# Supplementary material for: Schwann Cell Stimulation of Pancreatic Cancer Cells: A Proteomic Analysis
Source: Front Oncol. 2020 Aug 25;10:1601. doi: 10.3389/fonc.2020.01601 (PMC7477957; doi:10.3389/fonc.2020.01601)
Supplement: Supplementary file 3 [file Data_Sheet_3.xlsx]

## Sheet: Table S1
Table S1: Antibodies used for IHC.
No.	Antibody name	Source (working dilution)	Company (cat. No.)
1	Gal-3BP	Goat polyclonal (1:15)	R & D system (AF2226)
2	MMP-2	Goat polyclonal (1:15)	R & D system (AF902)
3	Cathepsin D	Goat polyclonal (1:15)	R & D system (AF1014)
4	PAI-1	Goat polyclonal (1:15)	R & D system (AF1786)
5	Biglycan	Goat polyclonal (1:15)	R & D system (AF2667)
6	TIMP-2	Goat polyclonal (1:15)	R & D system (AF971)
7	Gal-1	Goat polyclonal (1:40)	R & D system (AF1152)
Antibodies used in IHC are presented here with source, dilution, company name and cat. No.
Abbreviations: IHC, immunohistochemistry; Gal-3BP, galectin-3 binding protein; MMP-2, matrix metalloproteinase-2;
PAI-1, plasminogen activator inhibitor-1; TIMP-2, tissue inhibitor of metalloproteinases-2; Gal-1, galectin-1; cat. No., catalog number.

## Sheet: Table S2
Table S2: List of all proteins identified by LC-MS/MS of biological replicate 1.
Checked	Protein FDR Confidence	Master	Accession	Description	Exp. q-value	Sum PEP Score	Coverage	# Peptides	# PSMs	# Unique Peptides	# Protein Groups	# AAs	MW [kDa]	calc. pI	Found in Sample: [S7] F7: SCL-CM	Found in Sample: [S5] F5: PSC-CM	Modifications	Area: F7: SCL-CM	Area: F5: PSC-CM	emPAI	Score Sequest HT	# Peptides Sequest HT	Score Mascot	# Peptides Mascot
FALSE	High	Master Protein	P68363	Tubulin alpha-1B chain OS=Homo sapiens GN=TUBA1B PE=1 SV=1	0	298.486	83.1486	30	174	2	1	451	50.1	5.06	Not Found	High	Acetyl [K304]; Methyl [C295]; Phospho [T292(100)]		7.35826e+07	82.176	203.27	29	1571	28
FALSE	High	Master Protein	Q02952	A-kinase anchor protein 12 OS=Homo sapiens OX=9606 GN=AKAP12 PE=1 SV=4	0	271.716	38.7205	49	134	49	1	1782	191.4	4.41	Not Found	High			1.89914e+08	2.74	148.32	49	746	48
FALSE	High	Master Protein	Q6UVK1	Chondroitin sulfate proteoglycan 4 OS=Homo sapiens OX=9606 GN=CSPG4 PE=1 SV=2	0	237.219	25.3661	40	96	40	1	2322	250.4	5.47	Not Found	High			9.58176e+07	1.501	119.71	40	888	40
FALSE	High	Master Protein	O75326	Semaphorin-7A OS=Homo sapiens OX=9606 GN=SEMA7A PE=1 SV=1	0	175.309	44.5946	25	80	25	1	666	74.8	7.64	Not Found	High			3.08557e+08	3.642	115.14	25	625	24
FALSE	High	None	E7ENL6	Collagen alpha-3(VI) chain OS=Homo sapiens OX=9606 GN=COL6A3 PE=1 SV=2	0	875.566	54.1456	132	349	133	1	2569	277.9	8.18	High	High		1.78524e+08	6.67371e+08	11.029	858.48	132
FALSE	High	Master Protein	C0HJP6	Collagen alpha-2(I) chain (Fragments) OS=Macrauchenia sp. GN=COL1A2 PE=1 SV=1	0	136.952	28.4454	16	31	3	1	907	80.9	10.26	Not Found	High			1.34242e+08	1.371			519	16
FALSE	High	Master Protein	Q6YHK3	CD109 antigen OS=Homo sapiens OX=9606 GN=CD109 PE=1 SV=2	0	135.028	21.1073	20	51	20	1	1445	161.6	5.85	Not Found	High			8.06036e+07	0.923	50.75	20	662	20
FALSE	High	Master Protein	E7ETU9	Procollagen-lysine,2-oxoglutarate 5-dioxygenase 2 OS=Homo sapiens OX=9606 GN=PLOD2 PE=1 SV=1	0	130.201	48.2219	27	43	3	1	703	81.1	6.65	Not Found	High			6.42319e+07	5.449	76.17	27
FALSE	High	Master Protein	Q16610	Extracellular matrix protein 1 OS=Homo sapiens GN=ECM1 PE=1 SV=2	0	95.462	47.963	17	48	17	1	540	60.6	6.71	Not Found	High			2.06864e+08	2.621	52.75	17	210	17
FALSE	High	None	B0YJC4	Vimentin OS=Homo sapiens OX=9606 GN=VIM PE=1 SV=1	0	781.306	86.3109	66	440	60	1	431	49.6	5.25	High	High	Acetyl [K223]	7938009971	1.21947e+10	31621.8	1274.76	66
FALSE	High	Master Protein	Q14393	Growth arrest-specific protein 6 OS=Homo sapiens OX=9606 GN=GAS6 PE=1 SV=2	0	93.369	23.8558	13	34	13	1	721	79.6	6.21	Not Found	High			1.01906e+08	1.19	41.58	13	360	13
FALSE	High	Master Protein Candidate	A0A087WTA8	Collagen alpha-2(I) chain OS=Homo sapiens OX=9606 GN=COL1A2 PE=1 SV=1	0	713.532	79.912	80	196	67	1	1364	129.1	9.01	High	High	Phospho [S1122(99.4); T1185(100)]; Acetyl [K1222; K1286]	8.71977e+07	2.22888e+09	26.911	539.08	80
FALSE	High	Master Protein Candidate	Q60FE5	Filamin-A OS=Homo sapiens OX=9606 GN=FLNA PE=1 SV=1	0	678.746	49.7328	105	227	96	1	2620	278.1	6.06	High	High		1.73117e+08	3.45473e+08	5.779	596.76	105
FALSE	High	None	Q5HY54	Filamin-A OS=Homo sapiens OX=9606 GN=FLNA PE=1 SV=1	0	669.234	48.9068	104	225	95	1	2607	276.4	6.05	High	High		1.73117e+08	3.45473e+08	5.597	590.28	104
FALSE	High	Master Protein	P35580	Myosin-10 OS=Homo sapiens GN=MYH10 PE=1 SV=3	0	89.845	7.48988	15	55	3	1	1976	228.9	5.54	Not Found	High			7.61032e+06	0.386	67.88	14	417	15
FALSE	High	None	A0A087WWY3	Filamin-A OS=Homo sapiens OX=9606 GN=FLNA PE=1 SV=1	0	623.868	52.095	97	210	90	1	2315	245.7	5.97	High	High		1.73117e+08	3.45473e+08	6.612	557.1	97
FALSE	High	Master Protein	P05155	Plasma protease C1 inhibitor OS=Homo sapiens GN=SERPING1 PE=1 SV=2	0	88.45	27	15	50	15	1	500	55.1	6.55	Not Found	High			2.93283e+08	3.786	64.77	15	442	15
FALSE	High	Master Protein	A0A087WXW9	Collagen alpha-1(V) chain OS=Homo sapiens OX=9606 GN=COL5A1 PE=1 SV=1	0	88.085	12.84	13	19	2	1	1838	183.5	5.07	Not Found	High			1.60361e+07	0.473	48.67	13
FALSE	High	Master Protein	P01889	HLA class I histocompatibility antigen, B-7 alpha chain OS=Homo sapiens OX=9606 GN=HLA-B PE=1 SV=3	0	82.792	41.4365	13	29	2	1	362	40.4	5.85	Not Found	High			2.86238e+07	4.179	31.76	12	285	13
FALSE	High	Master Protein	P30447	HLA class I histocompatibility antigen, A-23 alpha chain OS=Homo sapiens GN=HLA-A PE=1 SV=1	0	80.05	48.4932	12	31	3	1	365	40.7	6.34	Not Found	High			5.56134e+07	3.642	35.9	12	282	11
FALSE	High	Master Protein	Q4LDE5	Sushi, von Willebrand factor type A, EGF and pentraxin domain-containing protein 1 OS=Homo sapiens OX=9606 GN=SVEP1 PE=1 SV=3	0	78.764	6.24475	18	36	18	1	3571	389.9	5.5	Not Found	High			4.34644e+07	0.259	30.24	18	396	18
FALSE	High	Master Protein	Q15198	Platelet-derived growth factor receptor-like protein OS=Homo sapiens OX=9606 GN=PDGFRL PE=1 SV=1	0	64.211	32.2667	8	22	8	1	375	41.8	8.5	Not Found	High			5.6882e+07	1.683	31.68	8	236	8
FALSE	High	Master Protein	Q9NZ08	Endoplasmic reticulum aminopeptidase 1 OS=Homo sapiens OX=9606 GN=ERAP1 PE=1 SV=3	0	63.73	21.1477	16	33	16	1	941	107.2	6.46	Not Found	High			3.67478e+07	0.954	23.26	16	239	15
FALSE	High	None	B0YJC5	Vimentin OS=Homo sapiens OX=9606 GN=VIM PE=1 SV=1	0	518.28	92.1053	37	242	33	1	228	26.8	4.73	High	High	Acetyl [K41]	4.32847e+09	6.02892e+09	150130	735.61	37
FALSE	High	Master Protein	Q13162	Peroxiredoxin-4 OS=Homo sapiens GN=PRDX4 PE=1 SV=1	0	60.752	38.7454	10	38	8	1	271	30.5	6.29	Not Found	High			4.31248e+07	5.31	42.99	10	311	10
FALSE	High	Master Protein	O60687	Sushi repeat-containing protein SRPX2 OS=Homo sapiens GN=SRPX2 PE=1 SV=1	0	57.025	23.4409	9	18	9	1	465	52.9	7.25	Not Found	High			9.36185e+07	1.154	28.55	9	128	9
FALSE	High	Master Protein	Q9Y240	C-type lectin domain family 11 member A OS=Homo sapiens GN=CLEC11A PE=1 SV=1	0	55.825	37.1517	11	30	11	1	323	35.7	5.16	Not Found	High			9.02003e+07	2.34	36.82	11	305	11
FALSE	High	Master Protein	P55268	Laminin subunit beta-2 OS=Homo sapiens GN=LAMB2 PE=1 SV=2	0	50.282	11.3459	15	28	14	1	1798	195.9	6.52	Not Found	High			1.85926e+07	0.369	17.13	14	170	14
FALSE	High	Master Protein Candidate	P63261	Actin, cytoplasmic 2 OS=Homo sapiens GN=ACTG1 PE=1 SV=1	0	473.738	76.2667	32	496	8	1	375	41.8	5.48	High	High	Acetyl [K68; K284]; Methyl [C272]	3.50407e+09	5.6959e+09	1349.31	682.85	32	3998	30
FALSE	High	Master Protein	P35556	Fibrillin-2 OS=Homo sapiens OX=9606 GN=FBN2 PE=1 SV=3	0	50.003	3.46841	10	20	8	1	2912	314.6	4.86	Not Found	High			3.51361e+07	0.161	20.26	10	253	10
FALSE	High	None	H9KV75	Alpha-actinin-1 OS=Homo sapiens OX=9606 GN=ACTN1 PE=1 SV=1	0	467.936	63.8686	51	196	32	1	822	94.8	5.69	High	High		3.9538e+08	7.12971e+08	26.453	541.48	51
FALSE	High	None	A0A0B4J1R6	Transketolase OS=Homo sapiens OX=9606 GN=TKT PE=1 SV=1	0	454.876	77.4617	41	172	41	1	457	49.9	7.91	High	High	Acetyl [K117]	3.06868e+09	7.22007e+08	463.159	466.59	41
FALSE	High	Master Protein	Q9HCU0	Endosialin OS=Homo sapiens GN=CD248 PE=1 SV=1	0	42.471	15.7199	9	18	9	1	757	80.8	5.35	Not Found	High			1.87152e+08	0.808	19.64	9	181	9
FALSE	High	Master Protein	P07225	Vitamin K-dependent protein S OS=Homo sapiens OX=9606 GN=PROS1 PE=1 SV=1	0	41.208	16.1243	8	16	8	1	676	75.1	5.67	Not Found	High			4.16152e+07	0.551	19.95	8	101	8
FALSE	High	None	A0A087X0S5	Collagen alpha-1(VI) chain OS=Homo sapiens OX=9606 GN=COL6A1 PE=1 SV=1	0	436.769	57.6998	52	183	53	1	1026	108.3	5.43	High	High		6.39769e+08	3.90773e+09	16.616	505.35	52
FALSE	High	Master Protein	P04908	Histone H2A type 1-B/E OS=Homo sapiens GN=HIST1H2AB PE=1 SV=2	0	40.272	36.1538	7	38	2	1	130	14.1	11.05	Not Found	High			3.90687e+07	12.895	43.23	7	211	7
FALSE	High	Master Protein	P24844	Myosin regulatory light polypeptide 9 OS=Homo sapiens GN=MYL9 PE=1 SV=4	0	40.217	40.6977	6	22	2	1	172	19.8	4.92	Not Found	High			2.63473e+07	4.337	26.18	6	291	6
FALSE	High	Master Protein	P10643	Complement component C7 OS=Homo sapiens GN=C7 PE=1 SV=2	0	39.782	11.7438	8	16	8	1	843	93.5	6.48	Not Found	High			3.35185e+07	0.456	14.97	8	146	8
FALSE	High	None	H0Y7Z1	Fibronectin (Fragment) OS=Homo sapiens OX=9606 GN=FN1 PE=1 SV=1	0	422.168	64.7325	49	121	49	1	1103	120.7	5.8	High	High	Acetyl [K483]	1.8618e+08	1.11092e+09	26.001	319.21	49
FALSE	High	Master Protein	Q96HE7	ERO1-like protein alpha OS=Homo sapiens GN=ERO1A PE=1 SV=2	0	39.043	24.5726	10	22	10	1	468	54.4	5.68	Not Found	High			4.53236e+07	1.212	20.47	10	119	10
FALSE	High	Master Protein	P21291	Cysteine and glycine-rich protein 1 OS=Homo sapiens OX=9606 GN=CSRP1 PE=1 SV=3	0	38.992	54.4041	7	17	7	1	193	20.6	8.57	Not Found	High			1.29623e+08	2.162	19.16	7	123	7
FALSE	High	Master Protein	Q9H0U4	Ras-related protein Rab-1B OS=Homo sapiens GN=RAB1B PE=1 SV=1	0	38.469	48.7562	7	14	2	1	201	22.2	5.73	Not Found	High			2.20373e+07	1.581	18.05	7	125	4
FALSE	High	Master Protein	P21589	5'-nucleotidase OS=Homo sapiens OX=9606 GN=NT5E PE=1 SV=1	0	38.348	21.777	8	18	8	1	574	63.3	7.03	Not Found	High			3.52583e+07	0.808	13.69	8	150	8
FALSE	High	Master Protein	O60565	Gremlin-1 OS=Homo sapiens OX=9606 GN=GREM1 PE=1 SV=1	0	37.636	35.8696	5	18	5	1	184	20.7	9.39	Not Found	High	Phospho [S77(99.5)]		8.90036e+07	6.743	22.94	5	132	5
FALSE	High	Master Protein	Q9NYU2	UDP-glucose:glycoprotein glucosyltransferase 1 OS=Homo sapiens GN=UGGT1 PE=1 SV=3	0	37.493	10.9325	11	24	11	1	1555	177.1	5.63	Not Found	High			2.46577e+07	0.338	17.37	11	128	11
FALSE	High	Master Protein	P19021	Peptidyl-glycine alpha-amidating monooxygenase OS=Homo sapiens OX=9606 GN=PAM PE=1 SV=2	0	36.808	12.1274	7	15	7	1	973	108.3	6.42	Not Found	High			2.55047e+07	0.389	12.61	6	177	7
FALSE	High	Master Protein	P78539	Sushi repeat-containing protein SRPX OS=Homo sapiens OX=9606 GN=SRPX PE=1 SV=1	0	35.541	20.6897	8	18	8	1	464	51.5	8.66	Not Found	High			4.98482e+07	0.931	11.41	8	136	8
FALSE	High	Master Protein	Q9NRN5	Olfactomedin-like protein 3 OS=Homo sapiens GN=OLFML3 PE=2 SV=1	0	34.351	19.4581	8	18	8	1	406	46	6.57	Not Found	High			6.63892e+07	1.154	19.97	8	150	8
FALSE	High	Master Protein	O14558	Heat shock protein beta-6 OS=Homo sapiens OX=9606 GN=HSPB6 PE=1 SV=2	0	31.962	39.375	5	12	5	1	160	17.1	6.4	Not Found	High			3.84864e+07	3.217	13.99	5	71	5
FALSE	High	None	A0A0D9SF54	Spectrin alpha chain, non-erythrocytic 1 OS=Homo sapiens OX=9606 GN=SPTAN1 PE=1 SV=1	0	365.904	36.9149	70	112	70	1	2457	282.7	5.34	High	High		6.64748e+07	9.36229e+07	1.475	265.88	70
FALSE	High	None	A0A0D9SGF6	Spectrin alpha chain, non-erythrocytic 1 OS=Homo sapiens OX=9606 GN=SPTAN1 PE=1 SV=1	0	365.904	36.309	70	112	70	1	2498	287.4	5.36	High	High		6.64748e+07	9.36229e+07	1.429	265.88	70
FALSE	High	Master Protein Candidate	A0A0A0MQS9	Laminin subunit alpha-4 OS=Homo sapiens OX=9606 GN=LAMA4 PE=1 SV=1	0	364.364	42.5123	60	91	60	1	1823	202.4	6.25	High	High		2.60929e+07	2.78749e+08	3.281	238.75	60
FALSE	High	Master Protein Candidate	A0A0A0MTC7	Laminin subunit alpha-4 OS=Homo sapiens OX=9606 GN=LAMA4 PE=1 SV=1	0	364.364	42.6762	60	91	60	1	1816	201.7	6.29	High	High		2.60929e+07	2.78749e+08	3.281	238.75	60
FALSE	High	Master Protein Candidate	A0A087WVQ6	Clathrin heavy chain OS=Homo sapiens OX=9606 GN=CLTC PE=1 SV=1	0	356.289	45.3842	61	119	61	1	1679	191.9	5.69	High	High		2.05717e+08	1.43519e+08	4.024	301.22	61
FALSE	High	Master Protein	O00622	Protein CYR61 OS=Homo sapiens GN=CYR61 PE=1 SV=1	0	31.392	19.1601	6	12	6	1	381	42	8.21	Not Found	High			1.03964e+08	0.638	12.91	6	130	6
FALSE	High	Master Protein	B1ALD9	Periostin OS=Homo sapiens OX=9606 GN=POSTN PE=1 SV=1	0	355.127	56.5594	49	89	1	1	808	90.1	7.94	High	Not Found		177664056		32.322	264.16	49
FALSE	High	Master Protein	Q3BDU5	Prelamin-A/C OS=Homo sapiens OX=9606 GN=LMNA PE=1 SV=1	0	348.979	76.1807	59	191	1	1	487	55.6	6.65	Not Found	High	Phospho [S22(99.6)]; Acetyl [K181]		1.1476e+08	188.574	474.79	59
FALSE	High	Master Protein	Q9HCJ6	Synaptic vesicle membrane protein VAT-1 homolog-like OS=Homo sapiens GN=VAT1L PE=1 SV=2	0	31.065	22.1957	8	17	8	1	419	45.9	5.06	Not Found	High			2.60606e+07	1.154	11.09	8	82	8
FALSE	High	Master Protein	P05413	Fatty acid-binding protein, heart OS=Homo sapiens OX=9606 GN=FABP3 PE=1 SV=4	0	30.938	49.6241	7	14	7	1	133	14.8	6.8	Not Found	High			3.96423e+07	2.455	14.37	7	131	7
FALSE	High	Master Protein	P13674	Prolyl 4-hydroxylase subunit alpha-1 OS=Homo sapiens GN=P4HA1 PE=1 SV=2	0	27.785	14.0449	4	8	4	1	534	61	6.01	Not Found	High			2.40796e+07	0.311	10.75	4	84	4
FALSE	High	Master Protein	Q8N6G6	ADAMTS-like protein 1 OS=Homo sapiens GN=ADAMTSL1 PE=1 SV=4	0	27.606	4.76731	6	14	6	1	1762	193.3	7.8	Not Found	High			3.12892e+07	0.153	10.25	6	93	6
FALSE	High	Master Protein	P48681	Nestin OS=Homo sapiens OX=9606 GN=NES PE=1 SV=2	0	27.597	4.93523	7	14	7	1	1621	177.3	4.36	Not Found	High			1.76746e+07	0.171	10.34	7	130	7
FALSE	High	Master Protein	Q32MZ4	Leucine-rich repeat flightless-interacting protein 1 OS=Homo sapiens GN=LRRFIP1 PE=1 SV=2	0	27.199	7.67327	6	12	6	1	808	89.2	4.65	Not Found	High			1.30269e+07	0.326	8.52	6	118	6
FALSE	High	Master Protein Rejected	Q5TCI8	Prelamin-A/C OS=Homo sapiens OX=9606 GN=LMNA PE=1 SV=1	0	335.235	73.7271	53	180	0	0	491	55.7	7.02	High	High	Acetyl [K100]	6.05717e+08	9.55701e+08	140.747	483.31	53
FALSE	High	None	P00736	Complement C1r subcomponent OS=Homo sapiens GN=C1R PE=1 SV=2	0	332.454	55.461	37	239	34	1	705	80.1	6.21	High	High		8.02034e+08	5.42509e+08	23.041	294.26	37	1257	35
FALSE	High	None	E7EN95	Filamin-B OS=Homo sapiens OX=9606 GN=FLNB PE=1 SV=1	0	331.775	42.1337	65	112	63	1	2409	256.1	5.73	High	High		7.6245e+07	7.08575e+07	2.088	241.21	65
FALSE	High	Master Protein Rejected	H3BTN5	Pyruvate kinase (Fragment) OS=Homo sapiens OX=9606 GN=PKM PE=1 SV=1	0	329.461	71.7526	37	160	0	0	485	53	6.84	High	High	Acetyl [K207]	1.77968e+09	1.30687e+09	30.623	486.54	37
FALSE	High	None	B4DNK4	Pyruvate kinase OS=Homo sapiens OX=9606 GN=PKM PE=1 SV=1	0	329.356	74.1794	34	158	13	1	457	49.9	7.83	High	High	Acetyl [K133]	1.27943e+09	1.01753e+09	44.316	488.31	34
FALSE	High	Master Protein Candidate	A0A0U1RQF0	Fatty acid synthase OS=Homo sapiens OX=9606 GN=FASN PE=1 SV=1	0	328.885	34.3165	62	120	62	1	2509	273	6.47	High	High		9.48016e+07	1.30219e+08	2.012	282.4	62
FALSE	High	Master Protein	Q13451	Peptidyl-prolyl cis-trans isomerase FKBP5 OS=Homo sapiens OX=9606 GN=FKBP5 PE=1 SV=2	0	26.746	22.1007	7	14	7	1	457	51.2	5.9	Not Found	High			3.10825e+07	0.711	10.76	7	75	7
FALSE	High	Master Protein	P35527	Keratin, type I cytoskeletal 9 OS=Homo sapiens GN=KRT9 PE=1 SV=3	0	25.125	18.2986	7	16	7	1	623	62	5.24	Not Found	High			2.88624e+07	0.607	10.5	7	123	7
FALSE	High	None	E9PKE3	Heat shock cognate 71 kDa protein OS=Homo sapiens OX=9606 GN=HSPA8 PE=1 SV=1	0	322.59	62.3604	39	171	31	1	627	68.8	5.52	High	High		1.62004e+09	9.37804e+08	47.329	460.41	39
FALSE	High	Master Protein	P05120	Plasminogen activator inhibitor 2 OS=Homo sapiens OX=9606 GN=SERPINB2 PE=1 SV=2	0	24.998	16.6265	6	12	6	1	415	46.6	5.63	Not Found	High			4.1822e+07	0.823	12.22	6	108	6
FALSE	High	Master Protein	O14498	Immunoglobulin superfamily containing leucine-rich repeat protein OS=Homo sapiens GN=ISLR PE=2 SV=1	0	24.036	12.6168	4	8	4	1	428	46	5.15	Not Found	High			4.82115e+07	0.719	10.37	4	108	4
FALSE	High	Master Protein	Q92599	Septin-8 OS=Homo sapiens OX=9606 GN=SEPT8 PE=1 SV=4	0	23.311	10.352	6	25	2	1	483	55.7	6.28	Not Found	High			1.05765e+07	0.668	18.26	6	176	6
FALSE	High	Master Protein	Q6YP21	Kynurenine--oxoglutarate transaminase 3 OS=Homo sapiens GN=KYAT3 PE=1 SV=1	0	23.015	16.5198	5	10	5	1	454	51.4	8.19	Not Found	High			3.54678e+07	0.509	8.88	5	76	5
FALSE	High	Master Protein	Q96M27	Protein PRRC1 OS=Homo sapiens OX=9606 GN=PRRC1 PE=1 SV=1	0	21.441	13.7079	4	8	4	1	445	46.7	5.83	Not Found	High			2.05066e+07	0.931	9.05	4	60	4
FALSE	High	Master Protein	Q9UHI8	A disintegrin and metalloproteinase with thrombospondin motifs 1 OS=Homo sapiens OX=9606 GN=ADAMTS1 PE=1 SV=4	0	21.319	6.61841	4	10	4	1	967	105.3	6.83	Not Found	High			1.36559e+07	0.265	10.07	4	55	4
FALSE	High	Master Protein	O75635	Serpin B7 OS=Homo sapiens GN=SERPINB7 PE=1 SV=1	0	21.08	17.6316	6	12	6	1	380	42.9	6.8	Not Found	High			2.26775e+07	0.778	9.59	6	70	6
FALSE	High	Master Protein	Q71U36	Tubulin alpha-1A chain OS=Homo sapiens GN=TUBA1A PE=1 SV=1	0	292.848	83.1486	29	166	1	1	451	50.1	5.06	Not Found	High	Acetyl [K304]; Methyl [C295]; Phospho [T292(100)]		17394280	74.858	200.08	28	1533	27
FALSE	High	None	A0A087WUZ3	Spectrin beta chain OS=Homo sapiens OX=9606 GN=SPTBN1 PE=1 SV=1	0	291.914	37.9544	62	103	63	1	2366	274.7	5.57	High	High		4.37322e+07	7.59788e+07	1.705	185.71	62
FALSE	High	Master Protein	Q9UN86	Ras GTPase-activating protein-binding protein 2 OS=Homo sapiens OX=9606 GN=G3BP2 PE=1 SV=2	0	20.749	12.4481	4	7	3	1	482	54.1	5.55	Not Found	High			16198529	0.359	6.47	3	64	4
FALSE	High	Master Protein	Q13126	S-methyl-5'-thioadenosine phosphorylase OS=Homo sapiens OX=9606 GN=MTAP PE=1 SV=2	0	20.687	22.9682	5	10	5	1	283	31.2	7.18	Not Found	High			3.02836e+07	0.896	8.89	5	43	5
FALSE	High	Master Protein	Q12929	Epidermal growth factor receptor kinase substrate 8 OS=Homo sapiens OX=9606 GN=EPS8 PE=1 SV=1	0	20.576	5.71776	2	6	2	1	822	91.8	7.5	Not Found	High			2.04093e+07	0.166	8.42	2	115	2
FALSE	High	None	F5H2D0	Complement C1r subcomponent OS=Homo sapiens OX=9606 GN=C1R PE=1 SV=3	0	282.507	59.7615	36	123	33	1	671	76.6	5.96	High	High		8.02034e+08	5.42509e+08	23.561	284.79	36
FALSE	High	Master Protein	Q14257	Reticulocalbin-2 OS=Homo sapiens OX=9606 GN=RCN2 PE=1 SV=1	0	20.521	15.4574	3	6	3	1	317	36.9	4.4	Not Found	High			3.34145e+07	0.501	9.53	3	60	3
FALSE	High	Master Protein	Q15389	Angiopoietin-1 OS=Homo sapiens GN=ANGPT1 PE=1 SV=2	0	20.286	10.8434	5	10	5	1	498	57.5	6.76	Not Found	High			2.92965e+07	0.403	11.79	5	103	5
FALSE	High	None	E7EUT5	Glyceraldehyde-3-phosphate dehydrogenase OS=Homo sapiens OX=9606 GN=GAPDH PE=1 SV=1	0	278.938	81.1538	20	126	20	1	260	27.9	6.95	High	High		4.11964e+09	1.67088e+09	364.174	408.69	20
FALSE	High	Master Protein	P61026	Ras-related protein Rab-10 OS=Homo sapiens GN=RAB10 PE=1 SV=1	0	20.266	22.5	4	7	2	1	200	22.5	8.38	Not Found	High			8.25221e+06	0.719	9.37	4	79	2
FALSE	High	Master Protein	Q96PD2	Discoidin, CUB and LCCL domain-containing protein 2 OS=Homo sapiens OX=9606 GN=DCBLD2 PE=1 SV=1	0	19.836	8.64516	5	10	5	1	775	85	7.17	Not Found	High			3.18717e+07	0.343	7.91	5	70	5
FALSE	High	Master Protein	Q9UNZ2	NSFL1 cofactor p47 OS=Homo sapiens OX=9606 GN=NSFL1C PE=1 SV=2	0	19.427	20	5	10	5	1	370	40.5	5.1	Not Found	High			2.44084e+07	0.616	11.06	5	106	5
FALSE	High	Master Protein	P51148	Ras-related protein Rab-5C OS=Homo sapiens GN=RAB5C PE=1 SV=2	0	19.021	23.1481	3	6	3	1	216	23.5	8.41	Not Found	High			2.43969e+07	0.638	6.62	3	85	3
FALSE	High	Master Protein	Q76M96	Coiled-coil domain-containing protein 80 OS=Homo sapiens GN=CCDC80 PE=1 SV=1	0	18.965	4.63158	4	8	4	1	950	108.1	9.72	Not Found	High			2.01607e+07	0.175	9.06	4	55	4
FALSE	High	Master Protein	O95817	BAG family molecular chaperone regulator 3 OS=Homo sapiens OX=9606 GN=BAG3 PE=1 SV=3	0	18.65	10.7826	4	8	4	1	575	61.6	6.95	Not Found	High			2.24287e+07	0.301	4.64	4	71	4
FALSE	High	None	A0A0A0MT01	Gelsolin OS=Homo sapiens OX=9606 GN=GSN PE=1 SV=1	0	269.009	51.7601	31	79	21	1	767	84.7	5.83	High	High	Acetyl [K515]	1.47484e+08	4.56474e+08	16.783	216.99	31
FALSE	High	None	A0A0A0MS51	Gelsolin OS=Homo sapiens OX=9606 GN=GSN PE=1 SV=1	0	269.009	53.0749	31	79	21	1	748	82.5	5.63	High	High	Acetyl [K496]	1.47484e+08	4.56474e+08	18.145	216.99	31
FALSE	High	Master Protein	Q07020	60S ribosomal protein L18 OS=Homo sapiens OX=9606 GN=RPL18 PE=1 SV=2	0	17.906	21.2766	3	8	3	1	188	21.6	11.72	Not Found	High			1.68592e+07	1.154	10.36	3	114	3
FALSE	High	Master Protein	P05452	Tetranectin OS=Homo sapiens OX=9606 GN=CLEC3B PE=1 SV=3	0	17.785	32.1782	4	8	4	1	202	22.5	5.67	Not Found	High			1.8652e+07	1.154	9.17	4	49	4
FALSE	High	Master Protein	Q9Y2J2	Band 4.1-like protein 3 OS=Homo sapiens OX=9606 GN=EPB41L3 PE=1 SV=2	0	17.648	4.32383	3	6	3	1	1087	120.6	5.19	Not Found	High			14521844	0.116	6.7	3	115	3
FALSE	High	Master Protein	P78324	Tyrosine-protein phosphatase non-receptor type substrate 1 OS=Homo sapiens OX=9606 GN=SIRPA PE=1 SV=2	0	17.531	6.54762	2	4	2	1	504	54.9	6.98	Not Found	High			1.863e+07	0.16	6.6	2	65	2
FALSE	High	None	Q16555	Dihydropyrimidinase-related protein 2 OS=Homo sapiens GN=DPYSL2 PE=1 SV=1	0	260.422	63.2867	25	145	22	1	572	62.3	6.38	High	High		3.60828e+08	3.26536e+08	11.253	208.84	25	1333	25
FALSE	High	Master Protein	P28300	Protein-lysine 6-oxidase OS=Homo sapiens GN=LOX PE=1 SV=2	0	17.476	14.3885	4	9	4	1	417	46.9	8.09	Not Found	High			2.48497e+07	0.73	7.16	4	79	4
FALSE	High	Master Protein	P49189	4-trimethylaminobutyraldehyde dehydrogenase OS=Homo sapiens GN=ALDH9A1 PE=1 SV=3	0	17.469	10.9312	4	8	4	1	494	53.8	5.87	Not Found	High			1.72101e+07	0.389	6.25	4	54	4
FALSE	High	Master Protein Candidate	D6RGG3	Collagen alpha-1(XII) chain OS=Homo sapiens OX=9606 GN=COL12A1 PE=1 SV=1	0	253.176	26.7472	56	83	56	1	3062	333	5.53	High	High		7.40486e+07	3.49562e+07	1.274	170.32	56
FALSE	High	Master Protein	Q9H488	GDP-fucose protein O-fucosyltransferase 1 OS=Homo sapiens GN=POFUT1 PE=1 SV=1	0	17.411	14.433	4	8	4	1	388	43.9	8.53	Not Found	High			2.5394e+07	0.585	7.49	4	42	4
FALSE	High	Master Protein	P25391	Laminin subunit alpha-1 OS=Homo sapiens GN=LAMA1 PE=1 SV=2	0	16.643	1.88618	4	8	4	1	3075	336.9	6.35	Not Found	High			1.4143e+07	0.055	4.79	4	46	4
FALSE	High	None	G3XAI2	Laminin subunit beta-1 OS=Homo sapiens OX=9606 GN=LAMB1 PE=1 SV=1	0	249.456	27.9558	50	95	50	1	1810	200.3	4.96	High	High		8.13674e+07	3.14176e+08	2.667	208.55	50
FALSE	High	Master Protein Candidate	Q5VTE0	Putative elongation factor 1-alpha-like 3 OS=Homo sapiens OX=9606 GN=EEF1A1P5 PE=5 SV=1	0	245.762	52.1645	24	188	4	1	462	50.2	9.07	High	High	Acetyl [K408]; Methyl [C411]; Phospho [S414(99.4)]	6.24034e+08	8.3919e+08	46.863	263.96	24	1265	24
FALSE	High	Master Protein	P48061	Stromal cell-derived factor 1 OS=Homo sapiens GN=CXCL12 PE=1 SV=1	0	16.362	31.1828	3	6	3	1	93	10.7	9.88	Not Found	High			6.18366e+07	2.981	8.08	3	104	3
FALSE	High	None	C9JNG9	Collagen alpha-3(VI) chain (Fragment) OS=Homo sapiens OX=9606 GN=COL6A3 PE=1 SV=1	0	243.093	56.0734	32	89	32	1	708	77.1	5.43	High	High		1.19952e+08	6.47593e+08	10.22	228.73	32
FALSE	High	Master Protein	Q7Z3B1	Neuronal growth regulator 1 OS=Homo sapiens OX=9606 GN=NEGR1 PE=1 SV=3	0	16.224	12.1469	3	6	3	1	354	38.7	6.21	Not Found	High			38596735	0.468	7.54	3	65	3
FALSE	High	Master Protein	Q68BL8	Olfactomedin-like protein 2B OS=Homo sapiens OX=9606 GN=OLFML2B PE=2 SV=2	0	15.554	4.66667	2	4	2	1	750	83.9	5.2	Not Found	High			2.28969e+07	0.122	6.08	2	56	2
FALSE	High	Master Protein	Q15726	Metastasis-suppressor KiSS-1 OS=Homo sapiens OX=9606 GN=KISS1 PE=1 SV=4	0	15.382	20.2899	3	6	3	1	138	14.7	10.14	Not Found	High			4.2174e+07	1.683	6.96	3	98	3
FALSE	High	Master Protein	P55809	Succinyl-CoA:3-ketoacid coenzyme A transferase 1, mitochondrial OS=Homo sapiens OX=9606 GN=OXCT1 PE=1 SV=1	0	14.932	13.4615	4	8	4	1	520	56.1	7.46	Not Found	High			1.87217e+07	0.374	5.01	4	78	4
FALSE	High	Master Protein Candidate	A0A0A0MTS2	Glucose-6-phosphate isomerase (Fragment) OS=Homo sapiens OX=9606 GN=GPI PE=1 SV=1	0	236.532	59.5113	27	90	27	1	573	64.8	9.04	High	High		7.01266e+08	5.01361e+08	14.459	244.48	27
FALSE	High	Master Protein	Q6NYC8	Phostensin OS=Homo sapiens OX=9606 GN=PPP1R18 PE=1 SV=1	0	14.384	7.17781	2	4	2	1	613	67.9	5.4	Not Found	High			2.64159e+07	0.141	3.29	2	22	2
FALSE	High	Master Protein Candidate	P69004	Actin-15B OS=Strongylocentrotus franciscanus PE=2 SV=1	0	233.384	49.2021	22	164	1	1	376	41.8	5.48	High	High	Acetyl [K69]; Methyl [C218]	3.12946e+08	2.16463e+08	89.474			1737	22
FALSE	High	Master Protein	P10990	Actin-15A OS=Strongylocentrotus franciscanus PE=3 SV=1	0	233.384	49.2021	22	164	1	1	376	41.8	5.48	High	High	Acetyl [K69]; Methyl [C218]	3.12946e+08	2.16463e+08	89.474			1737	22
FALSE	High	Master Protein Candidate	E7EVA0	Microtubule-associated protein OS=Homo sapiens OX=9606 GN=MAP4 PE=1 SV=1	0	231.853	23.8572	37	78	37	1	2297	245.3	6.23	High	High		1.15043e+08	1.5645e+08	1.005	170.66	37
FALSE	High	None	E9PNE6	Heat shock cognate 71 kDa protein OS=Homo sapiens OX=9606 GN=HSPA8 PE=1 SV=1	0	228.916	60	28	115	21	1	500	54.9	5.68	High	High		1.62004e+09	9.28122e+08	33.145	320.02	28
FALSE	High	Master Protein Candidate	F5H5D3	Tubulin alpha chain OS=Homo sapiens OX=9606 GN=TUBA1C PE=1 SV=1	0	227.127	68.2081	28	84	2	1	519	57.7	5.07	High	High		2.02635e+07	1.51274e+07	24.119	190.65	28
FALSE	High	Master Protein	Q9BRK3	Matrix-remodeling-associated protein 8 OS=Homo sapiens GN=MXRA8 PE=1 SV=1	0	14.34	10.8597	5	10	5	1	442	49.1	7.23	Not Found	High			3.21708e+07	0.509	6.88	5	53	5
FALSE	High	Master Protein	P62280	40S ribosomal protein S11 OS=Homo sapiens OX=9606 GN=RPS11 PE=1 SV=3	0	13.859	25.3165	4	8	4	1	158	18.4	10.3	Not Found	High			2.3724e+07	1.512	9.31	4	36	4
FALSE	High	Master Protein	Q9BS40	Latexin OS=Homo sapiens OX=9606 GN=LXN PE=1 SV=2	0	13.407	12.1622	2	4	2	1	222	25.7	5.78	Not Found	High			3.6724e+07	0.668	5.65	2	81	2
FALSE	High	Master Protein	Q9BUD6	Spondin-2 OS=Homo sapiens GN=SPON2 PE=1 SV=3	0	13.175	11.7825	5	16	5	1	331	35.8	5.52	Not Found	High			9.54578e+07	1.154	16.9	5	91	5
FALSE	High	Master Protein	P68371	Tubulin beta-4B chain OS=Homo sapiens GN=TUBB4B PE=1 SV=1	0	225.245	81.1236	25	139	1	1	445	49.8	4.89	High	High		1.42416e+08	9.18903e+07	25.102	197.3	25	1212	23
FALSE	High	Master Protein	O75935	Dynactin subunit 3 OS=Homo sapiens OX=9606 GN=DCTN3 PE=1 SV=1	0	13.104	19.3548	4	8	4	1	186	21.1	5.47	Not Found	High			1.77511e+07	0.931	5.59	4	67	4
FALSE	High	Master Protein	P07203	Glutathione peroxidase 1 OS=Homo sapiens GN=GPX1 PE=1 SV=4	0	13.044	18.7192	3	6	3	1	203	22.1	6.55	Not Found	High			1.59546e+07	0.778	4.31	3	65	3
FALSE	High	Master Protein Candidate	F8W6I7	Heterogeneous nuclear ribonucleoprotein A1 OS=Homo sapiens OX=9606 GN=HNRNPA1 PE=1 SV=2	0	223.39	65.798	26	89	24	1	307	33.1	9.13	High	High	Phospho [S6(100)]	1.04783e+09	8.55412e+08	142.845	275.79	26
FALSE	High	None	E9PN89	Heat shock cognate 71 kDa protein (Fragment) OS=Homo sapiens OX=9606 GN=HSPA8 PE=1 SV=1	0	221.05	68.5897	24	128	23	1	312	34.8	7.53	High	High		1.60713e+09	9.34728e+08	182.298	343.25	24
FALSE	High	Master Protein	P42574	Caspase-3 OS=Homo sapiens GN=CASP3 PE=1 SV=2	0	12.848	15.5235	3	6	3	1	277	31.6	6.54	Not Found	High			1.95688e+07	0.501	7.02	3	78	3
FALSE	High	Master Protein	P49746	Thrombospondin-3 OS=Homo sapiens GN=THBS3 PE=1 SV=1	0	12.548	3.66109	3	8	2	1	956	104.1	4.65	Not Found	High			9.99863e+06	0.17	8.57	3	64	3
FALSE	High	Master Protein	P27658	Collagen alpha-1(VIII) chain OS=Homo sapiens OX=9606 GN=COL8A1 PE=1 SV=2	0	12.445	5.77957	3	6	3	1	744	73.3	9.61	Not Found	High			1.91722e+07	0.25	6.57	3	48	3
FALSE	High	None	K7EM90	Alpha-enolase (Fragment) OS=Homo sapiens OX=9606 GN=ENO1 PE=1 SV=1	0	216.043	76.4103	19	123	17	1	195	21	8.88	High	High	Acetyl [K81]	4.1969e+09	5.15778e+09	344.511	358.86	19
FALSE	High	Master Protein	P11717	Cation-independent mannose-6-phosphate receptor OS=Homo sapiens OX=9606 GN=IGF2R PE=1 SV=3	0	12.022	2.24809	5	10	5	1	2491	274.2	5.94	Not Found	High			1.5147e+07	0.081	4.07	5	32	5
FALSE	High	None	H7C5W8	Alpha-actinin-1 (Fragment) OS=Homo sapiens OX=9606 GN=ACTN1 PE=1 SV=1	0	214.843	63.6364	19	82	14	1	297	34.3	5.29	High	High		3.25448e+08	6.22851e+08	67.129	254.57	19
FALSE	High	Master Protein	O75884	Putative hydrolase RBBP9 OS=Homo sapiens GN=RBBP9 PE=1 SV=2	0	12.016	19.8925	2	4	2	1	186	21	6.2	Not Found	High			2.46609e+07	0.468	5.22	2	47	2
FALSE	High	Master Protein Rejected	P68032	Actin, alpha cardiac muscle 1 OS=Homo sapiens GN=ACTC1 PE=1 SV=1	0	211.959	46.9496	19	283	0	0	377	42	5.39	High	Not Found	Methyl [C287]	2.03298e+07		53.844	338.44	18	1540	18
FALSE	High	Master Protein	Q8IX30	Signal peptide, CUB and EGF-like domain-containing protein 3 OS=Homo sapiens OX=9606 GN=SCUBE3 PE=1 SV=1	0	12.006	3.32326	2	4	2	1	993	109.2	7.56	Not Found	High			2.43178e+07	0.087	5.14	2	40	2
FALSE	High	None	F5GXS2	Alpha-actinin-4 OS=Homo sapiens OX=9606 GN=ACTN4 PE=1 SV=2	0	211.312	61.6123	29	93	24	1	521	59.5	4.94	High	High		2.81001e+08	5.94584e+08	15.065	245.6	29
FALSE	High	Master Protein	P68133	Actin, alpha skeletal muscle OS=Homo sapiens GN=ACTA1 PE=1 SV=1	0	211.149	46.9496	19	286	1	1	377	42	5.39	High	High		2.62014e+07	2.885e+07	53.844	338.44	19	1534	18
FALSE	High	Master Protein	P13716	Delta-aminolevulinic acid dehydratase OS=Homo sapiens GN=ALAD PE=1 SV=1	0	11.994	7.57576	2	4	2	1	330	36.3	6.79	Not Found	High			2.55367e+07	0.311	4.53	2	51	2
FALSE	High	Master Protein	P48307	Tissue factor pathway inhibitor 2 OS=Homo sapiens GN=TFPI2 PE=1 SV=1	0	11.877	22.9787	4	8	4	1	235	26.9	8.53	Not Found	High			3.4876e+07	1.31	1.88	4	56	4
FALSE	High	Master Protein	P05090	Apolipoprotein D OS=Homo sapiens GN=APOD PE=1 SV=1	0	11.608	17.4603	4	10	4	1	189	21.3	5.15	Not Found	High			2.93836e+07	1.31	5.59	4	70	4
FALSE	High	Master Protein	Q8WXX5	DnaJ homolog subfamily C member 9 OS=Homo sapiens GN=DNAJC9 PE=1 SV=1	0	11.244	18.0769	2	4	2	1	260	29.9	5.73	Not Found	High			1.83363e+07	0.292	2.71	2	34	2
FALSE	High	None	H3BQ34	Pyruvate kinase OS=Homo sapiens OX=9606 GN=PKM PE=1 SV=1	0	206.638	68.3274	21	101	16	1	281	30.7	6.95	High	High	Acetyl [K207]	1.77968e+09	1.30687e+09	58.948	320.87	21
FALSE	High	Master Protein	Q9Y5P6	Mannose-1-phosphate guanyltransferase beta OS=Homo sapiens GN=GMPPB PE=1 SV=2	0	11.219	10.5556	2	4	2	1	360	39.8	6.61	Not Found	High			1.32082e+07	0.274	5.39	2	36	2
FALSE	High	Master Protein Rejected	Q9BVA1	Tubulin beta-2B chain OS=Homo sapiens OX=9606 GN=TUBB2B PE=1 SV=1	0	206.302	71.236	22	117	0	0	445	49.9	4.89	High	Not Found		2.72851e+07		20.544	164.14	22	1008	21
FALSE	High	Master Protein Candidate	F8W809	Thioredoxin reductase 1, cytoplasmic OS=Homo sapiens OX=9606 GN=TXNRD1 PE=1 SV=1	0	205.837	65.4618	29	61	29	1	498	54.6	6.47	High	High	Acetyl [K9]	4.12537e+08	1.6583e+08	19.434	165.48	29
FALSE	High	Master Protein Candidate	A0A182DWI3	Thioredoxin reductase 1, cytoplasmic OS=Homo sapiens OX=9606 GN=TXNRD1 PE=1 SV=1	0	205.837	57.3944	29	61	29	1	568	62	6.73	High	High	Acetyl [K78]	4.12537e+08	1.6583e+08	14.399	165.48	29
FALSE	High	Master Protein Candidate	A0A087WSW9	Thioredoxin reductase 1, cytoplasmic OS=Homo sapiens OX=9606 GN=TXNRD1 PE=1 SV=1	0	205.837	59.4891	29	61	29	1	548	60	6.68	High	High	Acetyl [K59]	4.12537e+08	1.6583e+08	14.399	165.48	29
FALSE	High	Master Protein Candidate	A0A087WSY9	Thioredoxin reductase 1, cytoplasmic OS=Homo sapiens OX=9606 GN=TXNRD1 PE=1 SV=2	0	205.837	50.3086	29	61	29	1	648	70.7	7.39	High	High	Acetyl [K159]	4.12537e+08	1.6583e+08	9	165.48	29
FALSE	High	Master Protein	P04424	Argininosuccinate lyase OS=Homo sapiens GN=ASL PE=1 SV=4	0	10.698	8.62069	4	8	4	1	464	51.6	6.48	Not Found	High			1.57897e+07	0.389	3.99	4	45	4
FALSE	High	Master Protein Candidate	P63267	Actin, gamma-enteric smooth muscle OS=Homo sapiens OX=9606 GN=ACTG2 PE=1 SV=1	0	205.162	47.0745	19	219	2	1	376	41.9	5.48	High	Not Found	Methyl [C286]	1.23215e+07		58.255	252.55	18	1382	18
FALSE	High	None	H0YLE8	Ras GTPase-activating-like protein IQGAP1 OS=Homo sapiens OX=9606 GN=IQGAP1 PE=1 SV=1	0	205.099	46.3594	35	69	33	1	1085	124.7	8.76	High	High		6.09796e+07	1.13786e+08	3.256	164.89	35
FALSE	High	Master Protein	P12270	Nucleoprotein TPR OS=Homo sapiens GN=TPR PE=1 SV=3	0	10.691	1.94668	3	6	3	1	2363	267.1	5.02	Not Found	High			6.72977e+06	0.05	1.66	3	45	3
FALSE	High	None	J3KPS3	Fructose-bisphosphate aldolase OS=Homo sapiens OX=9606 GN=ALDOA PE=1 SV=1	0	200.848	72.5543	23	93	22	1	368	39.8	8.09	High	High		2.92902e+09	2.39657e+09	43.893	257.68	23
FALSE	High	Master Protein	Q9UN70	Protocadherin gamma-C3 OS=Homo sapiens GN=PCDHGC3 PE=1 SV=1	0	10.68	7.17345	3	6	3	1	934	101	5.21	Not Found	High			1.4852e+07	0.151	7.22	3	38	3
FALSE	High	None	E9PFF2	Transketolase OS=Homo sapiens OX=9606 GN=TKT PE=1 SV=1	0	199.581	63.1737	21	78	21	1	334	36.4	7.77	High	High	Acetyl [K283]	2.16171e+09	5.47979e+08	87.587	224.73	21
FALSE	High	None	E9PIR7	Thioredoxin reductase 1, cytoplasmic OS=Homo sapiens OX=9606 GN=TXNRD1 PE=1 SV=1	0	199.498	62.6556	28	60	28	1	482	53.1	6.18	High	High	Acetyl [K9]	4.12537e+08	1.6583e+08	19.962	162.18	28
FALSE	High	Master Protein	P05408	Neuroendocrine protein 7B2 OS=Homo sapiens OX=9606 GN=SCG5 PE=1 SV=2	0	10.658	11.7925	2	4	2	1	212	23.7	5.96	Not Found	High			1.78195e+07	0.585	4.61	2	50	2
FALSE	High	None	H3BQN4	Fructose-bisphosphate aldolase OS=Homo sapiens OX=9606 GN=ALDOA PE=1 SV=1	0	199.087	72.2992	22	84	19	1	361	39.3	8.4	High	High	Phospho [S176(98.9)]	2.92902e+09	2.39657e+09	35.747	228.7	22
FALSE	High	Master Protein	P14678	Small nuclear ribonucleoprotein-associated proteins B and B' OS=Homo sapiens GN=SNRPB PE=1 SV=2	0	10.497	11.6667	2	6	2	1	240	24.6	11.19	Not Found	High			8.9817e+07	0.359	5.55	2	51	2
FALSE	High	Master Protein	Q8TER0	Sushi, nidogen and EGF-like domain-containing protein 1 OS=Homo sapiens GN=SNED1 PE=2 SV=2	0	10.486	3.9632	5	10	5	1	1413	152.1	6.98	Not Found	High			1.98371e+07	0.164	2.1	5	29	5
FALSE	High	None	K7EQ48	Glucose-6-phosphate isomerase OS=Homo sapiens OX=9606 GN=GPI PE=1 SV=2	0	197.307	59.7046	23	77	23	1	474	53.4	8.68	High	High		5.45866e+08	4.58802e+08	14.399	203.41	23
FALSE	High	Master Protein	Q9Y6E0	Serine/threonine-protein kinase 24 OS=Homo sapiens GN=STK24 PE=1 SV=1	0	10.451	6.77201	2	4	2	1	443	49.3	5.69	Not Found	High			1.13196e+07	0.202	5.53	2	40	2
FALSE	High	Master Protein	Q9BYT8	Neurolysin, mitochondrial OS=Homo sapiens OX=9606 GN=NLN PE=1 SV=1	0	10.448	4.11932	2	4	2	1	704	80.6	6.64	Not Found	High			1.61312e+07	0.119	2.12	2	97	2
FALSE	High	None	H0YN42	Annexin (Fragment) OS=Homo sapiens OX=9606 GN=ANXA2 PE=1 SV=1	0	194.973	86.7188	33	76	34	1	256	28.8	5.78	High	High		1.69613e+08	6.59157e+08	111.202	197.57	33
FALSE	High	None	A0A087WUI2	Heterogeneous nuclear ribonucleoproteins A2/B1 OS=Homo sapiens OX=9606 GN=HNRNPA2B1 PE=1 SV=1	0	193.721	63.2184	23	80	21	1	261	29.8	4.97	High	High		9.68246e+08	5.9356e+08	315.228	233.12	23
FALSE	High	None	F8VZ49	Heterogeneous nuclear ribonucleoprotein A1 (Fragment) OS=Homo sapiens OX=9606 GN=HNRNPA1 PE=1 SV=1	0	193.502	67.5325	22	76	20	1	231	25.7	8.27	High	High		1.04783e+09	8.55412e+08	152.993	239.78	22
FALSE	High	None	A0A0J9YXZ5	Ras GTPase-activating-like protein IQGAP1 OS=Homo sapiens OX=9606 GN=IQGAP1 PE=1 SV=1	0	192.318	39.7985	31	60	29	1	1191	135.9	6.14	High	High		8.92059e+07	1.12731e+08	2.162	153.06	31
FALSE	High	Master Protein	Q8NBJ5	Procollagen galactosyltransferase 1 OS=Homo sapiens OX=9606 GN=COLGALT1 PE=1 SV=1	0	10.314	9.80707	3	6	3	1	622	71.6	7.31	Not Found	High			1.19169e+07	0.184	4.89	3	36	3
FALSE	High	Master Protein	P49593	Protein phosphatase 1F OS=Homo sapiens GN=PPM1F PE=1 SV=3	0	10.104	5.72687	2	4	2	1	454	49.8	5.1	Not Found	High			1.13035e+07	0.202	4.75	2	75	2
FALSE	High	None	Q13748	Tubulin alpha-3C/D chain OS=Homo sapiens OX=9606 GN=TUBA3C PE=1 SV=3	0	189.58	50.2222	18	109	1	1	450	49.9	5.1	Not Found	High	Acetyl [K304]; Methyl [C295]; Phospho [T292(100)]		17394280	16.378	127.38	18	1046	17
FALSE	High	Master Protein	Q7Z4H8	KDEL motif-containing protein 2 OS=Homo sapiens OX=9606 GN=KDELC2 PE=1 SV=2	0	10.096	8.6785	3	6	3	1	507	58.5	8.24	Not Found	High			1.08665e+07	0.233	2.2	3	30	3
FALSE	High	Master Protein	Q9UHA4	Ragulator complex protein LAMTOR3 OS=Homo sapiens GN=LAMTOR3 PE=1 SV=1	0	9.921	30.6452	2	4	2	1	124	13.6	7.34	Not Found	High			2.93104e+07	0.778	3.65	2	0	2
FALSE	High	Master Protein	Q68BL7	Olfactomedin-like protein 2A OS=Homo sapiens OX=9606 GN=OLFML2A PE=2 SV=1	0	9.777	3.98773	2	4	2	1	652	73	7.81	Not Found	High			1.15718e+07	0.125	4.89	2	66	2
FALSE	High	Master Protein	P52306	Rap1 GTPase-GDP dissociation stimulator 1 OS=Homo sapiens OX=9606 GN=RAP1GDS1 PE=1 SV=3	0	9.568	9.06096	3	6	3	1	607	66.3	5.31	Not Found	High			1.04715e+07	0.184	1.75	3	22	3
FALSE	High	Master Protein	Q9UBQ6	Exostosin-like 2 OS=Homo sapiens GN=EXTL2 PE=1 SV=1	0	9.464	14.5455	3	6	3	1	330	37.4	8.95	Not Found	High			1.19221e+07	0.468	3.7	3	0	3
FALSE	High	Master Protein Candidate	A0A0G2JIW1	Heat shock 70 kDa protein 1B OS=Homo sapiens OX=9606 GN=HSPA1B PE=1 SV=1	0	183.279	57.6324	33	79	21	1	642	70.1	5.66	High	High		1.79826e+08	1.29707e+08	7.338	199.11	33
FALSE	High	Master Protein	Q13492	Phosphatidylinositol-binding clathrin assembly protein OS=Homo sapiens GN=PICALM PE=1 SV=2	0	9.278	4.90798	3	6	3	1	652	70.7	7.9	Not Found	High			15420289	0.269	3.85	3	22	3
FALSE	High	Master Protein	O15232	Matrilin-3 OS=Homo sapiens OX=9606 GN=MATN3 PE=1 SV=2	0	8.93	5.14403	2	4	2	1	486	52.8	6.7	Not Found	High			1.53833e+07	0.166	4.78	2	76	2
FALSE	High	None	Q5JP53	Tubulin beta chain OS=Homo sapiens OX=9606 GN=TUBB PE=1 SV=1	0	181.609	73.9437	24	77	4	1	426	47.7	4.81	High	High		1.88383e+08	1.00804e+08	29.079	198.98	24
FALSE	High	None	H0YMU9	Annexin OS=Homo sapiens OX=9606 GN=ANXA2 PE=1 SV=1	0	180.885	89.5652	31	71	32	1	230	25.6	5.97	High	High		1.69613e+08	6.59157e+08	128.155	184.06	31
FALSE	High	None	H0YMD0	Annexin (Fragment) OS=Homo sapiens OX=9606 GN=ANXA2 PE=1 SV=1	0	180.885	90.7489	31	71	32	1	227	25.3	5.97	High	High		1.69613e+08	6.59157e+08	128.155	184.06	31
FALSE	High	None	P68366	Tubulin alpha-4A chain OS=Homo sapiens GN=TUBA4A PE=1 SV=1	0	180.597	57.8125	20	116	2	1	448	49.9	5.06	Not Found	High	Acetyl [K304]; Methyl [C295]; Phospho [T292(100)]		7.35826e+07	16.378	123.22	20	833	18
FALSE	High	None	I3L3I0	Actin, cytoplasmic 2 (Fragment) OS=Homo sapiens OX=9606 GN=ACTG1 PE=1 SV=1	0	180.353	75.2336	20	156	2	1	214	23.8	5.44	High	High	Acetyl [K68]	3.18655e+09	5.50213e+09	516.947	396.64	20
FALSE	High	Master Protein	P62899	60S ribosomal protein L31 OS=Homo sapiens GN=RPL31 PE=1 SV=1	0	8.881	18.4	2	4	2	1	125	14.5	10.54	Not Found	High			3.03715e+07	0.931	4.69	2	82	2
FALSE	High	Master Protein Candidate	A0A1B0GVD5	Cathepsin D OS=Homo sapiens OX=9606 GN=CTSD PE=1 SV=1	0	178.956	56.9682	21	61	21	1	409	44.2	6.54	High	High	Acetyl [K184]	1209751486	1.09232e+08	34.112	152.42	21
FALSE	High	Master Protein Candidate	A0A1B0GWE8	Cathepsin D OS=Homo sapiens OX=9606 GN=CTSD PE=1 SV=1	0	178.956	56.8293	21	61	21	1	410	44.3	6.54	High	High	Acetyl [K182]	1209751486	1.09232e+08	29.079	152.42	21
FALSE	High	Master Protein	Q96EK6	Glucosamine 6-phosphate N-acetyltransferase OS=Homo sapiens OX=9606 GN=GNPNAT1 PE=1 SV=1	0	8.875	23.913	3	6	3	1	184	20.7	7.99	Not Found	High			1.89729e+07	0.995	4.14	3	36	3
FALSE	High	Master Protein Candidate	G3V1A4	Cofilin 1 (Non-muscle), isoform CRA_a OS=Homo sapiens OX=9606 GN=CFL1 PE=1 SV=1	0	177.144	85.2349	21	76	12	1	149	16.8	8.35	High	High	Acetyl [K28; K36]	9.91855e+08	1.52906e+09	1257.92	219.16	21
FALSE	High	Master Protein Candidate	E9PK25	Cofilin-1 OS=Homo sapiens OX=9606 GN=CFL1 PE=1 SV=1	0	177.144	62.2549	21	76	12	1	204	22.7	8.34	High	High	Acetyl [K83; K91]	9.91855e+08	1.52906e+09	162.789	219.16	21
FALSE	High	None	A0A087WVQ9	Elongation factor 1-alpha 1 OS=Homo sapiens OX=9606 GN=EEF1A1 PE=1 SV=1	0	176.402	48.9796	21	79	4	1	441	47.9	9.03	High	High	Acetyl [K387]; Phospho [S393(99.4)]	5.70959e+08	9.35481e+08	32.246	208.04	21
FALSE	High	None	A6NMY6	Putative annexin A2-like protein OS=Homo sapiens GN=ANXA2P2 PE=5 SV=2	0	176.326	53.3923	24	118	24	1	339	38.6	6.95	High	High		1.69613e+08	6.59157e+08	26.213	154.86	23	892	24
FALSE	High	Master Protein	P60033	CD81 antigen OS=Homo sapiens OX=9606 GN=CD81 PE=1 SV=1	0	8.796	18.2203	2	4	2	1	236	25.8	5.29	Not Found	High			9.79146e+06	0.778	4.82	2	36	2
FALSE	High	Master Protein	Q6NW40	RGM domain family member B OS=Homo sapiens OX=9606 GN=RGMB PE=1 SV=3	0	8.795	4.57666	2	4	2	1	437	47.5	6.38	Not Found	High			1.86091e+07	0.245	4.66	2	56	2
FALSE	High	Master Protein	O95479	GDH/6PGL endoplasmic bifunctional protein OS=Homo sapiens GN=H6PD PE=1 SV=2	0	8.436	5.56258	3	6	3	1	791	88.8	7.3	Not Found	High			1.42227e+07	0.162	7.14	3	21	3
FALSE	High	Master Protein	P26006	Integrin alpha-3 OS=Homo sapiens OX=9606 GN=ITGA3 PE=1 SV=5	0	8.402	2.75928	2	4	2	1	1051	116.5	6.77	Not Found	High			13306386	0.099	3.17	2	44	2
FALSE	High	Master Protein	P04899	Guanine nucleotide-binding protein G(i) subunit alpha-2 OS=Homo sapiens OX=9606 GN=GNAI2 PE=1 SV=3	0	7.625	7.60563	2	4	2	1	355	40.4	5.54	Not Found	High			1.348e+07	0.245	2.14	2	44	2
FALSE	High	None	H0Y8L3	Transforming growth factor-beta-induced protein ig-h3 (Fragment) OS=Homo sapiens OX=9606 GN=TGFBI PE=1 SV=1	0	173.156	62.8415	23	77	23	1	366	39.9	6.86	High	High		4.00229e+08	7.96906e+08	25.102	173.13	23
FALSE	High	None	E9PMV1	Plectin (Fragment) OS=Homo sapiens OX=9606 GN=PLEC PE=1 SV=1	0	173.078	48.5064	29	82	29	1	703	80.7	6.77	High	High		1.31079e+08	163684115	5.373	187.82	29
FALSE	High	None	I3L4N8	Actin, cytoplasmic 2 (Fragment) OS=Homo sapiens OX=9606 GN=ACTG1 PE=1 SV=8	0	172.335	67.2199	18	163	3	1	241	26.9	5.01	High	High	Acetyl [K59]	3.18655e+09	5.50213e+09	157.489	423.09	18
FALSE	High	None	H7BZ94	Protein disulfide-isomerase OS=Homo sapiens OX=9606 GN=P4HB PE=1 SV=2	0	172.29	59.0517	30	83	30	1	464	52.5	4.87	High	High	Acetyl [K308]	2.62158e+08	5.41386e+08	11.053	177.13	30
FALSE	High	None	E9PP50	Cofilin-1 (Fragment) OS=Homo sapiens OX=9606 GN=CFL1 PE=1 SV=8	0	171.307	71.0692	20	69	11	1	159	17.8	8.09	High	High	Acetyl [K45; K53]	6.76813e+08	1.1145e+09	315.228	201.06	20
FALSE	High	None	H7C144	Alpha-actinin-4 (Fragment) OS=Homo sapiens OX=9606 GN=ACTN4 PE=1 SV=1	0	171.174	66.6667	22	76	18	1	342	39	5.24	High	High		2.81001e+08	5.94584e+08	17.588	198.19	22
FALSE	High	None	Q32P51	Heterogeneous nuclear ribonucleoprotein A1-like 2 OS=Homo sapiens OX=9606 GN=HNRNPA1L2 PE=2 SV=2	0	170.881	36.25	18	118	16	1	320	34.2	9	High	High		7.41087e+08	6.10635e+08	30.623	187.21	18	889	17
FALSE	High	None	A0A1B0GU03	Uncharacterized protein OS=Homo sapiens OX=9606 PE=1 SV=1	0	170.499	36.5979	18	55	18	1	582	62.7	7.77	High	High	Acetyl [K184]	1209751486	1.09232e+08	9	142.14	18
FALSE	High	None	A0A1B0GU92	Uncharacterized protein OS=Homo sapiens OX=9606 PE=1 SV=1	0	170.499	38.2406	18	55	18	1	557	59.8	6.62	High	High	Acetyl [K184]	1209751486	1.09232e+08	11.915	142.14	18
FALSE	High	None	A0A1B0GV23	Cathepsin D OS=Homo sapiens OX=9606 GN=CTSD PE=1 SV=1	0	169.882	52.4631	20	59	20	1	406	43.8	6.67	High	High	Acetyl [K184]	1209751486	1.09232e+08	26.213	143.78	20
FALSE	High	Master Protein	Q9UFN0	Protein NipSnap homolog 3A OS=Homo sapiens OX=9606 GN=NIPSNAP3A PE=1 SV=2	0	7.595	9.7166	2	4	2	1	247	28.4	9.16	Not Found	High			1.84603e+07	0.311	4.09	2	39	2
FALSE	High	None	E2QRB9	Thioredoxin reductase 1, cytoplasmic OS=Homo sapiens OX=9606 GN=TXNRD1 PE=1 SV=2	0	169.757	61.087	25	51	25	1	460	50.7	6.62	High	High		4.12537e+08	1.6583e+08	16.013	135.64	25
FALSE	High	Master Protein	Q16774	Guanylate kinase OS=Homo sapiens GN=GUK1 PE=1 SV=2	0	7.486	14.7208	2	4	2	1	197	21.7	6.55	Not Found	High			7.66087e+06	0.468	3.21	2	0	2
FALSE	High	Master Protein	P13521	Secretogranin-2 OS=Homo sapiens GN=SCG2 PE=1 SV=2	0	7.401	4.53809	2	4	2	1	617	70.9	4.75	Not Found	High			5.72638e+06	0.11	2.83	2	38	2
FALSE	High	Master Protein Candidate	A0A087WYF1	Laminin subunit alpha-2 OS=Homo sapiens OX=9606 GN=LAMA2 PE=1 SV=1	0	167.206	17.415	43	46	43	1	3118	343.2	6.37	High	High		3.70379e+06	4.34482e+07	0.672	82.89	43
FALSE	High	Master Protein Candidate	A0A087WX80	Laminin subunit alpha-2 OS=Homo sapiens OX=9606 GN=LAMA2 PE=1 SV=1	0	167.206	17.3983	43	46	43	1	3121	343.5	6.39	High	High		3.70379e+06	4.34482e+07	0.672	82.89	43
FALSE	High	Master Protein	Q99523	Sortilin OS=Homo sapiens GN=SORT1 PE=1 SV=3	0	7.397	2.64741	2	4	2	1	831	92	5.74	Not Found	High			9.47862e+06	0.108	3.64	2	47	2
FALSE	High	None	Q5ST81	Tubulin beta chain OS=Homo sapiens OX=9606 GN=TUBB PE=1 SV=1	0	165.14	77.4194	22	70	3	1	372	41.7	4.91	High	High		133145319	5.34483e+07	34.481	180.16	22
FALSE	High	None	A0A1B0GW44	Cathepsin D OS=Homo sapiens OX=9606 GN=CTSD PE=1 SV=1	0	164.344	53.0864	20	56	20	1	405	43.7	6.54	High	High	Acetyl [K177]	1209751486	1.09232e+08	24.65	140.91	20
FALSE	High	Master Protein	P23368	NAD-dependent malic enzyme, mitochondrial OS=Homo sapiens GN=ME2 PE=1 SV=1	0	7.273	5.99315	3	6	3	1	584	65.4	7.61	Not Found	High			7.91058e+06	0.233	3.8	3	48	3
FALSE	High	None	A0A1B0GVP3	Cathepsin D OS=Homo sapiens OX=9606 GN=CTSD PE=1 SV=1	0	162.996	50.6173	19	53	19	1	405	43.7	6.54	High	High	Acetyl [K184]	1.14785e+09	1.00378e+08	24.65	134.88	19
FALSE	High	None	A0A087WYC1	Heat shock 70 kDa protein 4 OS=Homo sapiens OX=9606 GN=HSPA4 PE=1 SV=1	0	162.277	49.7854	26	61	25	1	699	78.6	5.17	High	High		185376577	1.50495e+08	3.292	164.22	26
FALSE	High	Master Protein	Q9BUT1	3-hydroxybutyrate dehydrogenase type 2 OS=Homo sapiens OX=9606 GN=BDH2 PE=1 SV=2	0	7.244	10.2041	2	4	2	1	245	26.7	7.65	Not Found	High			1.1732e+07	0.334	4.04	2	43	2
FALSE	High	Master Protein	Q16539	Mitogen-activated protein kinase 14 OS=Homo sapiens GN=MAPK14 PE=1 SV=3	0	7.16	8.61111	3	5	3	1	360	41.3	5.78	Not Found	High			9.24905e+06	0.389	0	3	41	2
FALSE	High	Master Protein	Q16666	Gamma-interferon-inducible protein 16 OS=Homo sapiens OX=9606 GN=IFI16 PE=1 SV=3	0	7.12	3.56688	2	4	2	1	785	88.2	9.28	Not Found	High			1.66877e+07	0.099	2.62	2	23	2
FALSE	High	Master Protein	Q9P0K7	Ankycorbin OS=Homo sapiens GN=RAI14 PE=1 SV=2	0	6.731	3.67347	3	6	3	1	980	110	6.21	Not Found	High			6.96694e+06	0.105	2.41	3	34	3
FALSE	High	Master Protein	A6NCE7	Microtubule-associated proteins 1A/1B light chain 3 beta 2 OS=Homo sapiens OX=9606 GN=MAP1LC3B2 PE=2 SV=1	0	6.643	19.2	2	4	2	1	125	14.6	8.68	Not Found	High			5.68501e+07	1.154	4.41	2	20	2
FALSE	High	Master Protein	Q9Y2D5	A-kinase anchor protein 2 OS=Homo sapiens GN=AKAP2 PE=1 SV=3	0	6.497	2.67753	2	6	2	1	859	94.6	5.11	Not Found	High			14396459	0.113	4.07	2	54	2
FALSE	High	Master Protein	Q7Z7M9	Polypeptide N-acetylgalactosaminyltransferase 5 OS=Homo sapiens GN=GALNT5 PE=1 SV=1	0	6.174	2.76596	2	4	2	1	940	106.2	9.47	Not Found	High			6275089	0.081	2.49	2	60	2
FALSE	High	None	H0YM50	Annexin (Fragment) OS=Homo sapiens OX=9606 GN=ANXA2 PE=1 SV=1	0	160.693	77.8226	28	62	28	1	248	28.4	5.83	High	High		1.48129e+08	5.92448e+08	99	158.07	28
FALSE	High	Master Protein	Q8NFW1	Collagen alpha-1(XXII) chain OS=Homo sapiens GN=COL22A1 PE=2 SV=2	0	6.108	2.21402	2	4	2	1	1626	161	7.23	Not Found	High			1.28443e+07	0.051	4.34	2	0	2
FALSE	High	Master Protein	P32455	Guanylate-binding protein 1 OS=Homo sapiens GN=GBP1 PE=1 SV=2	0	6.095	3.5473	2	4	2	1	592	67.9	6.32	Not Found	High			1.10423e+07	0.145	2.24	2	32	2
FALSE	High	Master Protein	P61457	Pterin-4-alpha-carbinolamine dehydratase OS=Homo sapiens OX=9606 GN=PCBD1 PE=1 SV=2	0	6.052	19.2308	2	4	2	1	104	12	6.8	Not Found	High			1.4605e+07	0.778	2.74	2	0	2
FALSE	High	None	Q6PEY2	Tubulin alpha-3E chain OS=Homo sapiens OX=9606 GN=TUBA3E PE=1 SV=2	0	160.231	43.5556	15	101	1	1	450	49.8	5.14	Not Found	High	Acetyl [K304]; Methyl [C295]; Phospho [T292(100)]		17394280	11.023	113.38	15	977	14
FALSE	High	None	F5GY55	DNA damage-binding protein 1 OS=Homo sapiens OX=9606 GN=DDB1 PE=1 SV=1	0	159.877	38.37	35	60	35	1	1092	121.6	5.5	High	High		1.53406e+08	7.45919e+07	3.458	127.54	35
FALSE	High	Master Protein	P16083	Ribosyldihydronicotinamide dehydrogenase [quinone] OS=Homo sapiens GN=NQO2 PE=1 SV=5	0	6.039	12.1212	2	4	2	1	231	25.9	6.29	Not Found	High			1.39793e+07	0.359	2.1	2	0	2
FALSE	High	Master Protein	Q9UBX5	Fibulin-5 OS=Homo sapiens OX=9606 GN=FBLN5 PE=1 SV=1	0	5.753	4.24107	2	4	2	1	448	50.1	4.73	Not Found	High			1.45199e+07	0.212	3.87	2	0	2
FALSE	High	Master Protein	P20062	Transcobalamin-2 OS=Homo sapiens OX=9606 GN=TCN2 PE=1 SV=3	0	5.161	9.60187	3	4	3	1	427	47.5	7.01	Not Found	High			1.3598e+07	0.318	1.68	2	24	2
FALSE	High	Master Protein	Q9HC35	Echinoderm microtubule-associated protein-like 4 OS=Homo sapiens OX=9606 GN=EML4 PE=1 SV=3	0	5.119	2.44648	2	4	2	1	981	108.8	6.4	Not Found	High			4.53168e+06	0.08	1.75	2	42	2
FALSE	High	Master Protein	A0A087WV01	Elongation factor 1-alpha OS=Homo sapiens OX=9606 GN=EEF1A1 PE=1 SV=1	0	157.868	44.6009	18	76	1	1	426	46.3	7.66	Not Found	High	Acetyl [K406; K421]		40249787	27.48	202.01	18
FALSE	High	None	A8K7Q2	Heat shock cognate 71 kDa protein OS=Homo sapiens OX=9606 GN=HSPA8 PE=1 SV=1	0	157.39	58.0488	20	78	18	1	410	45.3	5.64	High	High		1.50381e+09	8.2803e+08	22.714	215.42	20
FALSE	High	Master Protein	Q9Y2T2	AP-3 complex subunit mu-1 OS=Homo sapiens OX=9606 GN=AP3M1 PE=1 SV=1	0	5.044	8.85167	2	4	2	1	418	46.9	6.93	Not Found	High			8.73341e+06	0.222	0	2	0	2
FALSE	High	Master Protein	Q99961	Endophilin-A2 OS=Homo sapiens GN=SH3GL1 PE=1 SV=1	0	4.977	5.43478	2	4	2	1	368	41.5	5.43	Not Found	High			2.06902e+07	0.212	4.07	2	32	2
FALSE	High	Master Protein	P11233	Ras-related protein Ral-A OS=Homo sapiens GN=RALA PE=1 SV=1	0	4.868	8.73786	2	4	2	1	206	23.6	7.11	Not Found	High			9.25126e+06	0.52	1.86	2	0	2
FALSE	High	Master Protein Candidate	E7EQR4	Ezrin OS=Homo sapiens OX=9606 GN=EZR PE=1 SV=3	0	155.011	48.8055	30	71	19	1	586	69.3	6.16	High	High		50134228	7.01414e+07	7.414	166.52	30
FALSE	High	None	A0A087WZP6	Nidogen-2 OS=Homo sapiens OX=9606 GN=NID2 PE=1 SV=1	0	154.177	32.4045	30	41	30	1	969	107	5.69	High	High		1.73867e+07	2.68139e+08	4.109	99.25	30
FALSE	High	Master Protein	Q00325	Phosphate carrier protein, mitochondrial OS=Homo sapiens OX=9606 GN=SLC25A3 PE=1 SV=2	0	4.66	5.52486	2	4	2	1	362	40.1	9.38	Not Found	High			1.16005e+07	0.245	0	2	25	2
FALSE	High	None	E9PLF4	Heat shock cognate 71 kDa protein (Fragment) OS=Homo sapiens OX=9606 GN=HSPA8 PE=1 SV=1	0	151.737	84.492	18	93	12	1	187	20.4	7.33	High	High		1.60422e+09	9.37804e+08	169.125	243.44	18
FALSE	High	Master Protein	O00429	Dynamin-1-like protein OS=Homo sapiens GN=DNM1L PE=1 SV=2	0.001	4.375	2.98913	2	4	2	1	736	81.8	6.81	Not Found	High			9.20384e+06	0.093	1.99	2	36	2
FALSE	High	None	C9JH19	Cathepsin D (Fragment) OS=Homo sapiens OX=9606 GN=CTSD PE=1 SV=1	0	150.928	58.8629	15	44	15	1	299	32.5	6.3	High	High	Acetyl [K169]	1.08128e+09	8.9899e+07	41.17	120.68	15
FALSE	High	None	Q5SX87	Rab GDP dissociation inhibitor (Fragment) OS=Homo sapiens OX=9606 GN=GDI2 PE=1 SV=1	0	150.47	75.2852	20	52	13	1	263	29.8	6.62	High	High		2.48195e+08	393049127	53.117	161.07	20
FALSE	High	Master Protein	Q00341	Vigilin OS=Homo sapiens GN=HDLBP PE=1 SV=2	0.001	4.267	1.49842	2	4	2	1	1268	141.4	6.87	Not Found	High			7.55158e+06	0.058	2.51	2	0	2
FALSE	High	Master Protein	O75533	Splicing factor 3B subunit 1 OS=Homo sapiens GN=SF3B1 PE=1 SV=3	0.003	3.725	1.68712	2	4	2	1	1304	145.7	7.09	Not Found	High			1.06574e+07	0.065	1.64	2	27	2
FALSE	High	Master Protein	P42766	60S ribosomal protein L35 OS=Homo sapiens OX=9606 GN=RPL35 PE=1 SV=2	0.004	2.954	13.8211	2	4	2	1	123	14.5	11.05	Not Found	High			1.04304e+07	1.154	0	2	0	2
FALSE	High	Master Protein Candidate	Q5H9A7	Metalloproteinase inhibitor 1 OS=Homo sapiens OX=9606 GN=TIMP1 PE=1 SV=1	0	148.466	83.9161	11	83	11	1	143	16	8.07	High	High		2.89116e+09	2234657690	1777.28	236.92	11
FALSE	High	None	E9PQB7	Cofilin-1 (Fragment) OS=Homo sapiens OX=9606 GN=CFL1 PE=1 SV=1	0	148.261	76.2295	18	63	9	1	122	13.9	8.72	High	High	Acetyl [K28; K36]	6.76813e+08	1.06292e+09	2370.37	176.35	18
FALSE	High	Master Protein	P09525	Annexin A4 OS=Homo sapiens GN=ANXA4 PE=1 SV=4	0.004	2.883	5.64263	2	3	2	1	319	35.9	6.13	Not Found	High			3.20219e+07	0.222	0	1	0	2
FALSE	High	Master Protein	Q15149	Plectin OS=Homo sapiens OX=9606 GN=PLEC PE=1 SV=3	0	1262.46	51.1956	222	818	222	1	4684	531.5	5.96	High	High		1.57669e+08	1.98946e+08	4.062	954.87	218	5958	219
FALSE	High	Master Protein	P12111	Collagen alpha-3(VI) chain OS=Homo sapiens GN=COL6A3 PE=1 SV=5	0	1241.6	55.587	160	852	160	1	3177	343.5	6.68	High	High		1.78524e+08	6.67371e+08	11.984	1066.86	158	6854	157
FALSE	High	Master Protein	Q09666	Neuroblast differentiation-associated protein AHNAK OS=Homo sapiens OX=9606 GN=AHNAK PE=1 SV=2	0	1058.95	60.747	173	587	173	1	5890	628.7	6.15	High	High	Acetyl [K3532]	2.8152e+08	5.15758e+08	1.723	700.88	172	4258	169
FALSE	High	Master Protein	P08670	Vimentin OS=Homo sapiens GN=VIM PE=1 SV=4	0	1003.93	87.5536	70	919	64	1	466	53.6	5.12	High	High	Acetyl [K223; K334]; Methyl [C328]	7938009971	1.21947e+10	44365.9	1323.08	70	7954	70
FALSE	High	Master Protein	P02751	Fibronectin OS=Homo sapiens OX=9606 GN=FN1 PE=1 SV=4	0	867.659	53.4786	92	488	92	1	2386	262.5	5.71	High	High	Acetyl [K1766]	1.92396e+08	1.19838e+09	13.581	647.64	92	4010	91
FALSE	High	None	H3BPS8	Fructose-bisphosphate aldolase A (Fragment) OS=Homo sapiens OX=9606 GN=ALDOA PE=1 SV=1	0	144.796	58.9928	16	58	13	1	278	30.4	7.52	High	High	Phospho [S230(98.9)]	2.84115e+09	2.29658e+09	37.747	160.17	16
FALSE	High	Master Protein	P35579	Myosin-9 OS=Homo sapiens GN=MYH9 PE=1 SV=4	0	845.531	58.8776	109	449	92	1	1960	226.4	5.6	High	High	Acetyl [K8]	171933960	5.24984e+08	11.389	578.89	104	4009	107
FALSE	High	None	A0A0A0MSQ0	Plastin-3 OS=Homo sapiens OX=9606 GN=PLS3 PE=1 SV=1	0	142.868	44.0843	26	44	26	1	617	69.3	5.94	High	High		7.91708e+07	2.46402e+08	4.097	112.7	26
FALSE	High	Master Protein	P08123	Collagen alpha-2(I) chain OS=Homo sapiens GN=COL1A2 PE=1 SV=7	0	817.222	79.795	80	366	67	1	1366	129.2	8.95	High	High	Phospho [S1124(99.4); T1187(100)]; Acetyl [K1224; K1288]	8.71977e+07	2.22888e+09	26.911	539.08	80	3380	72
FALSE	High	Master Protein	P21333	Filamin-A OS=Homo sapiens GN=FLNA PE=1 SV=4	0	787.258	49.2255	105	450	96	1	2647	280.6	6.06	High	High		1.73117e+08	3.45473e+08	5.615	596.76	105	3881	104
FALSE	High	Master Protein	P02452	Collagen alpha-1(I) chain OS=Homo sapiens GN=COL1A1 PE=1 SV=5	0	762.445	76.9809	74	409	39	1	1464	138.9	5.8	High	High	Phospho [S433(99); S1125(100)]	5.40685e+08	2.47601e+09	19.47	526.34	74	3151	64
FALSE	High	None	Q6S8J3	POTE ankyrin domain family member E OS=Homo sapiens OX=9606 GN=POTEE PE=2 SV=3	0	141.252	7.90698	9	227	2	1	1075	121.3	6.2	High	High		698626943	8.53577e+08	0.988	288.21	9	1766	9
FALSE	High	None	P54652	Heat shock-related 70 kDa protein 2 OS=Homo sapiens OX=9606 GN=HSPA2 PE=1 SV=1	0	140.94	19.8748	16	125	9	1	639	70	5.74	High	High		1.16812e+09	7.32659e+08	2.849	169.79	16	1301	16
FALSE	High	None	U3KPZ0	Triosephosphate isomerase (Fragment) OS=Homo sapiens OX=9606 GN=TPI1 PE=1 SV=1	0	140.895	92.9204	13	72	13	1	113	12.4	6.16	High	High		1.89995e+09	1.67779e+09	1332.52	203.63	13
FALSE	High	None	A8MX94	Glutathione S-transferase P OS=Homo sapiens OX=9606 GN=GSTP1 PE=1 SV=1	0	140.136	64.9425	12	71	12	1	174	19.5	5.97	High	High		1.07832e+09	626214830	397.107	195.97	12
FALSE	High	Master Protein	O43707	Alpha-actinin-4 OS=Homo sapiens GN=ACTN4 PE=1 SV=2	0	666.146	70.472	66	422	45	1	911	104.8	5.44	High	High		4.56307e+08	9.31861e+08	37.664	592.32	66	3723	63
FALSE	High	Master Protein	O00469	Procollagen-lysine,2-oxoglutarate 5-dioxygenase 2 OS=Homo sapiens GN=PLOD2 PE=1 SV=2	0	139.619	43.0122	26	80	1	1	737	84.6	6.71	High	High		1.74709e+07	1.48945e+08	4.337	71.85	25	537	26
FALSE	High	None	H0YKS4	Annexin (Fragment) OS=Homo sapiens OX=9606 GN=ANXA2 PE=1 SV=1	0	139.313	92.6136	21	53	22	1	176	19.5	5.96	High	High		1.66376e+08	6.59157e+08	141.51	150.39	21
FALSE	High	Master Protein	P06733	Alpha-enolase OS=Homo sapiens GN=ENO1 PE=1 SV=2	0	617.184	78.341	40	646	37	1	434	47.1	7.39	High	High	Acetyl [K81]	4.5959e+09	5.39863e+09	572.615	997.97	40	7752	39
FALSE	High	Master Protein Candidate	E9PLK3	Aminopeptidase OS=Homo sapiens OX=9606 GN=NPEPPS PE=1 SV=1	0	138.481	42.9508	30	59	30	1	915	102.9	5.6	High	High		1.06322e+08	1.0155e+08	2.728	130.12	30
FALSE	High	None	G3V2N5	Alpha-actinin-1 (Fragment) OS=Homo sapiens OX=9606 GN=ACTN1 PE=1 SV=8	0	137.552	76.1538	17	62	8	1	260	29.4	7.83	High	High		3.20551e+08	5.87482e+08	18.953	163.78	17
FALSE	High	Master Protein	P29401	Transketolase OS=Homo sapiens OX=9606 GN=TKT PE=1 SV=3	0	597.505	73.6758	50	373	50	1	623	67.8	7.66	High	High	Acetyl [K283]	3.06868e+09	7.3021e+08	358.381	518.64	50	2910	49
FALSE	High	Master Protein	P12814	Alpha-actinin-1 OS=Homo sapiens GN=ACTN1 PE=1 SV=2	0	584.778	63.4529	54	407	33	1	892	103	5.41	High	High		3.9538e+08	7.12971e+08	23.742	565.48	54	3436	54
FALSE	High	None	H0YJ11	Alpha-actinin-1 (Fragment) OS=Homo sapiens OX=9606 GN=ACTN1 PE=1 SV=1	0	136.801	65.7005	13	54	10	1	207	24.4	5.59	High	High		1.96032e+08	4.11727e+08	28.286	174.92	13
FALSE	High	None	A0A0B4J269	Uncharacterized protein OS=Homo sapiens OX=9606 PE=1 SV=1	0	136.484	30.6148	20	52	7	1	797	88.3	5.86	High	High		5.30378e+07	4.62222e+07	2.981	153.35	20
FALSE	High	Master Protein	Q9Y490	Talin-1 OS=Homo sapiens GN=TLN1 PE=1 SV=3	0	571.785	44.9823	79	328	79	1	2541	269.6	6.07	High	High		8.5088e+07	1.40441e+08	2.958	397.83	78	2967	78
FALSE	High	Master Protein	P07900	Heat shock protein HSP 90-alpha OS=Homo sapiens GN=HSP90AA1 PE=1 SV=5	0	557.97	65.5738	61	410	40	1	732	84.6	5.02	High	High	Phospho [S263(100)]; Acetyl [K294; K499; K632]	6.90957e+08	4.1424e+08	116.877	567.77	61	3414	59
FALSE	High	None	E9PK54	Heat shock cognate 71 kDa protein (Fragment) OS=Homo sapiens OX=9606 GN=HSPA8 PE=1 SV=8	0	135.914	77.5956	17	86	12	1	183	19.9	7.33	High	High		1.60422e+09	9.37804e+08	118.378	222.59	17
FALSE	High	None	E9PQK7	Heat shock cognate 71 kDa protein (Fragment) OS=Homo sapiens OX=9606 GN=HSPA8 PE=1 SV=1	0	135.914	79.7753	17	86	12	1	178	19.5	7.33	High	High		1.60422e+09	9.37804e+08	118.378	222.59	17
FALSE	High	None	E9PQQ4	Heat shock cognate 71 kDa protein (Fragment) OS=Homo sapiens OX=9606 GN=HSPA8 PE=1 SV=1	0	135.914	83.0409	17	86	12	1	171	18.7	8.09	High	High		1.60422e+09	9.37804e+08	176.828	222.59	17
FALSE	High	Master Protein	P0C0L5	Complement C4-B OS=Homo sapiens OX=9606 GN=C4B PE=1 SV=2	0	135.903	23.2225	26	65	1	1	1744	192.6	7.27	High	Not Found		2.6357e+07		0.842	61.83	26	421	26
FALSE	High	Master Protein	P14618	Pyruvate kinase PKM OS=Homo sapiens OX=9606 GN=PKM PE=1 SV=4	0	544.164	83.4275	46	395	24	1	531	57.9	7.84	High	High	Acetyl [K3; K207]	1.78976e+09	1.34866e+09	76.964	603.53	43	3791	46
FALSE	High	Master Protein	P01024	Complement C3 OS=Homo sapiens OX=9606 GN=C3 PE=1 SV=2	0	526.958	53.638	74	334	74	1	1663	187	6.4	High	High	Acetyl [K428]	3.06212e+08	2.72952e+08	6.284	399.48	73	2785	74
FALSE	High	None	J3KPE3	Receptor of-activated protein C kinase 1 OS=Homo sapiens OX=9606 GN=RACK1 PE=1 SV=1	0	135.602	90.1099	22	51	22	1	273	30.1	7.65	High	High		2.70833e+08	1.01753e+08	18.953	118.99	22
FALSE	High	None	F8VTQ5	Heterogeneous nuclear ribonucleoprotein A1 (Fragment) OS=Homo sapiens OX=9606 GN=HNRNPA1 PE=1 SV=1	0	135.452	70.3448	17	66	15	1	145	16.5	6.64	High	High	Phospho [S6(100)]	7.41087e+08	6.10635e+08	793.328	186.06	17
FALSE	High	Master Protein	P12109	Collagen alpha-1(VI) chain OS=Homo sapiens OX=9606 GN=COL6A1 PE=1 SV=3	0	515.843	57.8794	53	363	53	1	1028	108.5	5.43	High	High		6.39769e+08	3.90773e+09	17.293	505.35	52	3024	52
FALSE	High	Master Protein	P02545	Prelamin-A/C OS=Homo sapiens GN=LMNA PE=1 SV=1	0	513.658	73.494	71	467	13	1	664	74.1	7.02	High	High	Phospho [S22(99.6)]; Acetyl [K181]	7.67771e+08	1.11296e+09	142.072	621.77	71	3808	71
FALSE	High	Master Protein	P26038	Moesin OS=Homo sapiens GN=MSN PE=1 SV=3	0	490.35	72.9636	59	342	44	1	577	67.8	6.4	High	High		3.14077e+08	8.04717e+08	117.351	454.18	59	3092	59
FALSE	High	Master Protein	P60709	Actin, cytoplasmic 1 OS=Homo sapiens OX=9606 GN=ACTB PE=1 SV=1	0	473.738	76.2667	32	496	8	1	375	41.7	5.48	High	High	Acetyl [K68; K284]; Methyl [C272]	3.50407e+09	5.6959e+09	1349.31	682.85	32	3998	30
FALSE	High	None	A0A0A0MRV0	Ribosome-binding protein 1 OS=Homo sapiens OX=9606 GN=RRBP1 PE=1 SV=1	0	134.176	26.3121	28	47	28	1	1410	152.4	8.6	High	High		4.03387e+07	6.38374e+07	0.954	81.09	28
FALSE	High	Master Protein	Q14315	Filamin-C OS=Homo sapiens GN=FLNC PE=1 SV=3	0	468.989	34.3486	76	272	65	1	2725	290.8	5.97	High	High		1.30498e+08	150571362	2.098	318.87	76	2357	75
FALSE	High	Master Protein	P05121	Plasminogen activator inhibitor 1 OS=Homo sapiens GN=SERPINE1 PE=1 SV=1	0	440.62	62.6866	41	362	41	1	402	45	7.2	High	High	Acetyl [K103; K111]	3.53707e+08	4870624147	1491.5	486.08	41	3379	40
FALSE	High	None	G3V2J8	Heat shock protein HSP 90-alpha (Fragment) OS=Homo sapiens OX=9606 GN=HSP90AA1 PE=1 SV=1	0	132.226	51.1494	18	50	8	1	174	20.1	4.63	High	High		5.03092e+08	349273134	157.489	145.54	18
FALSE	High	None	H0YJW3	Alpha-actinin-1 (Fragment) OS=Homo sapiens OX=9606 GN=ACTN1 PE=1 SV=1	0	132.154	55.3785	13	55	9	1	251	28.9	5.06	High	High		1.60355e+08	3.34062e+08	11.589	164.86	13
FALSE	High	None	E7EX44	Caldesmon OS=Homo sapiens OX=9606 GN=CALD1 PE=1 SV=1	0	132.028	44.5242	25	54	26	1	557	64.1	7.02	High	High		1.14836e+08	8.93217e+07	5.31	115.27	25
FALSE	High	Master Protein	Q13813	Spectrin alpha chain, non-erythrocytic 1 OS=Homo sapiens GN=SPTAN1 PE=1 SV=3	0	437.531	37.4191	71	224	71	1	2472	284.4	5.35	High	High		6.64748e+07	9.36229e+07	1.482	270.62	71	1973	70
FALSE	High	None	A0A087WVV2	Ribosome-binding protein 1 OS=Homo sapiens OX=9606 GN=RRBP1 PE=1 SV=1	0	131.304	38.758	27	45	27	1	934	102.7	5.34	High	High		4.03387e+07	6.38374e+07	1.695	81.09	27
FALSE	High	None	A0A1W2PQM2	Tubulin alpha-1C chain OS=Homo sapiens OX=9606 GN=TUBA1C PE=1 SV=1	0	131.187	57.8462	17	55	2	1	325	36.6	8.21	High	High		2.02635e+07	1.51274e+07	22.357	132.94	17
FALSE	High	Master Protein	P18206	Vinculin OS=Homo sapiens OX=9606 GN=VCL PE=1 SV=4	0	426.159	58.0247	58	289	58	1	1134	123.7	5.66	High	High		2.18916e+08	3.6336e+08	5.844	381.16	57	2577	56
FALSE	High	Master Protein	P08238	Heat shock protein HSP 90-beta OS=Homo sapiens GN=HSP90AB1 PE=1 SV=4	0	424.12	59.116	49	336	30	1	724	83.2	5.03	High	High	Phospho [Y520(99.2)]	7.0627e+08	4.37593e+08	43.788	471.22	48	2545	47
FALSE	High	Master Protein	O75369	Filamin-B OS=Homo sapiens GN=FLNB PE=1 SV=2	0	422.979	42.1983	75	271	65	1	2602	278	5.73	High	High		7.6245e+07	7.08575e+07	2.404	291.74	75	1934	74
FALSE	High	None	F5GYX3	Semaphorin-7A OS=Homo sapiens OX=9606 GN=SEMA7A PE=1 SV=1	0	130.475	47.1058	20	33	20	1	501	57	6.76	Not Found	High			3.08557e+08	5.404	94.18	20
FALSE	High	Master Protein	Q16363	Laminin subunit alpha-4 OS=Homo sapiens OX=9606 GN=LAMA4 PE=1 SV=4	0	420.903	42.5123	60	182	60	1	1823	202.4	6.28	High	High		2.60929e+07	2.78749e+08	3.281	238.75	60	1291	59
FALSE	High	None	A8MW50	L-lactate dehydrogenase (Fragment) OS=Homo sapiens OX=9606 GN=LDHB PE=1 SV=1	0	130.336	80.6034	17	66	15	1	232	25.2	5.81	High	High		9.50353e+08	1.07961e+09	38.811	145.3	17
FALSE	High	None	C0HJP8	Collagen alpha-2(I) chain (Fragments) OS=Toxodon sp. GN=COL1A2 PE=1 SV=1	0	130.311	23.5683	14	30	5	1	908	81.1	10.3	High	High		6.08093e+06	1.67783e+08	1.215			511	14
FALSE	High	Master Protein	P13639	Elongation factor 2 OS=Homo sapiens OX=9606 GN=EEF2 PE=1 SV=4	0	418.135	64.2191	58	301	57	1	858	95.3	6.83	High	High		3.36608e+08	3.44257e+08	20.544	367.05	57	2009	58
FALSE	High	None	P0C0L4	Complement C4-A OS=Homo sapiens OX=9606 GN=C4A PE=1 SV=2	0	130.103	22.4771	25	65	1	1	1744	192.7	7.08	High	High		21629608	1.11357e+07	0.81	61.45	25	408	25
FALSE	High	Master Protein	P11142	Heat shock cognate 71 kDa protein OS=Homo sapiens OX=9606 GN=HSPA8 PE=1 SV=1	0	414.051	67.6471	43	368	35	1	646	70.9	5.52	High	High	Acetyl [K3]	1.62004e+09	9.37804e+08	61.355	493.08	41	3570	43
FALSE	High	Master Protein	Q15063	Periostin OS=Homo sapiens OX=9606 GN=POSTN PE=1 SV=2	0	413.988	56.3397	50	174	2	1	836	93.3	7.53	High	High		7.83237e+08	1.02272e+07	27.61	262.81	50	1466	50
FALSE	High	Master Protein	Q00610	Clathrin heavy chain 1 OS=Homo sapiens OX=9606 GN=CLTC PE=1 SV=5	0	411.713	45.4925	61	236	61	1	1675	191.5	5.69	High	High		2.05717e+08	1.43519e+08	4.024	301.22	61	2103	60
FALSE	High	None	G3V2W4	Alpha-actinin-1 (Fragment) OS=Homo sapiens OX=9606 GN=ACTN1 PE=1 SV=1	0	129.798	70.5882	16	62	7	1	238	27.1	6.7	High	High		2.75258e+08	5.01458e+08	22.357	160	16
FALSE	High	Master Protein	P01023	Alpha-2-macroglobulin OS=Homo sapiens GN=A2M PE=1 SV=3	0	383.864	49.9322	55	251	55	1	1474	163.2	6.46	High	High	Acetyl [K1162]	3.44758e+08	2.1003e+08	5.972	302.5	55	1922	55
FALSE	High	Master Protein	P60174	Triosephosphate isomerase OS=Homo sapiens OX=9606 GN=TPI1 PE=1 SV=3	0	382.142	80.0699	29	296	29	1	286	30.8	5.92	High	High	Phospho [S58(100); T177(100)]; Acetyl [K168; K179]; Methyl [C164]	1.93434e+09	1.67779e+09	1273.28	413.19	29	2828	29
FALSE	High	Master Protein	P49327	Fatty acid synthase OS=Homo sapiens GN=FASN PE=1 SV=3	0	376.851	34.2891	62	237	62	1	2511	273.3	6.44	High	High		9.48016e+07	1.30219e+08	2.012	282.4	62	1262	61
FALSE	High	Master Protein	P04406	Glyceraldehyde-3-phosphate dehydrogenase OS=Homo sapiens GN=GAPDH PE=1 SV=3	0	374.39	70.7463	24	304	24	1	335	36	8.46	High	High		4.11964e+09	1.67088e+09	239.41	477.31	24	2449	24
FALSE	High	None	F8WD96	Cathepsin D OS=Homo sapiens OX=9606 GN=CTSD PE=1 SV=1	0	129.333	47.1014	12	40	12	1	276	30	7.42	High	High	Acetyl [K184]	1.08128e+09	8.9899e+07	33.145	105.81	12
FALSE	High	Master Protein	Q15582	Transforming growth factor-beta-induced protein ig-h3 OS=Homo sapiens OX=9606 GN=TGFBI PE=1 SV=1	0	371.537	64.4217	35	223	35	1	683	74.6	7.71	High	High		4.00229e+08	8.69403e+08	20.544	309.68	35	1649	32
FALSE	High	None	H0YNP5	Annexin (Fragment) OS=Homo sapiens OX=9606 GN=ANXA2 PE=1 SV=1	0	128.789	74.8571	22	50	22	1	175	19.7	5.21	High	High		1.48129e+08	5.92448e+08	83.834	123.12	22
FALSE	High	None	A6NL76	Actin, alpha skeletal muscle OS=Homo sapiens OX=9606 GN=ACTA1 PE=1 SV=3	0	128.26	46.8504	13	113	1	1	254	28.1	6.07	High	High		2.62014e+07	2.885e+07	37.747	267.99	13
FALSE	High	Master Protein	P11021	78 kDa glucose-regulated protein OS=Homo sapiens GN=HSPA5 PE=1 SV=2	0	356.132	57.6453	46	254	44	1	654	72.3	5.16	High	High		4.09476e+08	4.75686e+08	37.492	326.08	45	2577	45
FALSE	High	Master Protein	P12110	Collagen alpha-2(VI) chain OS=Homo sapiens OX=9606 GN=COL6A2 PE=1 SV=4	0	348.403	34.053	38	157	38	1	1019	108.5	6.21	High	High		1.39583e+08	7.18735e+08	5.494	223	38	1304	38
FALSE	High	Master Protein Rejected	Q5HYB6	Epididymis luminal protein 189 OS=Homo sapiens OX=9606 GN=DKFZp686J1372 PE=1 SV=1	0	126.833	60.3448	25	63	0	0	232	27.2	4.74	High	High		3.77847e+08	4.86622e+08	25.827	163.5	25
FALSE	High	None	C9J813	Caldesmon (Fragment) OS=Homo sapiens OX=9606 GN=CALD1 PE=1 SV=1	0	126.707	48.8017	24	54	25	1	459	54.1	5.72	High	High		1.15825e+08	8.93217e+07	10.938	116.41	24
FALSE	High	None	A0A1B0GTT5	Vimentin (Fragment) OS=Homo sapiens OX=9606 GN=VIM PE=1 SV=1	0	125.999	70.4698	14	88	12	1	149	16.4	10.26	High	High		5.75396e+09	8.45056e+09	150.991	233.81	14
FALSE	High	Master Protein	P11047	Laminin subunit gamma-1 OS=Homo sapiens OX=9606 GN=LAMC1 PE=1 SV=3	0	345.853	38.1603	52	185	52	1	1609	177.5	5.12	High	High		6.69372e+07	4.3084e+08	4.298	189.51	51	1751	52
FALSE	High	Master Protein	P14625	Endoplasmin OS=Homo sapiens OX=9606 GN=HSP90B1 PE=1 SV=1	0	344.429	57.4097	51	216	49	1	803	92.4	4.84	High	High		1.54055e+08	3.09825e+08	15.432	241.43	51	1860	48
FALSE	High	Master Protein	P06396	Gelsolin OS=Homo sapiens GN=GSN PE=1 SV=1	0	343.316	53.0691	33	162	23	1	782	85.6	6.28	High	High	Acetyl [K327; K338; K530]; Methyl [C331]; Phospho [S328(100)]	1.80224e+08	5.52006e+08	19.753	226.72	32	1022	33
FALSE	High	Master Protein	P08253	72 kDa type IV collagenase OS=Homo sapiens GN=MMP2 PE=1 SV=2	0	341.297	61.8182	40	257	40	1	660	73.8	5.47	High	High		4.75803e+08	7.19396e+08	22.714	315.14	39	1735	40
FALSE	High	Master Protein	Q01082	Spectrin beta chain, non-erythrocytic 1 OS=Homo sapiens OX=9606 GN=SPTBN1 PE=1 SV=2	0	340.164	39.3401	64	207	64	1	2364	274.4	5.57	High	High		44050009	7.59788e+07	1.783	185.71	63	1257	63
FALSE	High	Master Protein	P46940	Ras GTPase-activating-like protein IQGAP1 OS=Homo sapiens GN=IQGAP1 PE=1 SV=1	0	326.906	40.5552	45	181	43	1	1657	189.1	6.48	High	High		8.92059e+07	1.24086e+08	2.613	221.25	45	1736	44
FALSE	High	Master Protein	P02461	Collagen alpha-1(III) chain OS=Homo sapiens GN=COL3A1 PE=1 SV=4	0	324.105	42.9741	42	179	41	1	1466	138.5	6.61	High	High		1.22619e+08	8.42059e+08	3.351	207.43	42	1466	41
FALSE	High	None	A0A087WTS8	Heat shock 70 kDa protein 4 OS=Homo sapiens OX=9606 GN=HSPA4 PE=1 SV=1	0	124.464	53.0526	19	50	18	1	475	52.6	8.29	High	High		185376577	1.50495e+08	3.642	142.98	19
FALSE	High	Master Protein	P30101	Protein disulfide-isomerase A3 OS=Homo sapiens GN=PDIA3 PE=1 SV=4	0	319.811	72.0792	42	215	36	1	505	56.7	6.35	High	High		3.07436e+08	5.8418e+08	34.112	306.12	41	1522	42
FALSE	High	Master Protein	P00558	Phosphoglycerate kinase 1 OS=Homo sapiens OX=9606 GN=PGK1 PE=1 SV=3	0	317.481	71.7026	29	236	29	1	417	44.6	8.1	High	High		1.24962e+09	1.02136e+09	33.145	305.66	29	2253	29
FALSE	High	Master Protein	P14543	Nidogen-1 OS=Homo sapiens GN=NID1 PE=1 SV=3	0	314.4	38.8132	41	150	40	1	1247	136.3	5.29	High	High		1.18495e+07	5.87091e+08	5.646	220.51	41	1059	40
FALSE	High	None	E9PGZ1	Caldesmon OS=Homo sapiens OX=9606 GN=CALD1 PE=1 SV=1	0	123.864	41.9776	23	51	24	1	536	61.7	6.11	High	High		1.14836e+08	8.93217e+07	5.136	112.4	23
FALSE	High	Master Protein	B4DPQ0	Complement C1r subcomponent OS=Homo sapiens OX=9606 GN=C1R PE=1 SV=1	0	296.784	57.9972	38	127	35	1	719	81.8	6.37	High	High		8.02034e+08	5.42509e+08	22.556	297.17	38
FALSE	High	Master Protein	P04075	Fructose-bisphosphate aldolase A OS=Homo sapiens GN=ALDOA PE=1 SV=2	0	293.54	84.3407	27	215	24	1	364	39.4	8.09	High	High	Phospho [S176(98.9)]	2.92902e+09	2.39657e+09	99	282.23	25	1509	27
FALSE	High	None	F8WE98	Filamin-A (Fragment) OS=Homo sapiens OX=9606 GN=FLNA PE=1 SV=2	0	123.074	41.0596	23	52	16	1	604	66.6	8.95	High	High		119669202	2.51447e+08	3.307	125.98	23
FALSE	High	None	E9PPV6	Serpin H1 OS=Homo sapiens OX=9606 GN=SERPINH1 PE=1 SV=1	0	123.027	53.3951	13	34	13	1	324	35.6	9.07	High	High		1.35074e+08	2.77152e+08	7.031	110.94	13
FALSE	High	None	P07951	Tropomyosin beta chain OS=Homo sapiens OX=9606 GN=TPM2 PE=1 SV=1	0	122.67	50.7042	17	115	8	1	284	32.8	4.7	High	High		2.59579e+08	4.08838e+08	12.503	149.44	17	801	15
FALSE	High	Master Protein	P07942	Laminin subunit beta-1 OS=Homo sapiens OX=9606 GN=LAMB1 PE=1 SV=2	0	293.409	28.6674	51	189	50	1	1786	197.9	4.94	High	High		8.13674e+07	3.14176e+08	2.89	208.55	50	1119	51
FALSE	High	Master Protein	O75083	WD repeat-containing protein 1 OS=Homo sapiens OX=9606 GN=WDR1 PE=1 SV=4	0	287.696	62.3762	30	147	30	1	606	66.2	6.65	High	High		2.27931e+08	4.34899e+08	9	227.58	30	1364	30
FALSE	High	Master Protein	Q16658	Fascin OS=Homo sapiens OX=9606 GN=FSCN1 PE=1 SV=3	0	285.194	73.2252	35	190	35	1	493	54.5	7.24	High	High	Acetyl [K43]	1.08591e+09	2.7552e+08	44.204	251.27	35	1505	33
FALSE	High	None	B7Z5J4	Carboxypeptidase A4 OS=Homo sapiens OX=9606 GN=CPA4 PE=1 SV=1	0	121.694	74.4479	17	43	17	1	317	35.6	7.3	High	High		5.99899e+08	8.57512e+07	23.484	104.54	17
FALSE	High	None	Q58FF7	Putative heat shock protein HSP 90-beta-3 OS=Homo sapiens GN=HSP90AB3P PE=5 SV=1	0	121.479	20.7705	17	120	7	1	597	68.3	4.79	High	High		5.28389e+08	2.77404e+08	3.748	152.09	16	785	17
FALSE	High	Master Protein	Q99715	Collagen alpha-1(XII) chain OS=Homo sapiens GN=COL12A1 PE=1 SV=2	0	283.437	26.7385	56	165	56	1	3063	332.9	5.53	High	High		7.40486e+07	3.49562e+07	1.274	170.32	56	1121	55
FALSE	High	Master Protein	P50395	Rab GDP dissociation inhibitor beta OS=Homo sapiens OX=9606 GN=GDI2 PE=1 SV=2	0	281.535	77.3034	34	171	24	1	445	50.6	6.47	High	High		2.76263e+08	4.06771e+08	29.392	249.5	34	1278	34
FALSE	High	Master Protein	P06744	Glucose-6-phosphate isomerase OS=Homo sapiens OX=9606 GN=GPI PE=1 SV=4	0	280.452	61.1111	27	178	27	1	558	63.1	8.32	High	High		7.01266e+08	5.01361e+08	15.681	244.48	27	1176	27
FALSE	High	None	A0A0C4DGC5	Prelamin-A/C (Fragment) OS=Homo sapiens OX=9606 GN=LMNA PE=1 SV=1	0	120.739	62.6923	17	55	13	1	260	27.5	9.69	High	High		6.05717e+08	9.55701e+08	19.535	170.53	17
FALSE	High	Master Protein Candidate	A0A140TA29	Complement C4-B OS=Homo sapiens OX=9606 GN=C4B PE=1 SV=1	0	120.311	23.8516	26	33	1	1	1698	187.5	7.33	High	Not Found		1.18437e+07		0.878	61.83	26
FALSE	High	Master Protein Candidate	F5GXS0	Complement C4-B OS=Homo sapiens OX=9606 GN=C4B PE=1 SV=1	0	120.311	23.8516	26	33	1	1	1698	187.6	7.33	High	Not Found		1.18437e+07		0.878	61.83	26
FALSE	High	Master Protein Candidate	A0A0G2JL54	Complement C4-B OS=Homo sapiens OX=9606 GN=C4B_2 PE=1 SV=1	0	120.311	23.8516	26	33	1	1	1698	187.6	7.33	High	Not Found		1.18437e+07		0.878	61.83	26
FALSE	High	None	F5GWF6	T-complex protein 1 subunit beta OS=Homo sapiens OX=9606 GN=CCT2 PE=1 SV=2	0	119.973	50.7547	22	43	22	1	530	56.8	6.44	High	High		4.73326e+07	7.09952e+07	5.225	86.73	22
FALSE	High	None	A0A087X232	Complement C1s subcomponent OS=Homo sapiens OX=9606 GN=C1S PE=1 SV=1	0	119.934	31.2317	16	49	16	1	682	75.9	5.2	High	High		4.77701e+08	3.56241e+08	3.281	120.36	16
FALSE	High	Master Protein	C0HJP7	Collagen alpha-1(I) chain (Fragments) OS=Toxodon sp. GN=COL1A1 PE=1 SV=1	0	278.034	49.4908	32	79	2	1	982	87.1	9.48	High	High		1.16036e+07	1.29981e+08	3.371			1102	32
FALSE	High	Master Protein	P00338	L-lactate dehydrogenase A chain OS=Homo sapiens GN=LDHA PE=1 SV=2	0	277.423	79.5181	28	199	26	1	332	36.7	8.27	High	High	Acetyl [K5]	8.49125e+08	2.4338e+09	90.201	227.34	26	1741	28
FALSE	High	Master Protein Candidate	A0A140TA44	Complement C4-A OS=Homo sapiens OX=9606 GN=C4A PE=1 SV=1	0	119.621	23.8516	26	34	1	1	1698	187.5	7.12	High	High		21629608	1.11357e+07	0.891	63.77	26
FALSE	High	Master Protein	A0A140TA32	Complement C4-A OS=Homo sapiens OX=9606 GN=C4A PE=1 SV=1	0	119.621	23.8516	26	34	1	1	1698	187.6	7.12	High	High		21629608	1.11357e+07	0.891	63.77	26
FALSE	High	None	H0YAB0	Prelamin-A/C (Fragment) OS=Homo sapiens OX=9606 GN=LMNA PE=1 SV=1	0	119.354	73.0769	24	83	0	2	182	20.8	6.42	Not Found	Not Found	Acetyl [K98]			115.591	195.6	24
FALSE	High	Master Protein Candidate	P04179	Superoxide dismutase [Mn], mitochondrial OS=Homo sapiens GN=SOD2 PE=1 SV=2	0	118.946	53.1532	13	43	13	1	222	24.7	8.25	High	High		5.88364e+08	305646949	27.943			751	13
FALSE	High	Master Protein	P22626	Heterogeneous nuclear ribonucleoproteins A2/B1 OS=Homo sapiens GN=HNRNPA2B1 PE=1 SV=2	0	274.78	61.4731	28	192	26	1	353	37.4	8.95	High	High		1.06395e+09	5.9356e+08	157.489	274.51	28	1126	26
FALSE	High	Master Protein	P11216	Glycogen phosphorylase, brain form OS=Homo sapiens GN=PYGB PE=1 SV=5	0	269.657	53.3808	41	145	34	1	843	96.6	6.86	High	High	Acetyl [K3]	2.4937e+08	1.97678e+08	6.239	170.94	40	1071	40
FALSE	High	Master Protein	P27816	Microtubule-associated protein 4 OS=Homo sapiens GN=MAP4 PE=1 SV=3	0	269.501	47.5694	37	154	37	1	1152	120.9	5.43	High	High		1.15043e+08	1.5645e+08	3.135	170.66	37	1036	37
FALSE	High	None	E9PR70	Serpin H1 (Fragment) OS=Homo sapiens OX=9606 GN=SERPINH1 PE=1 SV=1	0	118.337	55.5932	12	32	12	1	295	32.6	8.62	High	High		1.35074e+08	2.77152e+08	7.859	105.06	12
FALSE	High	None	F8WCZ6	Complement C1s subcomponent OS=Homo sapiens OX=9606 GN=C1S PE=1 SV=1	0	118.282	43.9539	17	47	17	1	521	57.5	5.45	High	High		3.9007e+08	3.10647e+08	5.723	113.02	17
FALSE	High	Master Protein	P09651	Heterogeneous nuclear ribonucleoprotein A1 OS=Homo sapiens GN=HNRNPA1 PE=1 SV=5	0	268.024	54.3011	26	176	24	1	372	38.7	9.13	High	High	Acetyl [K179]; Methyl [C175]; Phospho [S6(100)]	1.04783e+09	8.55412e+08	99	275.79	26	1205	25
FALSE	High	None	A0A087X0A8	Collagen alpha-1(XII) chain OS=Homo sapiens OX=9606 GN=COL12A1 PE=1 SV=1	0	118.172	20.2241	25	36	25	1	1874	203	6.07	High	High		6.67411e+07	3.41263e+07	0.808	76.19	25
FALSE	High	Master Protein	Q9BQE3	Tubulin alpha-1C chain OS=Homo sapiens GN=TUBA1C PE=1 SV=1	0	267.515	78.8419	28	164	2	1	449	49.9	5.1	High	High		2.02635e+07	1.51274e+07	51.481	190.65	28	1421	26
FALSE	High	None	E7EX29	14-3-3 protein zeta/delta (Fragment) OS=Homo sapiens OX=9606 GN=YWHAZ PE=1 SV=1	0	117.887	43.9024	13	76	10	1	246	28	4.92	High	High	Acetyl [K166]	2.0942e+09	1190802384	22.357	181.2	13
FALSE	High	None	F8W7S5	Ribosome-binding protein 1 OS=Homo sapiens OX=9606 GN=RRBP1 PE=1 SV=1	0	117.884	43.4088	25	42	25	1	751	84.3	5.01	High	High		4.03387e+07	6.38374e+07	2.162	77.97	25
FALSE	High	Master Protein	P22314	Ubiquitin-like modifier-activating enzyme 1 OS=Homo sapiens OX=9606 GN=UBA1 PE=1 SV=3	0	265.544	46.4083	34	136	34	1	1058	117.8	5.76	High	High		1.99762e+08	1.76574e+08	3.642	171.41	34	1440	34
FALSE	High	None	U3KQF3	Triosephosphate isomerase (Fragment) OS=Homo sapiens OX=9606 GN=TPI1 PE=1 SV=1	0	117.634	91.8367	11	59	11	1	98	10.6	5.45	High	High		1.89995e+09	1.67779e+09	999	168.27	11
FALSE	High	None	A0A0J9YYH3	Glucose-6-phosphate isomerase (Fragment) OS=Homo sapiens OX=9606 GN=GPI PE=1 SV=1	0	117.319	63.6042	16	51	16	1	283	32	9.63	High	High		5.45866e+08	4.58802e+08	10.053	118.38	16
FALSE	High	None	A0A0J9YXP8	Glucose-6-phosphate isomerase (Fragment) OS=Homo sapiens OX=9606 GN=GPI PE=1 SV=1	0	117.319	67.1642	16	51	16	1	268	30.4	9.01	High	High		5.45866e+08	4.58802e+08	11.328	118.38	16
FALSE	High	Master Protein Rejected	P35609	Alpha-actinin-2 OS=Homo sapiens OX=9606 GN=ACTN2 PE=1 SV=1	0	117.2	14.3177	15	73	0	0	894	103.8	5.45	High	High		2.134e+08	2.43164e+08	1.003	88.39	14	609	15
FALSE	High	Master Protein Rejected	Q5VU61	Tropomyosin alpha-3 chain OS=Homo sapiens OX=9606 GN=TPM3 PE=1 SV=2	0	116.962	56.9507	22	50	0	0	223	26	4.78	High	High		3.90215e+08	3.34317e+08	25.367	125.84	22
FALSE	High	Master Protein	C0HJP5	Collagen alpha-1(I) chain (Fragments) OS=Macrauchenia sp. GN=COL1A1 PE=1 SV=1	0	263.916	49.8956	32	81	2	1	958	85	9.63	High	High		6.79775e+07	8.58888e+08	3.764			1145	32
FALSE	High	Master Protein	P07437	Tubulin beta chain OS=Homo sapiens OX=9606 GN=TUBB PE=1 SV=2	0	259.109	81.3063	27	166	6	1	444	49.6	4.89	High	High		1.88383e+08	1.3889e+08	50.09	210.58	27	1403	26
FALSE	High	None	J3KS13	Clathrin heavy chain 1 OS=Homo sapiens OX=9606 GN=CLTC PE=1 SV=1	0	116.005	39.2157	18	37	18	1	612	70.6	5.8	High	High		1.85959e+08	1.35462e+08	3.642	97.59	18
FALSE	High	None	A0A0A0MSI0	Peroxiredoxin-1 (Fragment) OS=Homo sapiens OX=9606 GN=PRDX1 PE=1 SV=1	0	115.315	71.345	20	52	17	1	171	19	6.92	High	High		9.4324e+08	6.51049e+08	69.17	130.32	20
FALSE	High	None	H0YJV3	Nidogen-2 (Fragment) OS=Homo sapiens OX=9606 GN=NID2 PE=1 SV=1	0	115.287	34.472	25	33	25	1	644	71.9	5.96	High	High		1.02479e+07	2.16887e+08	4.367	75.61	25
FALSE	High	Master Protein	P07355	Annexin A2 OS=Homo sapiens OX=9606 GN=ANXA2 PE=1 SV=2	0	255.329	77.2861	37	170	37	1	339	38.6	7.75	High	High		1.69613e+08	6.59157e+08	89.852	221.44	36	1391	37
FALSE	High	Master Protein	P07195	L-lactate dehydrogenase B chain OS=Homo sapiens OX=9606 GN=LDHB PE=1 SV=2	0	251.984	81.4371	31	212	29	1	334	36.6	6.05	High	High		9.50353e+08	1.09226e+09	110.034	234.54	31	1722	30
FALSE	High	Master Protein	P07996	Thrombospondin-1 OS=Homo sapiens GN=THBS1 PE=1 SV=2	0	250.593	32.4786	38	151	36	1	1170	129.3	4.94	High	High		6.12349e+07	4.39557e+08	3.217	176.67	38	1262	38
FALSE	High	Master Protein	P68104	Elongation factor 1-alpha 1 OS=Homo sapiens OX=9606 GN=EEF1A1 PE=1 SV=1	0	245.762	52.1645	24	188	4	1	462	50.1	9.01	High	High	Acetyl [K408]; Methyl [C411]; Phospho [S414(99.4)]	6.24034e+08	8.3919e+08	46.863	263.96	24	1265	24
FALSE	High	Master Protein	Q16881	Thioredoxin reductase 1, cytoplasmic OS=Homo sapiens GN=TXNRD1 PE=1 SV=3	0	242.319	50.2311	29	122	29	1	649	70.9	7.39	High	High	Acetyl [K159]	4.12537e+08	1.6583e+08	9	165.48	29	1231	29
FALSE	High	Master Protein	Q5T0I0	Gelsolin (Fragment) OS=Homo sapiens OX=9606 GN=GSN PE=1 SV=1	0	113.938	54.2308	11	31	1	1	260	28.9	7.9	High	High		5.38382e+07	39123788	37.312	98.15	11
FALSE	High	None	A0A0G2JPR0	Complement C4-A OS=Homo sapiens OX=9606 GN=C4A PE=1 SV=1	0	113.773	21.789	25	33	1	1	1744	192.8	7.03	High	High		21629608	1.11357e+07	0.81	63.77	25
FALSE	High	None	A0A140TA49	Complement C4-A OS=Homo sapiens OX=9606 GN=C4A PE=1 SV=1	0	113.773	22.3793	25	33	1	1	1698	187.7	7.06	High	High		21629608	1.11357e+07	0.845	63.77	25
FALSE	High	Master Protein	P09486	SPARC OS=Homo sapiens GN=SPARC PE=1 SV=1	0	239.007	58.4158	18	224	18	1	303	34.6	4.84	High	High	Methyl [C83; C93; C95; C101]	3.1752e+09	3.38029e+09	152.993	349.03	18	1038	18
FALSE	High	None	J3KT12	Eukaryotic initiation factor 4A-I OS=Homo sapiens OX=9606 GN=EIF4A1 PE=1 SV=1	0	113.369	46.6276	17	47	9	1	341	38.8	5.66	High	High		2.53335e+08	9.074e+07	11.589	119.76	17
FALSE	High	None	S4R3C6	Transforming growth factor-beta-induced protein ig-h3 (Fragment) OS=Homo sapiens OX=9606 GN=TGFBI PE=1 SV=1	0	113.158	66.21	12	46	12	1	219	23.5	5.78	High	High		4.00229e+08	7.96906e+08	30.623	115.35	12
FALSE	High	None	X6RJP6	Transgelin-2 (Fragment) OS=Homo sapiens OX=9606 GN=TAGLN2 PE=1 SV=1	0	113.139	75.4011	17	50	17	1	187	21.1	7.81	High	High		4.7834e+08	4.97796e+08	57.78	122.41	17
FALSE	High	None	B0AZS6	14-3-3 protein zeta/delta OS=Homo sapiens OX=9606 GN=YWHAZ PE=1 SV=1	0	112.405	61.3095	11	67	9	1	168	19.1	4.56	High	High	Acetyl [K62; K81]	2.25468e+09	1.53107e+09	99	162.54	11
FALSE	High	Master Protein	Q15113	Procollagen C-endopeptidase enhancer 1 OS=Homo sapiens GN=PCOLCE PE=1 SV=2	0	236.878	62.1381	23	157	23	1	449	47.9	7.43	High	High	Acetyl [K394]	7.5577e+08	1.04086e+09	21.909	250.83	23	1127	23
FALSE	High	None	E9PPY6	Heat shock cognate 71 kDa protein (Fragment) OS=Homo sapiens OX=9606 GN=HSPA8 PE=1 SV=1	0	112.249	78.8321	14	65	9	1	137	15.1	7.33	High	High		1.60422e+09	9.37804e+08	157.489	168.12	14
FALSE	High	Master Protein	P03956	Interstitial collagenase OS=Homo sapiens GN=MMP1 PE=1 SV=3	0	234.801	68.8699	31	162	31	1	469	54	6.96	High	High		2.06942e+08	1.21196e+09	42.94	177.59	31	1192	30
FALSE	High	Master Protein	A0A1C7CYX9	Dihydropyrimidinase-related protein 2 OS=Homo sapiens OX=9606 GN=DPYSL2 PE=1 SV=1	0	225.916	57.4594	27	75	24	1	677	73.5	6.35	High	High		3.60828e+08	3.26536e+08	7.938	208.84	27
FALSE	High	None	D6R956	Ubiquitin carboxyl-terminal hydrolase OS=Homo sapiens OX=9606 GN=UCHL1 PE=1 SV=1	0	112	56.8465	11	41	12	1	241	26.8	5.81	High	High	Acetyl [K4]	1.47253e+09	6.51141e+08	16.783	106.42	11
FALSE	High	Master Protein	P10809	60 kDa heat shock protein, mitochondrial OS=Homo sapiens GN=HSPD1 PE=1 SV=2	0	225.625	60.2094	29	138	29	1	573	61	5.87	High	High		1.46449e+08	1.39784e+08	9	179.9	28	1447	29
FALSE	High	None	C9J5S7	Peptidyl-prolyl cis-trans isomerase OS=Homo sapiens OX=9606 GN=PPIA PE=1 SV=1	0	111.925	72.7273	10	62	10	1	121	13.2	6.77	High	High		5.9125e+09	3.3237e+09	99	160.37	10
FALSE	High	None	F8WE65	Peptidyl-prolyl cis-trans isomerase OS=Homo sapiens OX=9606 GN=PPIA PE=1 SV=1	0	111.925	73.3333	10	62	10	1	120	13	6.77	High	High		5.9125e+09	3.3237e+09	99	160.37	10
FALSE	High	None	H0YH81	ATP synthase subunit beta (Fragment) OS=Homo sapiens OX=9606 GN=ATP5F1B PE=1 SV=1	0	111.918	72.6519	18	38	18	1	362	38.2	5.55	High	High		7.95596e+07	1.68493e+08	9	102.96	18
FALSE	High	None	E7ENZ3	T-complex protein 1 subunit epsilon OS=Homo sapiens OX=9606 GN=CCT5 PE=1 SV=1	0	111.907	52.0576	22	42	22	1	486	53.8	6.42	High	High		6.40584e+07	7.91088e+07	3.541	98.32	22
FALSE	High	Master Protein	P34932	Heat shock 70 kDa protein 4 OS=Homo sapiens GN=HSPA4 PE=1 SV=4	0	225.594	49.6429	32	146	31	1	840	94.3	5.19	High	High		185376577	1.50495e+08	3.703	193.78	32	1083	32
FALSE	High	Master Protein Rejected	Q9NY65	Tubulin alpha-8 chain OS=Homo sapiens GN=TUBA8 PE=1 SV=1	0	111.232	32.9621	12	75	0	0	449	50.1	5.06	Not Found	Not Found				4.754	78.71	12	577	11
FALSE	High	None	C9JFL5	Actin, gamma-enteric smooth muscle (Fragment) OS=Homo sapiens OX=9606 GN=ACTG2 PE=1 SV=8	0	111.148	53.4722	10	72	1	1	144	16.1	6.27	High	Not Found		4.31319e+06		122.285	165.99	10
FALSE	High	None	F6UVQ4	Actin, aortic smooth muscle (Fragment) OS=Homo sapiens OX=9606 GN=ACTA2 PE=1 SV=1	0	111.148	50.9934	10	72	1	1	151	16.7	5.5	High	Not Found		4.31319e+06		198.526	165.99	10
FALSE	High	None	A0A0J9YX90	Glucose-6-phosphate isomerase (Fragment) OS=Homo sapiens OX=9606 GN=GPI PE=1 SV=1	0	111.135	52.6882	15	49	15	1	279	31.5	9.54	High	High		5.45866e+08	4.58802e+08	7.254	118.38	15
FALSE	High	None	K7EM38	Actin, cytoplasmic 2 (Fragment) OS=Homo sapiens OX=9606 GN=ACTG1 PE=1 SV=1	0	110.709	71.4286	10	99	0	2	133	14.5	5.27	Not Found	Not Found	Acetyl [K68]			99	241.92	10
FALSE	High	None	E7EVS6	Actin, cytoplasmic 1 (Fragment) OS=Homo sapiens OX=9606 GN=ACTB PE=1 SV=8	0	110.709	58.2822	10	99	0	2	163	17.9	5.5	Not Found	Not Found	Acetyl [K68]			99	241.92	10
FALSE	High	None	G5E9R0	Actin, cytoplasmic 1 OS=Homo sapiens OX=9606 GN=ACTB PE=1 SV=1	0	110.709	76	10	99	0	2	125	13.9	5.49	Not Found	Not Found	Acetyl [K68]			157.489	241.92	10
FALSE	High	None	J3KT65	Actin, cytoplasmic 2 OS=Homo sapiens OX=9606 GN=ACTG1 PE=1 SV=1	0	110.709	47.9798	10	99	0	2	198	21.8	7.39	Not Found	Not Found	Acetyl [K68]			48.239	241.92	10
FALSE	High	None	I3L3R2	Actin, cytoplasmic 2 (Fragment) OS=Homo sapiens OX=9606 GN=ACTG1 PE=1 SV=1	0	110.709	57.9268	10	99	0	2	164	18	5.5	Not Found	Not Found	Acetyl [K68]			99	241.92	10
FALSE	High	Master Protein	P09211	Glutathione S-transferase P OS=Homo sapiens GN=GSTP1 PE=1 SV=2	0	225.364	71.9048	16	191	16	1	210	23.3	5.64	High	High	Acetyl [K128]	2.16536e+09	1.20656e+09	824.404	249.1	15	2030	16
FALSE	High	None	H0YN28	Annexin (Fragment) OS=Homo sapiens OX=9606 GN=ANXA2 PE=1 SV=1	0	110.316	83.4532	20	41	20	1	139	16.1	5.17	High	High		1.44705e+08	5.3014e+08	150.991	100.72	20
FALSE	High	None	H0YL33	Annexin (Fragment) OS=Homo sapiens OX=9606 GN=ANXA2 PE=1 SV=1	0	110.316	81.6901	20	41	20	1	142	16.4	5.17	High	High		1.44705e+08	5.3014e+08	150.991	100.72	20
FALSE	High	None	E9PCA1	T-complex protein 1 subunit epsilon OS=Homo sapiens OX=9606 GN=CCT5 PE=1 SV=1	0	110.102	49.0385	22	41	22	1	520	57.1	5.55	High	High		6.40584e+07	7.91088e+07	3.184	98.09	22
FALSE	High	None	B7ZAR1	T-complex protein 1 subunit epsilon OS=Homo sapiens OX=9606 GN=CCT5 PE=1 SV=1	0	110.102	50.6958	22	41	22	1	503	55.3	5.48	High	High		6.40584e+07	7.91088e+07	3.541	98.09	22
FALSE	High	Master Protein	P0DMV9	Heat shock 70 kDa protein 1B OS=Homo sapiens GN=HSPA1B PE=1 SV=1	0	224.312	57.7223	33	161	21	1	641	70	5.66	High	High	Acetyl [K597]; Methyl [C603]	1.79826e+08	1.29707e+08	8.412	199.11	33	1367	33
FALSE	High	None	O74258	Actin OS=Ogataea parapolymorpha (strain ATCC 26012 / BCRC 20466 / JCM 22074 / NRRL Y-7560 / DL-1) GN=ACT PE=3 SV=2	0	109.928	23.9362	10	97	0	1	376	41.7	5.57	High	High		4.12659e+09	3.21327e+09	5.7			1134	10
FALSE	High	Master Protein	H3BR70	Pyruvate kinase OS=Homo sapiens OX=9606 GN=PKM PE=1 SV=1	0	223.459	68.306	25	99	4	1	366	40.2	8.03	High	High	Acetyl [K42]	8.4991e+07	5.80776e+07	24.551	300.09	25
FALSE	High	None	F8VVB9	Tubulin alpha-1B chain (Fragment) OS=Homo sapiens OX=9606 GN=TUBA1B PE=1 SV=8	0	109.254	56.0976	11	47	0	2	246	27.4	5.2	Not Found	Not Found				27.943	112.95	11
FALSE	High	Master Protein	P36222	Chitinase-3-like protein 1 OS=Homo sapiens GN=CHI3L1 PE=1 SV=2	0	219.669	56.1358	22	158	22	1	383	42.6	8.46	High	High		7.40453e+08	2.98224e+08	17.588	237.33	22	1560	22
FALSE	High	Master Protein	P53396	ATP-citrate synthase OS=Homo sapiens GN=ACLY PE=1 SV=3	0	217.183	47.5931	40	152	40	1	1101	120.8	7.33	High	High		1.13099e+08	9.81203e+07	3.437	153.53	40	1287	40
FALSE	High	Master Protein	P07237	Protein disulfide-isomerase OS=Homo sapiens OX=9606 GN=P4HB PE=1 SV=3	0	216.738	57.2835	33	176	33	1	508	57.1	4.87	High	High	Acetyl [K352]	2.62158e+08	5.41386e+08	11.589	187.7	33	1029	33
FALSE	High	Master Protein	Q14112	Nidogen-2 OS=Homo sapiens OX=9606 GN=NID2 PE=1 SV=3	0	214.987	29.1636	36	103	35	1	1375	151.2	5.29	High	High		2.62557e+07	3.30741e+08	2.954	131.74	35	692	34
FALSE	High	Master Protein	P13797	Plastin-3 OS=Homo sapiens OX=9606 GN=PLS3 PE=1 SV=4	0	212.704	50.3175	31	110	31	1	630	70.8	5.6	High	High	Acetyl [K11]	7.91708e+07	2.46402e+08	6.197	141.92	31	854	31
FALSE	High	None	E9PI65	Heat shock cognate 71 kDa protein (Fragment) OS=Homo sapiens OX=9606 GN=HSPA8 PE=1 SV=1	0	107.899	63.6905	13	65	7	1	168	17.9	5.29	High	High		1.21948e+09	7.25712e+08	64.793	167.94	13
FALSE	High	Master Protein	P23528	Cofilin-1 OS=Homo sapiens GN=CFL1 PE=1 SV=3	0	211.61	76.506	21	151	12	1	166	18.5	8.09	High	High	Acetyl [K45; K53]	9.91855e+08	1.52906e+09	382.119	219.16	21	1407	21
FALSE	High	None	H3BU78	Fructose-bisphosphate aldolase (Fragment) OS=Homo sapiens OX=9606 GN=ALDOA PE=1 SV=2	0	107.788	63.2353	8	41	8	1	204	22.1	8.09	High	High		2.92902e+09	2.39657e+09	27.48	142.11	8
FALSE	High	None	D6RE83	Ubiquitin carboxyl-terminal hydrolase OS=Homo sapiens OX=9606 GN=UCHL1 PE=1 SV=1	0	107.653	66.6667	12	45	13	1	207	23.2	5.48	High	High	Acetyl [K4]	1.47253e+09	7.22398e+08	30.623	116.46	12
FALSE	High	None	E9PLJ3	Cofilin-1 (Fragment) OS=Homo sapiens OX=9606 GN=CFL1 PE=1 SV=1	0	107.578	79.7468	12	44	9	1	79	9.1	8.38	High	High	Acetyl [K28; K36]	6.76813e+08	1.06292e+09	6308.57	124.47	12
FALSE	High	Master Protein	O43852	Calumenin OS=Homo sapiens GN=CALU PE=1 SV=2	0	211.145	57.1429	22	111	22	1	315	37.1	4.64	High	High	Phospho [S35(100); S44(99.6); T60(100)]	2.23067e+08	4.3737e+08	65.608	173.66	22	682	22
FALSE	High	Master Protein	Q92626	Peroxidasin homolog OS=Homo sapiens GN=PXDN PE=1 SV=2	0	210.364	31.1021	33	124	33	1	1479	165.2	7.17	High	High		5.45323e+07	1.47112e+08	1.807	139.22	33	726	33
FALSE	High	Master Protein	J3KN67	Tropomyosin alpha-3 chain OS=Homo sapiens OX=9606 GN=TPM3 PE=1 SV=1	0	107.114	47.3684	22	55	1	1	285	33.2	4.77	Not Found	Not Found				11.023	142.22	22
FALSE	High	None	H0YMM1	Annexin (Fragment) OS=Homo sapiens OX=9606 GN=ANXA2 PE=1 SV=1	0	106.97	90.604	16	42	17	1	149	16.4	5.91	High	High		1.4301e+08	6.16881e+08	80.113	116.34	16
FALSE	High	None	C9J7H8	L-lactate dehydrogenase B chain (Fragment) OS=Homo sapiens OX=9606 GN=LDHB PE=1 SV=8	0	106.957	89.7059	14	59	13	1	136	14.7	5.54	High	High		9.50353e+08	1.07961e+09	64.793	125.64	14
FALSE	High	Master Protein	P07339	Cathepsin D OS=Homo sapiens GN=CTSD PE=1 SV=1	0	208.62	56.5534	21	124	21	1	412	44.5	6.54	High	High	Acetyl [K184]	1209751486	1.09232e+08	32.246	152.42	21	1034	21
FALSE	High	Master Protein	P07858	Cathepsin B OS=Homo sapiens OX=9606 GN=CTSB PE=1 SV=3	0	208.158	48.3776	18	119	18	1	339	37.8	6.3	High	High		7.51665e+08	7.411e+08	34.938	167.29	18	1080	17
FALSE	High	Master Protein	P35241	Radixin OS=Homo sapiens OX=9606 GN=RDX PE=1 SV=1	0	206.556	50.0858	32	165	16	1	583	68.5	6.37	High	High		4.61461e+07	6.15323e+07	9.593	205.03	32	1075	32
FALSE	High	None	A0A1W2PPS1	Heterogeneous nuclear ribonucleoprotein U OS=Homo sapiens OX=9606 GN=HNRNPU PE=1 SV=1	0	106.147	23.8806	16	31	16	1	804	88.3	5.78	High	High	Phospho [S59(100)]	1.89886e+08	9.33236e+07	2.001	75.18	16
FALSE	High	None	D6RAF8	Heterogeneous nuclear ribonucleoprotein D0 (Fragment) OS=Homo sapiens OX=9606 GN=HNRNPD PE=1 SV=1	0	106.128	56.5611	15	38	13	1	221	23.1	5.11	High	High		1.5099e+08	1.59936e+08	124.893	100.24	15
FALSE	High	None	F8VQQ4	Tubulin alpha chain (Fragment) OS=Homo sapiens OX=9606 GN=TUBA1A PE=1 SV=1	0	105.933	82.6484	11	33	1	1	219	24.2	5.29	Not Found	High			17394280	37.312	80.07	11
FALSE	High	Master Protein	P62736	Actin, aortic smooth muscle OS=Homo sapiens GN=ACTA2 PE=1 SV=1	0	205.162	46.9496	19	219	2	1	377	42	5.39	High	Not Found	Methyl [C287]	1.23215e+07		48.619	252.55	18	1382	18
FALSE	High	None	H0YAF8	Receptor of-activated protein C kinase 1 (Fragment) OS=Homo sapiens OX=9606 GN=RACK1 PE=1 SV=1	0	105.428	92.4242	18	42	18	1	198	22	6.33	High	High		2.70833e+08	1.0129e+08	19.535	90.78	18
FALSE	High	None	E9PKD3	Thioredoxin reductase 1, cytoplasmic (Fragment) OS=Homo sapiens OX=9606 GN=TXNRD1 PE=1 SV=1	0	105.21	73.7143	13	29	13	1	175	19.4	9.07	High	High	Acetyl [K9]	2.92867e+08	1.15249e+08	37.312	82.95	13
FALSE	High	Master Protein	Q16531	DNA damage-binding protein 1 OS=Homo sapiens GN=DDB1 PE=1 SV=1	0	201.941	39.7368	39	134	39	1	1140	126.9	5.26	High	High		1.53406e+08	7.45919e+07	3.584	143.78	39	941	39
FALSE	High	Master Protein	P63104	14-3-3 protein zeta/delta OS=Homo sapiens GN=YWHAZ PE=1 SV=1	0	200.576	60.8163	17	197	14	1	245	27.7	4.79	High	High	Acetyl [K139; K158]	2.35057e+09	1.53107e+09	60.585	248.9	17	1768	17
FALSE	High	Master Protein	P15144	Aminopeptidase N OS=Homo sapiens OX=9606 GN=ANPEP PE=1 SV=4	0	199.405	36.6081	38	117	38	1	967	109.5	5.48	High	High		6.25872e+07	1.49694e+08	5.051	121.79	38	733	37
FALSE	High	Master Protein	Q13885	Tubulin beta-2A chain OS=Homo sapiens OX=9606 GN=TUBB2A PE=1 SV=1	0	198.722	66.0674	22	115	5	1	445	49.9	4.89	High	Not Found		2.72851e+07		18.573	166.71	22	985	21
FALSE	High	None	H7BYH4	Superoxide dismutase [Cu-Zn] OS=Homo sapiens OX=9606 GN=SOD1 PE=1 SV=1	0	103.986	59.2593	6	21	6	1	135	13.9	6.11	High	High		1.58509e+08	2.13195e+08	9	89.63	6
FALSE	High	None	D6RAC2	Receptor of-activated protein C kinase 1 OS=Homo sapiens OX=9606 GN=RACK1 PE=1 SV=1	0	103.854	77.6952	17	43	17	1	269	29.7	6.42	High	High		3.30973e+08	1.18284e+08	14.013	95.23	17
FALSE	High	Master Protein	P09382	Galectin-1 OS=Homo sapiens GN=LGALS1 PE=1 SV=2	0	198.245	74.8148	14	207	14	1	135	14.7	5.5	High	High	Acetyl [K37]	1.55107e+09	3.16302e+09	773.264	250.09	14	1221	14
FALSE	High	Master Protein Candidate	A6NLN1	Polypyrimidine tract binding protein 1, isoform CRA_b OS=Homo sapiens OX=9606 GN=PTBP1 PE=1 SV=4	0	103.429	38.7097	11	33	11	1	527	56.5	9.38	High	High		2.68105e+08	2.08603e+08	3.217	102.63	11
FALSE	High	Master Protein Candidate	A0A0U1RRM4	Polypyrimidine tract-binding protein 1 OS=Homo sapiens OX=9606 GN=PTBP1 PE=1 SV=1	0	103.429	34.6939	11	33	11	1	588	62.4	9.1	High	High		2.68105e+08	2.08603e+08	2.594	102.63	11
FALSE	High	None	H0Y3Z3	Protein disulfide-isomerase (Fragment) OS=Homo sapiens OX=9606 GN=P4HB PE=1 SV=1	0	103.031	57.6642	19	52	19	1	274	31.5	4.63	High	High	Acetyl [K118]	2.41071e+08	4.73621e+08	10.103	101.57	19
FALSE	High	Master Protein	Q02818	Nucleobindin-1 OS=Homo sapiens GN=NUCB1 PE=1 SV=4	0	197.023	62.256	29	115	29	1	461	53.8	5.25	High	High	Phospho [S86(100); S369(100)]	1.91668e+08	2.08482e+08	16.113	157.24	29	655	28
FALSE	High	None	H0Y8W2	Receptor of-activated protein C kinase 1 (Fragment) OS=Homo sapiens OX=9606 GN=RACK1 PE=1 SV=1	0	102.831	66.0584	18	41	18	1	274	30.2	7.56	High	High		2.6547e+08	1.0129e+08	9	87.78	18
FALSE	High	Master Protein	P62937	Peptidyl-prolyl cis-trans isomerase A OS=Homo sapiens OX=9606 GN=PPIA PE=1 SV=2	0	196.675	86.6667	16	188	16	1	165	18	7.81	High	High	Acetyl [K133]	5.9125e+09	3.3237e+09	226.585	219.08	15	2018	16
FALSE	High	Master Protein	P24043	Laminin subunit alpha-2 OS=Homo sapiens GN=LAMA2 PE=1 SV=4	0	192.007	17.3927	43	92	43	1	3122	343.7	6.4	High	High		3.70379e+06	4.34482e+07	0.672	82.89	43	774	43
FALSE	High	Master Protein	P50454	Serpin H1 OS=Homo sapiens GN=SERPINH1 PE=1 SV=2	0	190.138	61.7225	19	98	19	1	418	46.4	8.69	High	High		1.37987e+08	2.94982e+08	11.023	152.71	19	831	19
FALSE	High	None	H3BR66	Matrix metalloproteinase (Fragment) OS=Homo sapiens OX=9606 GN=MMP2 PE=1 SV=1	0	102.407	81.0945	13	43	13	1	201	22.9	5.02	High	High		3.7346e+08	6.59073e+08	23.245	96.23	13
FALSE	High	None	P22392	Nucleoside diphosphate kinase B OS=Homo sapiens GN=NME2 PE=1 SV=1	0	102.166	73.0263	10	113	5	1	152	17.3	8.41	High	High	Acetyl [K56]	1.78816e+08	2.52157e+08	55.234	118.12	10	486	10
FALSE	High	None	F8VYN5	Heterogeneous nuclear ribonucleoprotein A1 (Fragment) OS=Homo sapiens OX=9606 GN=HNRNPA1 PE=1 SV=1	0	102.071	75.2212	13	46	11	1	113	12.9	7.64	High	High		9.73554e+08	8.30655e+08	999	142.61	13
FALSE	High	Master Protein	Q13509	Tubulin beta-3 chain OS=Homo sapiens OX=9606 GN=TUBB3 PE=1 SV=2	0	188.764	64.4444	22	113	8	1	450	50.4	4.93	High	High		5.30378e+07	4.62222e+07	13.678	166.75	22	1132	21
FALSE	High	Master Protein Candidate	A0A087WTT1	Polyadenylate-binding protein OS=Homo sapiens OX=9606 GN=PABPC1 PE=1 SV=1	0	101.975	43.295	22	42	16	1	522	58.5	9.26	High	High		1.28956e+08	1.33675e+08	4.08	78.38	22
FALSE	High	None	A0A1W2PRR1	Endoplasmin OS=Homo sapiens OX=9606 GN=HSP90B1 PE=1 SV=1	0	101.794	52.6984	15	37	13	1	315	35.4	4.63	High	High		1.41292e+08	2.61598e+08	6.943	92.81	15
FALSE	High	None	Q96GW1	Endoplasmin OS=Homo sapiens OX=9606 GN=HSP90B1 PE=1 SV=1	0	101.794	52.6984	15	37	13	1	315	35.4	4.7	High	High		1.41292e+08	2.61598e+08	6.943	92.81	15
FALSE	High	Master Protein Candidate	A0A024QZX5	Serpin B6 OS=Homo sapiens OX=9606 GN=SERPINB6 PE=1 SV=1	0	101.74	61.0526	20	38	19	1	380	43	5.27	High	High		1.10134e+08	9.24415e+07	7.254	74.03	20
FALSE	High	Master Protein Candidate	A0A087X1N8	Serpin B6 OS=Homo sapiens OX=9606 GN=SERPINB6 PE=1 SV=1	0	101.74	58.7342	20	38	19	1	395	44.8	5.68	High	High		1.10134e+08	9.24415e+07	6.586	74.03	20
FALSE	High	Master Protein	P21810	Biglycan OS=Homo sapiens GN=BGN PE=1 SV=2	0	188.527	53.5326	18	158	18	1	368	41.6	7.52	High	High		4.71377e+08	6.22147e+08	20.544	248.84	18	1213	18
FALSE	High	None	F5GXJ9	CD166 antigen OS=Homo sapiens OX=9606 GN=ALCAM PE=1 SV=1	0	101.603	41.1654	16	27	16	1	532	59.5	6.1	High	High		12934952	1.29061e+08	3.894	69.27	16
FALSE	High	Master Protein	P31948	Stress-induced-phosphoprotein 1 OS=Homo sapiens OX=9606 GN=STIP1 PE=1 SV=1	0	188.089	55.2486	28	127	28	1	543	62.6	6.8	High	High		1.66109e+08	1.15207e+08	5.244	147.74	28	895	26
FALSE	High	None	H3BTJ2	Pyruvate kinase PKM (Fragment) OS=Homo sapiens OX=9606 GN=PKM PE=1 SV=1	0	101.449	70.2381	13	50	13	1	168	18.5	7.09	High	High		1.77968e+09	1.30687e+09	38.811	153.99	13
FALSE	High	None	H3BUW1	Pyruvate kinase PKM (Fragment) OS=Homo sapiens OX=9606 GN=PKM PE=1 SV=1	0	101.449	72.8395	13	50	13	1	162	17.8	6.79	High	High		1.77968e+09	1.30687e+09	38.811	153.99	13
FALSE	High	Master Protein	P15311	Ezrin OS=Homo sapiens GN=EZR PE=1 SV=4	0	187.933	48.8055	30	143	19	1	586	69.4	6.27	High	High	Methyl [C284]	50134228	7.01414e+07	8.441	166.52	30	981	30
FALSE	High	Master Protein	P67936	Tropomyosin alpha-4 chain OS=Homo sapiens GN=TPM4 PE=1 SV=3	0	185.701	79.8387	30	154	19	1	248	28.5	4.69	High	High		2.47034e+08	9.53524e+08	70.969	185.28	29	1174	29
FALSE	High	None	B7Z645	Heterogeneous nuclear ribonucleoprotein Q OS=Homo sapiens OX=9606 GN=SYNCRIP PE=1 SV=1	0	101.138	45.0431	18	42	14	1	464	52	9.16	High	High		9.73081e+07	9.93319e+07	4.52	88.21	18
FALSE	High	Master Protein	P31150	Rab GDP dissociation inhibitor alpha OS=Homo sapiens GN=GDI1 PE=1 SV=2	0	183.238	67.1141	22	125	12	1	447	50.6	5.14	High	High		1.37082e+08	1.90146e+08	11.915	185.09	22	959	22
FALSE	High	Master Protein	Q08380	Galectin-3-binding protein OS=Homo sapiens OX=9606 GN=LGALS3BP PE=1 SV=1	0	183.023	42.906	23	141	23	1	585	65.3	5.27	High	High		5.32968e+08	6.73376e+08	8.326	156.4	23	771	23
FALSE	High	None	B5MCX3	Septin-2 OS=Homo sapiens OX=9606 GN=SEPT2 PE=1 SV=1	0	99.746	61.0592	14	28	14	1	321	36.9	6.18	High	High	Phospho [S178(100)]	1.02389e+08	1.14263e+08	6.079	67.72	14
FALSE	High	None	E9PN25	Heat shock cognate 71 kDa protein (Fragment) OS=Homo sapiens OX=9606 GN=HSPA8 PE=1 SV=1	0	99.629	73.4848	12	56	7	1	132	14.6	6.55	High	High		1.60422e+09	9.37804e+08	128.155	149.27	12
FALSE	High	Master Protein	Q9UI42	Carboxypeptidase A4 OS=Homo sapiens GN=CPA4 PE=1 SV=2	0	180.192	71.4964	20	109	20	1	421	47.3	6.7	High	High		6.67518e+08	1.02017e+08	19.153	148.36	20	644	20
FALSE	High	Master Protein Candidate	P19105	Myosin regulatory light chain 12A OS=Homo sapiens GN=MYL12A PE=1 SV=2	0	99.541	56.1404	10	50	6	1	171	19.8	4.81	High	High		1.09495e+08	3.70708e+08	27.48	74.61	10	580	10
FALSE	High	Master Protein	P11413	Glucose-6-phosphate 1-dehydrogenase OS=Homo sapiens GN=G6PD PE=1 SV=4	0	177.33	52.0388	25	93	25	1	515	59.2	6.84	High	High		2.09219e+08	4.62977e+07	5.952	123.1	25	678	24
FALSE	High	None	H7BZI1	Nucleobindin-1 (Fragment) OS=Homo sapiens OX=9606 GN=NUCB1 PE=1 SV=1	0	99.515	52.8814	17	33	17	1	295	34.9	5.21	High	High	Phospho [S86(100)]	1.75021e+08	1.76394e+08	11.743	89.33	17
FALSE	High	Master Protein	P01033	Metalloproteinase inhibitor 1 OS=Homo sapiens GN=TIMP1 PE=1 SV=1	0	176.277	57.971	11	165	11	1	207	23.2	8.1	High	High	Methyl [C122]	2.89116e+09	2234657690	283.804	236.92	11	1698	11
FALSE	High	Master Protein	P43490	Nicotinamide phosphoribosyltransferase OS=Homo sapiens GN=NAMPT PE=1 SV=1	0	176.048	49.8982	23	109	23	1	491	55.5	7.15	High	High		2.90367e+08	8.02164e+07	10.659	118.43	23	773	22
FALSE	High	Master Protein	Q05682	Caldesmon OS=Homo sapiens OX=9606 GN=CALD1 PE=1 SV=3	0	173.884	36.57	30	123	30	1	793	93.2	5.66	High	High		1.2136e+08	9.18131e+07	4.926	129.53	28	886	30
FALSE	High	Master Protein	Q12906	Interleukin enhancer-binding factor 3 OS=Homo sapiens OX=9606 GN=ILF3 PE=1 SV=3	0	173.646	32.4385	23	82	21	1	894	95.3	8.76	High	High		9.04603e+07	9.74564e+07	3.062	105.86	23	510	22
FALSE	High	None	Q5TCU8	Tropomyosin beta chain OS=Homo sapiens OX=9606 GN=TPM2 PE=1 SV=1	0	99.104	44.7205	17	58	8	1	322	36.7	4.78	High	High		2.59579e+08	3.90101e+08	11.217	149.44	17
FALSE	High	None	E7EPA6	Laminin subunit beta-1 OS=Homo sapiens OX=9606 GN=LAMB1 PE=1 SV=1	0	98.616	26.7059	16	32	16	1	850	95.1	5.44	High	High		7.82636e+07	3.13803e+08	1.644	75.97	16
FALSE	High	None	H3BS34	Matrix metalloproteinase (Fragment) OS=Homo sapiens OX=9606 GN=MMP2 PE=1 SV=9	0	98.594	46.6135	14	54	14	1	251	28.3	5.1	High	High		3.5503e+08	6.1122e+08	25.827	134.37	14
FALSE	High	None	F5GY03	SPARC (Fragment) OS=Homo sapiens OX=9606 GN=SPARC PE=1 SV=1	0	98.54	51.6779	11	89	11	1	149	17.5	6.28	High	High		3.1752e+09	3.38029e+09	34.112	253.44	11
FALSE	High	None	E9PKH2	Serpin H1 OS=Homo sapiens OX=9606 GN=SERPINH1 PE=1 SV=1	0	98.462	79.602	13	33	13	1	201	23.1	8.28	High	High		9.43694e+07	2.12201e+08	42.288	93.68	13
FALSE	High	Master Protein	A5A3E0	POTE ankyrin domain family member F OS=Homo sapiens GN=POTEF PE=1 SV=2	0	98.439	7.90698	8	180	1	1	1075	121.4	6.2	Not Found	High	Methyl [C917]			0.719	227.83	7	1086	8
FALSE	High	Master Protein	P15531	Nucleoside diphosphate kinase A OS=Homo sapiens GN=NME1 PE=1 SV=1	0	98.247	69.7368	10	85	1	1	152	17.1	6.19	High	High		4.43291e+08	427613046	27.48	119.61	10	586	10
FALSE	High	Master Protein	P35442	Thrombospondin-2 OS=Homo sapiens OX=9606 GN=THBS2 PE=1 SV=2	0	169.85	22.6962	24	102	22	1	1172	129.9	4.83	High	High	Acetyl [K224]; Methyl [C226]	7.7552e+07	1.02232e+08	2.162	132.38	24	753	23
FALSE	High	None	E7EQV3	Polyadenylate-binding protein OS=Homo sapiens OX=9606 GN=PABPC1 PE=1 SV=1	0	98.202	36.379	21	40	15	1	591	65.7	9.64	High	High		1.21397e+08	1.3209e+08	3.03	74.95	21
FALSE	High	None	G3XAL0	Malate dehydrogenase OS=Homo sapiens OX=9606 GN=MDH2 PE=1 SV=1	0	97.838	61.039	15	45	15	1	231	24.6	7.99	High	High		5.70067e+08	3.04992e+08	12.111	115.96	15
FALSE	High	None	H3BR04	Fructose-bisphosphate aldolase A (Fragment) OS=Homo sapiens OX=9606 GN=ALDOA PE=1 SV=1	0	97.648	67.284	11	42	11	1	162	17.8	8.57	High	High		2.80345e+09	2276065143	52.367	121.13	11
FALSE	High	Master Protein	P09936	Ubiquitin carboxyl-terminal hydrolase isozyme L1 OS=Homo sapiens OX=9606 GN=UCHL1 PE=1 SV=2	0	169.265	71.7489	15	103	15	1	223	24.8	5.48	High	High	Acetyl [K4]	1.47253e+09	7.22398e+08	70.969	135.46	14	710	14
FALSE	High	None	A0A1X7SBS1	Heterogeneous nuclear ribonucleoprotein U OS=Homo sapiens OX=9606 GN=HNRNPU PE=1 SV=1	0	96.959	24.0591	14	28	14	1	744	81.7	5.83	High	High	Phospho [S59(100)]	1.89886e+08	9.33236e+07	1.834	68.42	14
FALSE	High	Master Protein	P40926	Malate dehydrogenase, mitochondrial OS=Homo sapiens OX=9606 GN=MDH2 PE=1 SV=3	0	167.328	61.5385	19	116	19	1	338	35.5	8.68	High	High		6.85368e+08	3.63509e+08	9	157.29	19	1467	19
FALSE	High	None	F8W646	Heterogeneous nuclear ribonucleoprotein A1 (Fragment) OS=Homo sapiens OX=9606 GN=HNRNPA1 PE=1 SV=1	0	96.659	60.8974	10	35	10	1	156	16.8	7.43	High	High	Phospho [S6(100)]	8.27642e+08	6.89314e+08	137.95	127.06	10
FALSE	High	None	H0Y875	Calumenin (Fragment) OS=Homo sapiens OX=9606 GN=CALU PE=1 SV=1	0	96.612	62.585	10	25	10	1	147	17.4	4.42	High	High		1.70196e+08	2.99004e+08	73.989	89.97	10
FALSE	High	Master Protein	P63244	Receptor of activated protein C kinase 1 OS=Homo sapiens OX=9606 GN=RACK1 PE=1 SV=3	0	165.975	84.2271	24	112	24	1	317	35.1	7.69	High	High		3.30973e+08	1.19822e+08	17.738	128.73	24	940	24
FALSE	High	None	F5H6X6	Neutral alpha-glucosidase AB OS=Homo sapiens OX=9606 GN=GANAB PE=1 SV=1	0	96.421	34.3566	17	28	17	1	847	96.2	5.72	High	High		6.10882e+07	1.19393e+08	1.223	71.74	17
FALSE	High	None	H7C469	Uncharacterized protein (Fragment) OS=Homo sapiens OX=9606 PE=1 SV=7	0	96.409	45.5357	12	36	12	1	336	35.9	5.4	High	High		1.12945e+09	1.09232e+08	10.365	82.79	12
FALSE	High	Master Protein Candidate	A0A0B4J2C3	Translationally-controlled tumor protein OS=Homo sapiens OX=9606 GN=TPT1 PE=1 SV=1	0	96.266	53.2995	10	32	10	1	197	22.6	5.24	High	High		3.27711e+08	5.03252e+08	22.101	82.15	10
FALSE	High	Master Protein Candidate	Q5W0H4	Translationally-controlled tumor protein OS=Homo sapiens OX=9606 GN=TPT1 PE=1 SV=1	0	96.266	55.8511	10	32	10	1	188	21.5	5.49	High	High		3.27711e+08	5.03252e+08	45.416	82.15	10
FALSE	High	None	F2Z393	Transaldolase OS=Homo sapiens OX=9606 GN=TALDO1 PE=1 SV=1	0	96.037	45.9119	19	45	19	1	318	35.3	8.97	High	High		4.96958e+08	1.48075e+08	10.159	94.8	19
FALSE	High	Master Protein	P13667	Protein disulfide-isomerase A4 OS=Homo sapiens GN=PDIA4 PE=1 SV=2	0	163.097	44.3411	27	100	27	1	645	72.9	5.07	High	High		9.60777e+07	1.33028e+08	3.72	119.89	26	761	27
FALSE	High	None	D6RD66	WD repeat-containing protein 1 (Fragment) OS=Homo sapiens OX=9606 GN=WDR1 PE=1 SV=1	0	95.839	68.9796	17	37	17	1	245	26.8	8.48	High	High		1.83977e+08	3.66916e+08	7.913	99.36	17
FALSE	High	Master Protein	P00441	Superoxide dismutase [Cu-Zn] OS=Homo sapiens OX=9606 GN=SOD1 PE=1 SV=2	0	162.13	65.5844	9	67	9	1	154	15.9	6.13	High	High	Acetyl [K92]; Methyl [C112]; Phospho [T89(100)]	5.41049e+08	4.93617e+08	20.544	131.84	8	593	9
FALSE	High	Master Protein	Q9Y696	Chloride intracellular channel protein 4 OS=Homo sapiens OX=9606 GN=CLIC4 PE=1 SV=4	0	161.543	70.3557	17	89	17	1	253	28.8	5.59	High	High	Acetyl [K62; K238]	2.04123e+08	2.79967e+08	37.747	96.82	17	628	17
FALSE	High	Master Protein	P04350	Tubulin beta-4A chain OS=Homo sapiens OX=9606 GN=TUBB4A PE=1 SV=2	0	161.42	70.7207	20	98	2	1	444	49.6	4.88	High	Not Found		1.3201e+07		11.115	125.99	18	781	19
FALSE	High	None	H0YAM7	Receptor of-activated protein C kinase 1 (Fragment) OS=Homo sapiens OX=9606 GN=RACK1 PE=1 SV=1	0	95.222	68.4211	16	37	16	1	247	27.4	7.85	High	High		2.6547e+08	1.0129e+08	9	79.94	16
FALSE	High	None	H3BT25	Pyruvate kinase PKM (Fragment) OS=Homo sapiens OX=9606 GN=PKM PE=1 SV=1	0	94.804	70.8609	12	47	12	1	151	16.4	7.55	High	High		1.77968e+09	1.30687e+09	34.938	149.7	12
FALSE	High	None	Q5URX0	Beta-hexosaminidase subunit beta OS=Homo sapiens OX=9606 GN=HEL-248 PE=1 SV=1	0	94.469	60.423	19	37	19	1	331	38.2	6.44	High	High		2.09728e+08	1.3262e+08	10.159	71.39	19
FALSE	High	Master Protein	P23381	Tryptophan--tRNA ligase, cytoplasmic OS=Homo sapiens OX=9606 GN=WARS PE=1 SV=2	0	161.373	52.017	20	84	20	1	471	53.1	6.23	High	High		3.4434e+08	4.19303e+07	6.356	111.28	20	699	20
FALSE	High	Master Protein	P60842	Eukaryotic initiation factor 4A-I OS=Homo sapiens OX=9606 GN=EIF4A1 PE=1 SV=1	0	161.323	50.9852	22	109	11	1	406	46.1	5.48	High	High		2.61607e+08	9.074e+07	12.335	148.98	22	917	20
FALSE	High	Master Protein	Q01518	Adenylyl cyclase-associated protein 1 OS=Homo sapiens GN=CAP1 PE=1 SV=5	0	161.257	52	22	112	21	1	475	51.9	8.06	High	High		9.46914e+07	2.5658e+08	7.111	140.01	22	656	22
FALSE	High	None	Q5STU3	Spliceosome RNA helicase DDX39B OS=Homo sapiens OX=9606 GN=DDX39B PE=1 SV=2	0	94.065	39.5294	20	36	20	1	425	48.8	7.08	High	High		1.9578e+08	7.26041e+07	4.412	75.34	20
FALSE	High	Master Protein Candidate	G3V180	Dipeptidyl peptidase 3 OS=Homo sapiens OX=9606 GN=DPP3 PE=1 SV=1	0	94.025	36.5918	19	30	19	1	757	84.3	5.03	High	High		4.03126e+07	7.63755e+07	1.664	64.9	19
FALSE	High	Master Protein Candidate	G3V1D3	Dipeptidyl peptidase 3 OS=Homo sapiens OX=9606 GN=DPP3 PE=1 SV=1	0	94.025	36.6402	19	30	19	1	756	84.3	5.03	High	High		4.03126e+07	7.63755e+07	1.664	64.9	19
FALSE	High	Master Protein	Q12841	Follistatin-related protein 1 OS=Homo sapiens OX=9606 GN=FSTL1 PE=1 SV=1	0	160.956	58.4416	19	131	19	1	308	35	5.52	High	High		5.21948e+08	1.14812e+09	29.079	132.99	19	708	19
FALSE	High	Master Protein	Q7KZF4	Staphylococcal nuclease domain-containing protein 1 OS=Homo sapiens GN=SND1 PE=1 SV=1	0	160.661	39.3407	28	97	28	1	910	101.9	7.17	High	High		7.75291e+07	4.4127e+07	2.981	100.86	28	560	28
FALSE	High	None	B4DUR8	T-complex protein 1 subunit gamma OS=Homo sapiens OX=9606 GN=CCT3 PE=1 SV=1	0	93.915	50	18	32	18	1	500	55.6	5.64	High	High		5.91124e+07	8.35512e+07	2.875	72.19	18
FALSE	High	Master Protein	P06576	ATP synthase subunit beta, mitochondrial OS=Homo sapiens GN=ATP5B PE=1 SV=3	0	160.57	60.4915	21	86	21	1	529	56.5	5.4	High	High		9.58712e+07	2.04194e+08	5.898	116.34	21	784	21
FALSE	High	Master Protein	Q14195	Dihydropyrimidinase-related protein 3 OS=Homo sapiens GN=DPYSL3 PE=1 SV=1	0	160.36	57.193	22	74	19	1	570	61.9	6.49	High	High		1.23437e+08	3.81471e+07	4.436	90.83	21	943	21
FALSE	High	Master Protein	P27797	Calreticulin OS=Homo sapiens GN=CALR PE=1 SV=1	0	159.167	62.8297	17	135	17	1	417	48.1	4.44	High	High		3.31651e+08	5.97976e+08	9.926	162.42	17	1273	17
FALSE	High	None	B4DXW1	Actin-related protein 3 OS=Homo sapiens OX=9606 GN=ACTR3 PE=1 SV=1	0	93.536	62.1253	19	39	19	1	367	42	5.62	High	High		1.05974e+08	1.72607e+08	10.22	100.02	19
FALSE	High	Master Protein	P05455	Lupus La protein OS=Homo sapiens OX=9606 GN=SSB PE=1 SV=2	0	158.953	47.7941	21	102	21	1	408	46.8	7.12	High	High	Phospho [S366(100)]	1.54411e+08	1.12486e+08	6.88	137.22	21	976	21
FALSE	High	None	E7ERJ7	Polyadenylate-binding protein OS=Homo sapiens OX=9606 GN=PABPC1 PE=1 SV=1	0	93.328	33.2781	20	37	15	1	604	67.1	9.54	High	High		1.28956e+08	1.33675e+08	2.793	70.53	20
FALSE	High	None	P09493	Tropomyosin alpha-1 chain OS=Homo sapiens OX=9606 GN=TPM1 PE=1 SV=2	0	93.162	41.5493	14	92	0	0	284	32.7	4.74	High	High		2.17353e+08	1.08392e+08	5.7	124.59	14	718	13
FALSE	High	None	C9JUM1	Actin, cytoplasmic 1 (Fragment) OS=Homo sapiens OX=9606 GN=ACTB PE=1 SV=1	0	92.945	77.7778	9	81	0	2	99	11	5.74	Not Found	Not Found	Acetyl [K71]			176.828	194.78	9
FALSE	High	None	C9JZR7	Actin, cytoplasmic 1 (Fragment) OS=Homo sapiens OX=9606 GN=ACTB PE=1 SV=8	0	92.945	75.4902	9	81	0	2	102	11.3	5.43	Not Found	Not Found	Acetyl [K68]			99	194.78	9
FALSE	High	None	E9PS23	Cofilin-1 (Fragment) OS=Homo sapiens OX=9606 GN=CFL1 PE=1 SV=8	0	92.894	53.3333	9	33	9	1	90	10.1	5.58	High	High	Acetyl [K45; K53]	6.76813e+08	1.06292e+09	137.95	99.4	9
FALSE	High	Master Protein	P09960	Leukotriene A-4 hydrolase OS=Homo sapiens GN=LTA4H PE=1 SV=2	0	158.555	50.9002	22	87	22	1	611	69.2	6.18	High	High		9.21059e+07	7.62075e+07	4.623	93.35	21	651	22
FALSE	High	Master Protein	P55786	Puromycin-sensitive aminopeptidase OS=Homo sapiens GN=NPEPPS PE=1 SV=2	0	158.262	42.7639	30	114	30	1	919	103.2	5.72	High	High		1.06322e+08	1.0155e+08	2.643	130.12	30	726	28
FALSE	High	Master Protein	P18669	Phosphoglycerate mutase 1 OS=Homo sapiens GN=PGAM1 PE=1 SV=2	0	156.063	76.7717	16	116	16	1	254	28.8	7.18	High	High		7.19789e+08	1.07205e+09	38.811	174.66	16	479	15
FALSE	High	Master Protein	Q86UP2	Kinectin OS=Homo sapiens GN=KTN1 PE=1 SV=1	0	155.891	28.5925	30	90	30	1	1357	156.2	5.64	High	High		5.78319e+07	3.76284e+07	1.12	95.72	30	598	30
FALSE	High	Master Protein	P34931	Heat shock 70 kDa protein 1-like OS=Homo sapiens OX=9606 GN=HSPA1L PE=1 SV=2	0	92.236	24.181	13	85	1	1	641	70.3	6.02	High	Not Found		6.25522e+07		1.572	101.14	13	916	13
FALSE	High	Master Protein	Q9P2E9	Ribosome-binding protein 1 OS=Homo sapiens OX=9606 GN=RRBP1 PE=1 SV=4	0	155.854	26.3121	29	94	29	1	1410	152.4	8.6	High	High		4.03387e+07	6.38374e+07	0.995	81.09	28	786	28
FALSE	High	None	K7EJH8	Alpha-actinin-4 (Fragment) OS=Homo sapiens OX=9606 GN=ACTN4 PE=1 SV=1	0	92.075	58.7912	12	40	8	1	182	21.4	6.7	High	High		3.2643e+08	7.37887e+08	33.551	103.25	12
FALSE	High	Master Protein Candidate Rejected	C9J2C0	Tubulin alpha chain (Fragment) OS=Homo sapiens OX=9606 GN=TUBA8 PE=1 SV=1	0	92.033	31.6916	12	39	0	0	467	52	5.31	Not Found	Not Found				3.394	78.71	12
FALSE	High	None	H0Y789	Metalloproteinase inhibitor 1 (Fragment) OS=Homo sapiens OX=9606 GN=TIMP1 PE=1 SV=1	0	91.942	50.303	7	63	7	1	165	17.6	8.37	High	High		1.95096e+09	1.60905e+09	99	173.81	7
FALSE	High	None	H0Y9D7	Transforming growth factor-beta-induced protein ig-h3 (Fragment) OS=Homo sapiens OX=9606 GN=TGFBI PE=1 SV=1	0	91.942	62.8866	10	33	10	1	194	21.2	5.2	High	High		3.07869e+08	480240574	12.895	96.78	10
FALSE	High	Master Protein	P36955	Pigment epithelium-derived factor OS=Homo sapiens OX=9606 GN=SERPINF1 PE=1 SV=4	0	153.564	42.3445	19	128	19	1	418	46.3	6.38	High	High		3.19757e+08	9.58673e+08	8.12	172.35	19	1214	19
FALSE	High	Master Protein	P78371	T-complex protein 1 subunit beta OS=Homo sapiens GN=CCT2 PE=1 SV=4	0	151.13	56.0748	24	90	24	1	535	57.5	6.46	High	High		4.73326e+07	7.09952e+07	5.391	95.93	24	878	24
FALSE	High	None	F8VQ14	T-complex protein 1 subunit beta OS=Homo sapiens OX=9606 GN=CCT2 PE=1 SV=1	0	91.34	51.6827	19	32	19	1	416	44.8	6.54	High	High		4.56533e+07	7.09952e+07	4.736	59.6	19
FALSE	High	None	H0Y2X5	Aldehyde dehydrogenase 1 family, member A3, isoform CRA_b OS=Homo sapiens OX=9606 GN=ALDH1A3 PE=1 SV=1	0	91.224	47.4074	21	24	21	1	405	44.2	7.56	High	Not Found		1.59744e+08		6.586	55.87	21
FALSE	High	Master Protein	P35555	Fibrillin-1 OS=Homo sapiens GN=FBN1 PE=1 SV=3	0	150.455	9.7527	27	85	25	1	2871	312	4.93	High	High	Acetyl [K2820; K2821]	6.16941e+07	3.29363e+08	0.522	97.96	27	611	27
FALSE	High	Master Protein	Q06830	Peroxiredoxin-1 OS=Homo sapiens OX=9606 GN=PRDX1 PE=1 SV=1	0	149.885	72.3618	21	112	18	1	199	22.1	8.13	High	High		9.4324e+08	6.51049e+08	83.834	141.48	21	657	20
FALSE	High	Master Protein Candidate	A0A087X253	AP complex subunit beta OS=Homo sapiens OX=9606 GN=AP2B1 PE=1 SV=1	0	89.967	28.368	22	38	15	1	913	101.3	5.29	High	High		5.85209e+07	6.10459e+07	1.873	82.76	22
FALSE	High	None	D6RHH4	Receptor of-activated protein C kinase 1 OS=Homo sapiens OX=9606 GN=RACK1 PE=1 SV=1	0	89.911	73.3906	16	34	16	1	233	25.9	9.14	High	High		2.70229e+08	1.04354e+08	12.335	85.12	16
FALSE	High	Master Protein	P06748	Nucleophosmin OS=Homo sapiens OX=9606 GN=NPM1 PE=1 SV=2	0	149.243	35.3741	11	82	11	1	294	32.6	4.78	High	High		7.82211e+08	4.15827e+08	13.678	119.84	11	1062	11
FALSE	High	None	H3BUH7	Fructose-bisphosphate aldolase A (Fragment) OS=Homo sapiens OX=9606 GN=ALDOA PE=1 SV=1	0	89.841	70.3226	12	39	12	1	155	16.9	8.56	High	High		2.2887e+09	1.83215e+09	42.288	103.69	12
FALSE	High	None	A0A0G2JJZ9	Spliceosome RNA helicase DDX39B (Fragment) OS=Homo sapiens OX=9606 GN=DDX39B PE=1 SV=1	0	89.823	48.7805	18	33	18	1	328	38.2	7.2	High	High		2.10304e+08	8.43951e+07	5.813	75.09	18
FALSE	High	None	B7Z2E6	14-3-3 protein zeta/delta OS=Homo sapiens OX=9606 GN=YWHAZ PE=1 SV=1	0	89.704	58.4	8	46	6	1	125	14	4.41	High	High	Acetyl [K19; K38]	1.55753e+09	1.03965e+09	132.352	124.99	8
FALSE	High	None	H0YB80	14-3-3 protein zeta/delta (Fragment) OS=Homo sapiens OX=9606 GN=YWHAZ PE=1 SV=1	0	89.704	56.1538	8	46	6	1	130	14.6	4.48	High	High	Acetyl [K24; K43]	1.55753e+09	1.03965e+09	132.352	124.99	8
FALSE	High	None	D6REE5	Receptor of-activated protein C kinase 1 (Fragment) OS=Homo sapiens OX=9606 GN=RACK1 PE=1 SV=1	0	89.379	53.5826	15	37	15	1	321	34.9	6.83	High	High		3.26645e+08	1.18284e+08	6.079	81.02	15
FALSE	High	Master Protein	Q03252	Lamin-B2 OS=Homo sapiens GN=LMNB2 PE=1 SV=4	0	148.13	49.8387	29	110	25	1	620	69.9	5.59	High	High		8.48126e+07	7.83242e+07	4.78	113.96	29	712	29
FALSE	High	None	I3L398	Protein disulfide-isomerase (Fragment) OS=Homo sapiens OX=9606 GN=P4HB PE=1 SV=1	0	88.918	69	15	45	15	1	200	23	5.02	High	High		1.96634e+08	4.35823e+08	19.535	106.92	15
FALSE	High	None	H0Y8G5	Heterogeneous nuclear ribonucleoprotein D0 (Fragment) OS=Homo sapiens OX=9606 GN=HNRNPD PE=1 SV=8	0	88.799	46.9231	16	34	14	1	260	29.6	9.16	High	High		1.5099e+08	1.59936e+08	20.544	73.82	16
FALSE	High	Master Protein	O60506	Heterogeneous nuclear ribonucleoprotein Q OS=Homo sapiens OX=9606 GN=SYNCRIP PE=1 SV=2	0	146.648	42.8571	21	109	16	1	623	69.6	8.59	High	High		9.73081e+07	1.06458e+08	3.732	133.4	21	711	21
FALSE	High	Master Protein	P37802	Transgelin-2 OS=Homo sapiens OX=9606 GN=TAGLN2 PE=1 SV=3	0	146.152	77.8894	18	107	18	1	199	22.4	8.25	High	High		4.7834e+08	4.97796e+08	70.969	132.29	18	880	18
FALSE	High	Master Protein	P07954	Fumarate hydratase, mitochondrial OS=Homo sapiens GN=FH PE=1 SV=3	0	145.971	53.3333	16	61	16	1	510	54.6	8.76	High	High		7.90552e+07	1.00206e+08	3.329	74.66	16	437	16
FALSE	High	Master Protein	P09871	Complement C1s subcomponent OS=Homo sapiens OX=9606 GN=C1S PE=1 SV=1	0	145.895	36.0465	18	101	18	1	688	76.6	4.96	High	High		4.77701e+08	3.56241e+08	4.532	125.29	18	783	18
FALSE	High	Master Protein	P28838	Cytosol aminopeptidase OS=Homo sapiens GN=LAP3 PE=1 SV=3	0	145.547	59.1522	27	93	27	1	519	56.1	7.93	High	High		4.99275e+07	7.90973e+07	4.995	93.48	27	670	27
FALSE	High	Master Protein	Q02809	Procollagen-lysine,2-oxoglutarate 5-dioxygenase 1 OS=Homo sapiens GN=PLOD1 PE=1 SV=2	0	143.672	49.7937	28	67	28	1	727	83.5	6.95	High	High		1.46162e+07	1.24795e+08	2.831	59.73	28	478	28
FALSE	High	Master Protein	P07737	Profilin-1 OS=Homo sapiens GN=PFN1 PE=1 SV=2	0	142.807	75.7143	13	188	13	1	140	15	8.27	High	High		2.44409e+09	3.48295e+09	463.159	247.17	13	1876	13
FALSE	High	Master Protein	Q96TA1	Niban-like protein 1 OS=Homo sapiens GN=FAM129B PE=1 SV=3	0	142.677	38.3378	24	83	24	1	746	84.1	6.19	High	High		6.1215e+07	1.54178e+08	3.27	82.32	24	502	24
FALSE	High	None	F5GYU2	L-lactate dehydrogenase A chain (Fragment) OS=Homo sapiens OX=9606 GN=LDHA PE=1 SV=1	0	87.998	68.0556	11	40	10	1	144	15.8	7.12	High	High		6.86488e+08	2.17666e+09	23.245	90.87	11
FALSE	High	None	F5GXY2	L-lactate dehydrogenase A chain (Fragment) OS=Homo sapiens OX=9606 GN=LDHA PE=1 SV=8	0	87.998	62.8205	11	40	10	1	156	17.2	8.72	High	High		6.86488e+08	2.17666e+09	18.307	90.87	11
FALSE	High	Master Protein	P62258	14-3-3 protein epsilon OS=Homo sapiens GN=YWHAE PE=1 SV=1	0	142.617	72.9412	20	147	18	1	255	29.2	4.74	High	High		7.76554e+08	9.6156e+08	39.842	181.02	20	1243	20
FALSE	High	Master Protein Candidate	Q5T7C4	High mobility group protein B1 OS=Homo sapiens OX=9606 GN=HMGB1 PE=1 SV=1	0	87.628	63.9241	11	34	9	1	158	18.3	9.7	High	High		3.38169e+08	3.92705e+08	73.989	90.75	11
FALSE	High	Master Protein Candidate	A0A0A0MSS8	Aldo-keto reductase family 1 member C3 OS=Homo sapiens OX=9606 GN=AKR1C3 PE=1 SV=1	0	87.543	53.5604	12	27	7	1	323	36.8	7.94	High	Not Found		8.69001e+07		3.806	92.44	12
FALSE	High	Master Protein	P50990	T-complex protein 1 subunit theta OS=Homo sapiens OX=9606 GN=CCT8 PE=1 SV=4	0	140.068	50.7299	24	86	24	1	548	59.6	5.6	High	High	Acetyl [K7]	8.22494e+07	9.35729e+07	2.849	98.44	22	818	24
FALSE	High	None	M0QXS5	Heterogeneous nuclear ribonucleoprotein L (Fragment) OS=Homo sapiens OX=9606 GN=HNRNPL PE=1 SV=1	0	87.325	49.2453	18	30	18	1	530	58.4	6.79	High	High		1.6497e+08	8.08124e+07	4.179	58.73	18
FALSE	High	Master Protein	P23284	Peptidyl-prolyl cis-trans isomerase B OS=Homo sapiens OX=9606 GN=PPIB PE=1 SV=2	0	138.631	70.8333	19	123	18	1	216	23.7	9.41	High	High	Acetyl [K145]	4.2526e+08	6.36746e+08	47.697	132.12	19	711	19
FALSE	High	Master Protein	P09104	Gamma-enolase OS=Homo sapiens OX=9606 GN=ENO2 PE=1 SV=3	0	137.377	63.3641	16	115	13	1	434	47.2	5.03	High	High		4.82565e+07	9.16394e+07	4.995	140	16	1380	15
FALSE	High	Master Protein	P31946	14-3-3 protein beta/alpha OS=Homo sapiens OX=9606 GN=YWHAB PE=1 SV=3	0	136.09	60.5691	14	102	8	1	246	28.1	4.83	High	High	Acetyl [K160]	3.03229e+08	3.32083e+08	32.839	121.04	14	929	14
FALSE	High	None	E9PKU7	Neutral alpha-glucosidase AB OS=Homo sapiens OX=9606 GN=GANAB PE=1 SV=1	0	86.832	27.8169	14	23	14	1	852	96.5	5.94	High	High		6.10882e+07	1.19393e+08	0.931	65.05	14
FALSE	High	Master Protein	P20700	Lamin-B1 OS=Homo sapiens OX=9606 GN=LMNB1 PE=1 SV=2	0	135.996	50.8532	26	95	22	1	586	66.4	5.16	High	High		8.34147e+07	8.29309e+07	4.223	94.3	26	663	24
FALSE	High	None	F5GYZ5	Superoxide dismutase (Fragment) OS=Homo sapiens OX=9606 GN=SOD2 PE=1 SV=1	0	86.154	50.5263	11	37	11	1	190	21.1	9.2	High	High		5.21285e+08	2.57838e+08	16.013	109.55	11
FALSE	High	None	F5H3C5	Superoxide dismutase (Fragment) OS=Homo sapiens OX=9606 GN=SOD2 PE=1 SV=1	0	86.154	86.4865	11	37	11	1	111	12.1	8.46	High	High		5.21285e+08	2.57838e+08	99	109.55	11
FALSE	High	None	F5H4R2	Superoxide dismutase (Fragment) OS=Homo sapiens OX=9606 GN=SOD2 PE=1 SV=1	0	86.154	52.459	11	37	11	1	183	20	9.36	High	High		5.21285e+08	2.57838e+08	20.544	109.55	11
FALSE	High	None	J3KRE2	Rho GDP-dissociation inhibitor 1 OS=Homo sapiens OX=9606 GN=ARHGDIA PE=1 SV=1	0	86.149	56.5891	10	28	10	1	129	14.8	4.68	High	High		1.90865e+08	6.59255e+08	30.623	85.91	10
FALSE	High	Master Protein	O94985	Calsyntenin-1 OS=Homo sapiens GN=CLSTN1 PE=1 SV=1	0	135.777	28.6442	22	83	22	1	981	109.7	4.91	High	High	Acetyl [K35]	1.14092e+08	1.3248e+08	2.237	92.13	21	689	22
FALSE	High	Master Protein	P08603	Complement factor H OS=Homo sapiens GN=CFH PE=1 SV=4	0	135.648	21.6084	22	94	22	1	1231	139	6.61	High	High		1.34358e+08	1.33967e+08	1.683	112.29	22	382	21
FALSE	High	Master Protein Candidate	J3QRS3	Myosin regulatory light chain 12A OS=Homo sapiens OX=9606 GN=MYL12A PE=1 SV=1	0	85.998	54.2373	10	26	6	1	177	20.4	4.75	High	High		1.09495e+08	3.70708e+08	20.544	74.61	10
FALSE	High	Master Protein	P49588	Alanine--tRNA ligase, cytoplasmic OS=Homo sapiens OX=9606 GN=AARS PE=1 SV=2	0	135.206	37.3967	25	71	25	1	968	106.7	5.53	High	High		6.95572e+07	3.31979e+07	1.807	78.65	24	698	25
FALSE	High	None	E9PK47	Alpha-1,4 glucan phosphorylase OS=Homo sapiens OX=9606 GN=PYGL PE=1 SV=1	0	85.784	27.8388	19	29	12	1	819	94	7.31	High	High		2.40034e+07	2.22211e+07	1.371	62.04	19
FALSE	High	Master Protein	P00505	Aspartate aminotransferase, mitochondrial OS=Homo sapiens GN=GOT2 PE=1 SV=3	0	134.774	50	18	70	18	1	430	47.5	9.01	High	High		1.81444e+08	1.3155e+08	5.21	92.58	18	439	18
FALSE	High	Master Protein	P04083	Annexin A1 OS=Homo sapiens OX=9606 GN=ANXA1 PE=1 SV=2	0	134.474	58.6705	18	66	18	1	346	38.7	7.02	High	High		3.96297e+07	1.74403e+08	9	89.73	18	800	18
FALSE	High	None	J3KTB5	Eukaryotic initiation factor 4A-I (Fragment) OS=Homo sapiens OX=9606 GN=EIF4A1 PE=1 SV=1	0	85.312	50.5837	13	38	7	1	257	29.1	5.08	High	High		2.53335e+08	83304193	9	97.17	13
FALSE	High	Master Protein Rejected	Q29963	HLA class I histocompatibility antigen, Cw-6 alpha chain OS=Homo sapiens OX=9606 GN=HLA-C PE=1 SV=2	0	85.186	39.6175	11	30	0	0	366	40.9	6	High	High		3.90896e+07	17257785	4.012	37.92	10	300	10
FALSE	High	Master Protein	P16035	Metalloproteinase inhibitor 2 OS=Homo sapiens GN=TIMP2 PE=1 SV=2	0	133.399	49.5455	14	72	14	1	220	24.4	7.49	High	High	Acetyl [K53]	2.05334e+08	9.3058e+08	20.544	103.4	14	741	14
FALSE	High	None	H0YH80	Heterogeneous nuclear ribonucleoprotein A1 (Fragment) OS=Homo sapiens OX=9606 GN=HNRNPA1 PE=1 SV=1	0	84.886	43.4555	11	30	11	1	191	19.5	9.8	High	High		6.52268e+08	3.58019e+08	20.544	83.41	11
FALSE	High	Master Protein	Q14103	Heterogeneous nuclear ribonucleoprotein D0 OS=Homo sapiens GN=HNRNPD PE=1 SV=1	0	132.761	39.4366	17	80	15	1	355	38.4	7.81	High	High		1.5099e+08	1.59936e+08	21.539	105.21	17	532	16
FALSE	High	Master Protein	P40925	Malate dehydrogenase, cytoplasmic OS=Homo sapiens OX=9606 GN=MDH1 PE=1 SV=4	0	131.946	52.994	21	92	21	1	334	36.4	7.36	High	High		3.52026e+08	3.12362e+08	9	107	21	619	21
FALSE	High	None	E9PBF6	Lamin-B1 OS=Homo sapiens OX=9606 GN=LMNB1 PE=1 SV=1	0	84.694	57.8811	20	38	17	1	387	44.6	5.05	High	High		8.34147e+07	8.29309e+07	3.758	73.61	20
FALSE	High	None	H0YKX9	Annexin (Fragment) OS=Homo sapiens OX=9606 GN=ANXA2 PE=1 SV=1	0	84.657	79.1045	13	35	14	1	134	14.5	5.87	High	High		1.4301e+08	6.16881e+08	49.119	96.85	13
FALSE	High	None	H0YLV6	Annexin OS=Homo sapiens OX=9606 GN=ANXA2 PE=1 SV=1	0	84.657	80.303	13	35	14	1	132	14.4	9.01	High	High		1.4301e+08	6.16881e+08	49.119	96.85	13
FALSE	High	None	H0YMT9	Annexin (Fragment) OS=Homo sapiens OX=9606 GN=ANXA2 PE=1 SV=1	0	84.657	79.6992	13	35	14	1	133	14.5	5.87	High	High		1.4301e+08	6.16881e+08	49.119	96.85	13
FALSE	High	None	H0YKZ7	Annexin (Fragment) OS=Homo sapiens OX=9606 GN=ANXA2 PE=1 SV=1	0	84.657	89.0756	13	35	14	1	119	13	8.13	High	High		1.4301e+08	6.16881e+08	76.426	96.85	13
FALSE	High	Master Protein	Q16270	Insulin-like growth factor-binding protein 7 OS=Homo sapiens GN=IGFBP7 PE=1 SV=1	0	130.783	51.4184	12	79	12	1	282	29.1	7.9	High	High		1.31481e+09	1.19493e+09	9	127.22	12	728	12
FALSE	High	None	B5MEG9	Microtubule-associated protein 4 (Fragment) OS=Homo sapiens OX=9606 GN=MAP4 PE=1 SV=9	0	84.628	25.1316	15	33	15	1	760	80.3	9.57	High	High		3.69822e+07	7.87535e+07	1.096	55.12	15
FALSE	High	None	F5H793	L-lactate dehydrogenase B chain (Fragment) OS=Homo sapiens OX=9606 GN=LDHB PE=1 SV=1	0	84.43	93.1373	9	45	9	1	102	10.8	5.14	High	High		9.50353e+08	1.07961e+09	214.443	111.15	9
FALSE	High	Master Protein	Q14697	Neutral alpha-glucosidase AB OS=Homo sapiens GN=GANAB PE=1 SV=3	0	130.619	34.5339	19	60	19	1	944	106.8	6.14	High	High		6.10882e+07	1.19393e+08	1.215	78.09	19	488	19
FALSE	High	None	V9GZ37	Heat shock 70 kDa protein 1A OS=Homo sapiens OX=9606 GN=HSPA1A PE=1 SV=1	0	84.28	44.958	17	37	12	1	476	51.9	5.49	High	High		1.57461e+08	9.79267e+07	3.262	88.99	17
FALSE	High	Master Protein	O75874	Isocitrate dehydrogenase [NADP] cytoplasmic OS=Homo sapiens OX=9606 GN=IDH1 PE=1 SV=2	0	130.562	54.5894	20	84	20	1	414	46.6	7.01	High	High		2.09963e+08	1.08615e+08	4.843	95.39	20	705	20
FALSE	High	None	J3KND3	Myosin light polypeptide 6 OS=Homo sapiens OX=9606 GN=MYL6 PE=1 SV=1	0	84.163	78.9474	9	36	1	1	152	17	4.65	Not Found	High			6.15512e+07	27.48	80.01	9
FALSE	High	None	E7EUC7	UTP--glucose-1-phosphate uridylyltransferase OS=Homo sapiens OX=9606 GN=UGP2 PE=1 SV=1	0	83.824	43.3269	17	29	17	1	517	57.8	8.13	High	High		3.84654e+07	9.02205e+07	2.652	56.37	17
FALSE	High	None	A0A087WYS1	UTP--glucose-1-phosphate uridylyltransferase OS=Homo sapiens OX=9606 GN=UGP2 PE=1 SV=1	0	83.824	44.0945	17	29	17	1	508	56.9	7.88	High	High		3.84654e+07	9.02205e+07	2.652	56.37	17
FALSE	High	Master Protein	P02649	Apolipoprotein E OS=Homo sapiens GN=APOE PE=1 SV=1	0	130.464	68.1388	21	91	21	1	317	36.1	5.73	High	High		2.39688e+08	5.78884e+07	9.965	99.47	21	1089	21
FALSE	High	Master Protein	O00391	Sulfhydryl oxidase 1 OS=Homo sapiens OX=9606 GN=QSOX1 PE=1 SV=3	0	129.997	35.2075	25	89	25	1	747	82.5	8.92	High	High		8.13258e+07	2.40673e+08	2.384	91.47	25	600	25
FALSE	High	Master Protein	P23142	Fibulin-1 OS=Homo sapiens GN=FBLN1 PE=1 SV=4	0	129.848	33.8549	23	92	10	1	703	77.2	5.22	High	High		3.74791e+08	3.52047e+08	4.796	91.02	23	513	23
FALSE	High	Master Protein	Q07954	Prolow-density lipoprotein receptor-related protein 1 OS=Homo sapiens GN=LRP1 PE=1 SV=2	0	129.818	8.01056	27	63	27	1	4544	504.3	5.39	High	High		1.21978e+07	4.40304e+07	0.269	55.98	27	431	26
FALSE	High	Master Protein	P17174	Aspartate aminotransferase, cytoplasmic OS=Homo sapiens OX=9606 GN=GOT1 PE=1 SV=3	0	129.699	55.2058	16	71	16	1	413	46.2	7.01	High	High		1.15476e+08	8.48901e+07	4.995	84.52	15	491	16
FALSE	High	None	J3QS69	Eukaryotic initiation factor 4A-I (Fragment) OS=Homo sapiens OX=9606 GN=EIF4A1 PE=1 SV=1	0	82.841	43.3333	13	38	6	1	300	33.9	5.34	High	High		2.31007e+08	83304193	5.952	94.06	13
FALSE	High	None	A0A140T9X3	Spliceosome RNA helicase DDX39B (Fragment) OS=Homo sapiens OX=9606 GN=DDX39B PE=1 SV=1	0	82.821	44.9231	17	31	17	1	325	38	8.95	High	High		1.9578e+08	7.26041e+07	4.38	68.92	17
FALSE	High	Master Protein	P48643	T-complex protein 1 subunit epsilon OS=Homo sapiens GN=CCT5 PE=1 SV=1	0	129.536	48.6137	23	87	23	1	541	59.6	5.66	High	High		6.40584e+07	7.91088e+07	3.281	100.05	23	751	23
FALSE	High	Master Protein Candidate	E9PEP6	Neuropilin OS=Homo sapiens OX=9606 GN=NRP1 PE=1 SV=2	0	82.74	27.1523	14	24	14	1	906	101.2	6	High	High		4.26771e+07	1.01079e+08	1.31	55.05	14
FALSE	High	Master Protein	P19338	Nucleolin OS=Homo sapiens GN=NCL PE=1 SV=3	0	129.53	30.9859	20	94	20	1	710	76.6	4.7	High	High		2.04296e+08	1.92682e+08	2.237	117.85	20	800	20
FALSE	High	Master Protein Rejected	P13929	Beta-enolase OS=Homo sapiens GN=ENO3 PE=1 SV=5	0	82.566	17.5115	5	97	0	0	434	47	7.71	High	High		8.38826e+08	2168310780	1.395	113.03	5	1653	5
FALSE	High	Master Protein	P38646	Stress-70 protein, mitochondrial OS=Homo sapiens OX=9606 GN=HSPA9 PE=1 SV=2	0	129.485	39.9116	23	85	23	1	679	73.6	6.16	High	High		8.53975e+07	3.50087e+07	2.7	96.7	23	623	23
FALSE	High	Master Protein	P47895	Aldehyde dehydrogenase family 1 member A3 OS=Homo sapiens OX=9606 GN=ALDH1A3 PE=1 SV=2	0	129.301	54.4922	25	59	25	1	512	56.1	7.25	High	Not Found		1.59744e+08		6.356	64.98	25	443	25
FALSE	High	None	H0Y7L5	Apolipoprotein E (Fragment) OS=Homo sapiens OX=9606 GN=APOE PE=1 SV=2	0	82.369	57.9926	16	34	16	1	269	30.6	7.94	High	High		2.20781e+08	5.78884e+07	7.962	70.32	16
FALSE	High	Master Protein Rejected	Q6ZN40	Tropomyosin 1 (Alpha), isoform CRA_f OS=Homo sapiens OX=9606 GN=TPM1 PE=1 SV=1	0	82.31	39.5706	16	51	0	0	326	37.4	4.72	High	High		2.37856e+08	1.18869e+08	4.995	132.55	16
FALSE	High	Master Protein	P26022	Pentraxin-related protein PTX3 OS=Homo sapiens OX=9606 GN=PTX3 PE=1 SV=3	0	127.258	53.8058	17	94	17	1	381	41.9	5.01	High	High		1.10454e+08	6.38755e+08	13.125	123.15	17	1166	17
FALSE	High	Master Protein	P30086	Phosphatidylethanolamine-binding protein 1 OS=Homo sapiens OX=9606 GN=PEBP1 PE=1 SV=3	0	127.044	82.3529	12	83	12	1	187	21	7.53	High	High		4.63905e+08	5.66259e+08	67.129	90.36	12	534	12
FALSE	High	Master Protein	P26599	Polypyrimidine tract-binding protein 1 OS=Homo sapiens GN=PTBP1 PE=1 SV=1	0	125.678	38.4181	11	63	11	1	531	57.2	9.17	High	High		2.68105e+08	2.08603e+08	2.775	102.63	11	749	10
FALSE	High	Master Protein	P07686	Beta-hexosaminidase subunit beta OS=Homo sapiens OX=9606 GN=HEXB PE=1 SV=3	0	125.548	42.8058	23	86	23	1	556	63.1	6.76	High	High		2.09728e+08	1.3262e+08	5.136	85.02	23	438	23
FALSE	High	None	Q5SX91	Rab GDP dissociation inhibitor (Fragment) OS=Homo sapiens OX=9606 GN=GDI2 PE=1 SV=1	0	81.784	53.6946	8	26	2	1	203	23.1	9.1	High	High		20188247	3.06705e+08	9	84.2	8
FALSE	High	Master Protein	P24593	Insulin-like growth factor-binding protein 5 OS=Homo sapiens GN=IGFBP5 PE=1 SV=1	0	125.173	46.6912	13	83	13	1	272	30.6	8.21	High	High	Phospho [S116(100)]; Acetyl [K88]	1.27861e+09	1.38185e+08	72.564	101.16	13	402	12
FALSE	High	Master Protein	Q13740	CD166 antigen OS=Homo sapiens OX=9606 GN=ALCAM PE=1 SV=2	0	125.145	39.4511	17	55	17	1	583	65.1	6.25	High	High		12934952	1.29061e+08	3.532	71.37	17	460	17
FALSE	High	None	F8W079	ATP synthase F1 subunit beta (Fragment) OS=Homo sapiens OX=9606 GN=ATP5F1B PE=1 SV=1	0	81.491	66.5493	14	31	14	1	284	30.2	8.29	High	High		7.95596e+07	1.65465e+08	6.848	80.7	14
FALSE	High	Master Protein	P52209	6-phosphogluconate dehydrogenase, decarboxylating OS=Homo sapiens OX=9606 GN=PGD PE=1 SV=3	0	124.873	58.1781	21	87	21	1	483	53.1	7.23	High	High		2.91407e+08	129547473	6.356	82.64	21	449	21
FALSE	High	Master Protein	O43390	Heterogeneous nuclear ribonucleoprotein R OS=Homo sapiens GN=HNRNPR PE=1 SV=1	0	124.736	38.3886	20	74	15	1	633	70.9	8.13	High	High		9.81431e+07	4.11253e+07	2.529	81.07	20	440	20
FALSE	High	Master Protein	P00491	Purine nucleoside phosphorylase OS=Homo sapiens GN=PNP PE=1 SV=2	0	124.598	68.1661	15	82	15	1	289	32.1	6.95	High	High	Acetyl [K11]	6.26286e+07	2.03781e+08	7.111	96.15	15	667	15
FALSE	High	Master Protein	P08758	Annexin A5 OS=Homo sapiens GN=ANXA5 PE=1 SV=2	0	124.185	61.875	23	94	23	1	320	35.9	5.05	High	High		7.15574e+07	3.47178e+08	10.938	86.14	23	783	23
FALSE	High	Master Protein	P30041	Peroxiredoxin-6 OS=Homo sapiens OX=9606 GN=PRDX6 PE=1 SV=3	0	124.07	77.6786	14	57	14	1	224	25	6.38	High	High		1.31636e+08	2.27878e+08	12.335	67.63	13	593	14
FALSE	High	Master Protein	B1AHL2	Fibulin-1 OS=Homo sapiens OX=9606 GN=FBLN1 PE=1 SV=1	0	123.866	28.5714	19	54	6	1	721	78.3	5.39	High	High		6.49622e+08	2.05552e+08	3.281	120.19	19
FALSE	High	Master Protein	Q00839	Heterogeneous nuclear ribonucleoprotein U OS=Homo sapiens OX=9606 GN=HNRNPU PE=1 SV=6	0	123.711	25.697	17	66	17	1	825	90.5	6	High	High	Phospho [S59(100)]	1.89886e+08	9.33236e+07	2.082	75.18	17	486	17
FALSE	High	Master Protein	O00299	Chloride intracellular channel protein 1 OS=Homo sapiens OX=9606 GN=CLIC1 PE=1 SV=4	0	123.398	83.4025	18	83	18	1	241	26.9	5.17	High	High		5.47161e+08	3.66862e+08	18.684	97.41	18	820	18
FALSE	High	Master Protein Candidate	Q53FA3	HSPA1L (Fragment) OS=Homo sapiens OX=9606 GN=HSPA1L PE=1 SV=1	0	80.254	24.181	13	41	1	1	641	70.4	6.29	High	Not Found		6.25522e+07		1.572	101.14	13
FALSE	High	Master Protein	P07585	Decorin OS=Homo sapiens GN=DCN PE=1 SV=1	0	122.317	42.0613	16	104	16	1	359	39.7	8.54	High	High	Acetyl [K74; K77]; Methyl [C67]; Phospho [S68(100)]	5.46026e+08	3.69961e+08	11.452	115.3	15	907	16
FALSE	High	None	E7ESK7	14-3-3 protein zeta/delta (Fragment) OS=Homo sapiens OX=9606 GN=YWHAZ PE=1 SV=1	0	80.078	55.4745	9	53	8	1	137	15.7	5.27	High	High		1.76816e+09	1.00484e+09	25.102	123.91	9
FALSE	High	Master Protein	P37837	Transaldolase OS=Homo sapiens OX=9606 GN=TALDO1 PE=1 SV=2	0	121.832	51.632	22	105	22	1	337	37.5	6.81	High	High		6.59146e+08	2.09798e+08	9.965	105.11	22	665	22
FALSE	High	Master Protein	O60568	Procollagen-lysine,2-oxoglutarate 5-dioxygenase 3 OS=Homo sapiens GN=PLOD3 PE=1 SV=1	0	121.794	39.5664	20	60	20	1	738	84.7	6.05	High	High		2.433e+08	4.39509e+07	2.086	71.83	19	342	20
FALSE	High	None	A0A0D9SG88	Complement factor H OS=Homo sapiens OX=9606 GN=CFH PE=1 SV=1	0	80.036	38.0846	14	30	14	1	449	51	7.09	High	High		1.20601e+08	9.79412e+07	4.179	69.42	14
FALSE	High	Master Protein	A0A087WWU8	Tropomyosin alpha-3 chain OS=Homo sapiens OX=9606 GN=TPM3 PE=1 SV=1	0	121.396	55.0661	20	60	6	1	227	26.4	4.78	High	High		3.77847e+08	4.86622e+08	18.953	165.21	20
FALSE	High	Master Protein Candidate	D6RD18	Heterogeneous nuclear ribonucleoprotein A/B OS=Homo sapiens OX=9606 GN=HNRNPAB PE=1 SV=1	0	79.729	41.3428	14	25	13	1	283	30.5	7.91	High	High		2.12234e+08	7.97767e+07	10.659	64.72	14
FALSE	High	Master Protein Candidate	D6R9P3	Heterogeneous nuclear ribonucleoprotein A/B OS=Homo sapiens OX=9606 GN=HNRNPAB PE=1 SV=1	0	79.729	41.7857	14	25	13	1	280	30.3	7.91	High	High		2.12234e+08	7.97767e+07	10.659	64.72	14
FALSE	High	Master Protein	P06753	Tropomyosin alpha-3 chain OS=Homo sapiens GN=TPM3 PE=1 SV=2	0	121.079	44.9123	21	98	2	1	285	32.9	4.72	High	High		1.15439e+08	2.40422e+08	11.115	132.38	19	660	18
FALSE	High	None	H0YA96	Heterogeneous nuclear ribonucleoprotein D0 (Fragment) OS=Homo sapiens OX=9606 GN=HNRNPD PE=1 SV=1	0	79.63	51.9048	15	31	13	1	210	23.9	9.58	High	High		1.5099e+08	1.59936e+08	18.307	63.52	15
FALSE	High	Master Protein	Q32Q12	Nucleoside diphosphate kinase OS=Homo sapiens OX=9606 GN=NME1-NME2 PE=1 SV=1	0	120.837	69.5205	14	71	5	1	292	32.6	8.48	High	High	Acetyl [K196]	1.78816e+08	2.52157e+08	18.307	159.77	14
FALSE	High	None	H7C4C5	Microtubule-associated protein (Fragment) OS=Homo sapiens OX=9606 GN=MAP4 PE=1 SV=1	0	79.43	35.497	13	29	13	1	493	50.9	10.21	High	High		6.73835e+07	1.3325e+08	2.054	55.18	13
FALSE	High	Master Protein	Q15019	Septin-2 OS=Homo sapiens GN=SEPT2 PE=1 SV=1	0	119.903	59.0028	15	59	15	1	361	41.5	6.6	High	High	Phospho [S218(100)]	1.02389e+08	1.14263e+08	6.197	72.15	15	525	15
FALSE	High	None	P30480	HLA class I histocompatibility antigen, B-42 alpha chain OS=Homo sapiens GN=HLA-B PE=1 SV=1	0	78.908	38.1215	12	27	2	1	362	40.3	5.85	Not Found	High			2.86238e+07	3.329	30.02	11	282	12
FALSE	High	Master Protein	O14773	Tripeptidyl-peptidase 1 OS=Homo sapiens GN=TPP1 PE=1 SV=2	0	119.886	39.9645	14	68	14	1	563	61.2	6.48	High	High		4.25659e+08	7.90604e+07	4.055	81.09	14	410	14
FALSE	High	None	C9JKZ2	Nucleobindin-1 (Fragment) OS=Homo sapiens OX=9606 GN=NUCB1 PE=1 SV=8	0	78.571	44.9438	12	27	12	1	267	31	6.01	High	High	Phospho [S86(100)]	1.91668e+08	2.08482e+08	7.733	76.12	12
FALSE	High	None	Q5JRR6	Ubiquitin-like modifier-activating enzyme 1 OS=Homo sapiens OX=9606 GN=UBA1 PE=1 SV=1	0	78.527	34.7826	12	27	12	1	506	56.8	6.24	High	High		1.22184e+08	1.40297e+08	2.981	59.22	12
FALSE	High	None	E7EQR6	T-complex protein 1 subunit alpha OS=Homo sapiens OX=9606 GN=TCP1 PE=1 SV=1	0	78.524	48.6284	17	29	17	1	401	43.9	7.71	High	High		3.5011e+07	5.57832e+07	5.062	69.64	17
FALSE	High	None	H7C0M5	Collagen alpha-2(VI) chain (Fragment) OS=Homo sapiens OX=9606 GN=COL6A2 PE=1 SV=1	0	78.48	38	10	21	10	1	250	25.5	4.98	High	High		1.12446e+08	5.54691e+08	4.995	53.17	10
FALSE	High	Master Protein	P30153	Serine/threonine-protein phosphatase 2A 65 kDa regulatory subunit A alpha isoform OS=Homo sapiens GN=PPP2R1A PE=1 SV=4	0	118.9	36.3328	17	65	17	1	589	65.3	5.11	High	High		1.17629e+08	9.96555e+07	2.162	88.48	17	539	17
FALSE	High	Master Protein	P32119	Peroxiredoxin-2 OS=Homo sapiens OX=9606 GN=PRDX2 PE=1 SV=5	0	118.802	72.7273	15	86	14	1	198	21.9	5.97	High	High		2.28331e+08	2.34749e+08	37.312	115.18	15	677	15
FALSE	High	None	H0Y8C6	Importin-5 (Fragment) OS=Homo sapiens OX=9606 GN=IPO5 PE=1 SV=1	0	78.282	25.2047	19	27	20	1	1099	123.8	5.06	High	High		3.72542e+07	6.98745e+07	1.025	48.83	19
FALSE	High	Master Protein	P35237	Serpin B6 OS=Homo sapiens GN=SERPINB6 PE=1 SV=3	0	118.731	61.7021	20	76	19	1	376	42.6	5.27	High	High		1.10134e+08	9.24415e+07	7.254	74.03	20	713	20
FALSE	High	None	E7ESP9	Neurofilament medium polypeptide OS=Homo sapiens OX=9606 GN=NEFM PE=1 SV=1	0	77.986	19.6123	15	37	13	1	877	98.3	4.86	High	Not Found		34889296		1.154	90.13	15
FALSE	High	None	H0YMW4	Annexin (Fragment) OS=Homo sapiens OX=9606 GN=ANXA2 PE=1 SV=1	0	77.951	69.863	12	34	13	1	146	16.2	8.27	High	High		1.4301e+08	6.16881e+08	27.48	93.37	12
FALSE	High	Master Protein	P15121	Aldose reductase OS=Homo sapiens GN=AKR1B1 PE=1 SV=3	0	118.238	69.9367	17	89	17	1	316	35.8	6.98	High	High		2.85547e+08	2.36952e+08	11.452	96.99	17	563	17
FALSE	High	None	Q5T3N1	Annexin (Fragment) OS=Homo sapiens OX=9606 GN=ANXA1 PE=1 SV=1	0	77.806	58.3333	11	22	11	1	204	22.7	5.53	High	High		3.92802e+07	1.66284e+08	14.199	59.51	11
FALSE	High	Master Protein	P11940	Polyadenylate-binding protein 1 OS=Homo sapiens GN=PABPC1 PE=1 SV=2	0	118.011	35.5346	22	84	16	1	636	70.6	9.5	High	High		1.28956e+08	1.33675e+08	2.981	78.38	22	517	22
FALSE	High	None	B9A041	Malate dehydrogenase, cytoplasmic OS=Homo sapiens OX=9606 GN=MDH1 PE=1 SV=1	0	77.657	54.2857	14	32	14	1	210	23	7.4	High	High		3.52026e+08	3.12362e+08	7.733	73.76	14
FALSE	High	Master Protein	Q13283	Ras GTPase-activating protein-binding protein 1 OS=Homo sapiens GN=G3BP1 PE=1 SV=1	0	117.836	50.2146	17	70	16	1	466	52.1	5.52	High	High		1.56915e+08	8.54084e+07	5.813	82.38	16	604	17
FALSE	High	Master Protein Candidate	E7ET40	Urokinase-type plasminogen activator OS=Homo sapiens OX=9606 GN=PLAU PE=1 SV=1	0	77.491	44.686	16	31	16	1	414	46.9	8.44	High	High		1.58823e+08	1.49718e+08	4.055	68.06	16
FALSE	High	Master Protein	P52565	Rho GDP-dissociation inhibitor 1 OS=Homo sapiens GN=ARHGDIA PE=1 SV=3	0	116.255	49.5098	15	69	15	1	204	23.2	5.11	High	High		1.90865e+08	6.59255e+08	25.827	95.81	15	484	15
FALSE	High	Master Protein	P05387	60S acidic ribosomal protein P2 OS=Homo sapiens OX=9606 GN=RPLP2 PE=1 SV=1	0	116.178	82.6087	11	73	11	1	115	11.7	4.54	High	High		2.23892e+08	3.64908e+08	463.159	96.95	11	549	11
FALSE	High	None	E9PGM4	1,4-alpha-glucan-branching enzyme OS=Homo sapiens OX=9606 GN=GBE1 PE=1 SV=1	0	77.252	34.0393	15	26	15	1	661	75.9	6.58	High	High		3.48798e+07	1.11333e+08	1.482	47.58	15
FALSE	High	None	K7EJ44	Profilin OS=Homo sapiens OX=9606 GN=PFN1 PE=1 SV=1	0	77.071	75	10	64	10	1	104	11.4	9.17	High	High		1.93678e+09	2.869e+09	371.759	154.79	10
FALSE	High	Master Protein Rejected	P30508	HLA class I histocompatibility antigen, Cw-12 alpha chain OS=Homo sapiens OX=9606 GN=HLA-C PE=1 SV=2	0	77.047	32.2404	9	27	0	0	366	40.9	6.3	High	High		8.88342e+06	17257785	2.728	38.38	8	271	9
FALSE	High	None	B4DKY1	Cysteine--tRNA ligase, cytoplasmic OS=Homo sapiens OX=9606 GN=CARS PE=1 SV=1	0	76.984	33.4235	16	26	16	1	739	84.2	7.05	High	High		6.66529e+07	103887004	1.622	47.29	16
FALSE	High	None	E9PMI5	Serpin H1 (Fragment) OS=Homo sapiens OX=9606 GN=SERPINH1 PE=1 SV=1	0	76.958	48.1928	8	20	8	1	249	27.2	8.37	High	High		1.35074e+08	2.77152e+08	4.08	66.12	8
FALSE	High	None	E9PK86	Serpin H1 (Fragment) OS=Homo sapiens OX=9606 GN=SERPINH1 PE=1 SV=1	0	76.958	48.583	8	20	8	1	247	26.9	8.9	High	High		1.35074e+08	2.77152e+08	4.08	66.12	8
FALSE	High	Master Protein	Q13838	Spliceosome RNA helicase DDX39B OS=Homo sapiens GN=DDX39B PE=1 SV=1	0	114.939	42.5234	21	75	21	1	428	49	5.67	High	High		2.10304e+08	8.43951e+07	5.629	81.51	21	477	21
FALSE	High	None	J3KPD9	NME1-NME2 readthrough OS=Homo sapiens OX=9606 GN=NME1-NME2 PE=1 SV=1	0	76.809	65.4822	10	45	1	1	197	22.4	9.54	High	High	Acetyl [K171]	1.35296e+08	3.40712e+07	12.335	108.21	10
FALSE	High	None	G3V5M2	Purine nucleoside phosphorylase (Fragment) OS=Homo sapiens OX=9606 GN=PNP PE=1 SV=1	0	76.791	61.991	10	28	10	1	221	24.5	9.51	High	High		4.77306e+07	1.72707e+08	4.995	73.13	10
FALSE	High	Master Protein	P13693	Translationally-controlled tumor protein OS=Homo sapiens OX=9606 GN=TPT1 PE=1 SV=1	0	114.447	61.0465	10	62	10	1	172	19.6	4.93	High	High		3.27711e+08	5.03252e+08	45.416	82.15	10	414	10
FALSE	High	None	K7ELW0	Protein/nucleic acid deglycase DJ-1 OS=Homo sapiens OX=9606 GN=PARK7 PE=1 SV=1	0	76.659	69.8225	11	31	11	1	169	17.9	7.87	High	High		4.25562e+08	3.79271e+08	13.251	89.81	11
FALSE	High	None	E7EX60	Neuropilin-1 OS=Homo sapiens OX=9606 GN=NRP1 PE=1 SV=1	0	76.652	34.7894	13	23	13	1	641	72	6.79	High	High		4.26771e+07	1.01079e+08	1.61	51.56	13
FALSE	High	None	Q5T7F0	Neuropilin OS=Homo sapiens OX=9606 GN=NRP1 PE=1 SV=1	0	76.652	31.6761	13	23	13	1	704	79	5.86	High	High		4.26771e+07	1.01079e+08	1.848	51.56	13
FALSE	High	None	Q99729	Heterogeneous nuclear ribonucleoprotein A/B OS=Homo sapiens GN=HNRNPAB PE=1 SV=2	0	76.598	31.0241	12	42	11	1	332	36.2	8.21	High	High		1.98895e+08	7.97767e+07	5.494	52.47	12	347	12
FALSE	High	Master Protein	P61158	Actin-related protein 3 OS=Homo sapiens GN=ACTR3 PE=1 SV=3	0	114.343	60.2871	20	79	20	1	418	47.3	5.88	High	High		1.05974e+08	1.72607e+08	8.047	103.22	20	337	20
FALSE	High	None	E9PCX2	Aldose reductase OS=Homo sapiens OX=9606 GN=AKR1B1 PE=1 SV=1	0	76.52	62.7376	11	32	11	1	263	29.4	6.99	High	High		2.68702e+08	2.36952e+08	10.659	69.82	11
FALSE	High	Master Protein	O60664	Perilipin-3 OS=Homo sapiens OX=9606 GN=PLIN3 PE=1 SV=3	0	114.29	59.6774	15	54	15	1	434	47	5.44	High	High		6.92009e+07	1.08024e+08	2.415	79.48	15	596	15
FALSE	High	None	A0A0D9SFE5	Lamin B1, isoform CRA_a OS=Homo sapiens OX=9606 GN=LMNB1 PE=1 SV=1	0	76.453	58.6626	18	35	16	1	329	37.6	5.34	High	High		8.34147e+07	8.29309e+07	4.055	67.35	18
FALSE	High	None	E7ERP7	Apolipoprotein E (Fragment) OS=Homo sapiens OX=9606 GN=APOE PE=1 SV=1	0	76.363	64.3836	14	31	14	1	219	24.9	5.85	High	High		2.20781e+08	5.78884e+07	10.45	63.85	14
FALSE	High	None	E9PEV4	Apolipoprotein E (Fragment) OS=Homo sapiens OX=9606 GN=APOE PE=1 SV=1	0	76.363	65.2778	14	31	14	1	216	24.6	5.85	High	High		2.20781e+08	5.78884e+07	10.45	63.85	14
FALSE	High	None	H0Y4K8	Fibronectin (Fragment) OS=Homo sapiens OX=9606 GN=FN1 PE=1 SV=1	0	76.296	60.9959	9	22	9	1	241	26.5	6.89	High	High		1.32881e+08	4.85825e+08	14.199	51.81	9
FALSE	High	Master Protein	P09972	Fructose-bisphosphate aldolase C OS=Homo sapiens OX=9606 GN=ALDOC PE=1 SV=2	0	114.001	53.8462	14	62	11	1	364	39.4	6.87	High	High	Acetyl [K111]; Phospho [S176(98.9)]	3.44997e+07	8.21819e+07	5.7	70.72	14	559	14
FALSE	High	None	H0Y4P7	Collagen alpha-1(XII) chain (Fragment) OS=Homo sapiens OX=9606 GN=COL12A1 PE=1 SV=1	0	76.156	38.4013	16	22	16	1	638	70.9	5.41	High	High		5.60435e+07	2.95394e+07	1.707	44.03	16
FALSE	High	None	P53675	Clathrin heavy chain 2 OS=Homo sapiens OX=9606 GN=CLTCL1 PE=1 SV=2	0	76.131	7.7439	14	50	14	1	1640	186.9	5.85	High	High		1.18057e+08	6.42316e+07	0.417	51.04	14	558	14
FALSE	High	Master Protein	P61978	Heterogeneous nuclear ribonucleoprotein K OS=Homo sapiens GN=HNRNPK PE=1 SV=1	0	113.404	44.0605	19	66	19	1	463	50.9	5.54	High	High		2.56547e+08	1.5062e+08	4.298	88.35	18	684	19
FALSE	High	Master Protein	P20908	Collagen alpha-1(V) chain OS=Homo sapiens GN=COL5A1 PE=1 SV=3	0	112.351	13.0033	13	40	2	1	1838	183.4	5.06	High	High		2.14486e+07	1.70331e+08	0.501	52.7	13	367	13
FALSE	High	Master Protein	Q14974	Importin subunit beta-1 OS=Homo sapiens OX=9606 GN=KPNB1 PE=1 SV=2	0	112.215	26.3699	19	81	19	1	876	97.1	4.78	High	High		9.58818e+07	1.00258e+08	2.082	91.84	19	558	19
FALSE	High	Master Protein	Q05639	Elongation factor 1-alpha 2 OS=Homo sapiens OX=9606 GN=EEF1A2 PE=1 SV=1	0	112.009	35.2052	14	94	3	1	463	50.4	9.03	High	Not Found		4.38145e+07		4.754	135.92	14	922	13
FALSE	High	Master Protein Candidate	A0A0C4DG17	40S ribosomal protein SA OS=Homo sapiens OX=9606 GN=RPSA PE=1 SV=1	0	75.564	57	12	32	12	1	300	33.3	4.87	High	High		3.228e+08	2.17126e+08	6.499	76.05	12
FALSE	High	Master Protein Candidate	C9J9K3	40S ribosomal protein SA (Fragment) OS=Homo sapiens OX=9606 GN=RPSA PE=1 SV=8	0	75.564	65.019	12	32	12	1	263	29.4	5.25	High	High		3.228e+08	2.17126e+08	6.499	76.05	12
FALSE	High	None	A0A0C4DFS8	Nicotinamide phosphoribosyltransferase OS=Homo sapiens OX=9606 GN=NAMPT PE=1 SV=1	0	75.477	38.8587	14	31	14	1	368	41.8	6.47	High	High		2.54398e+08	8.02164e+07	4.926	64.53	14
FALSE	High	None	H3BMQ8	Fructose-bisphosphate aldolase A (Fragment) OS=Homo sapiens OX=9606 GN=ALDOA PE=1 SV=1	0	75.436	63.5714	10	35	10	1	140	15.5	8.57	High	High		1.96095e+09	1.57194e+09	38.811	91.87	10
FALSE	High	Master Protein	P17987	T-complex protein 1 subunit alpha OS=Homo sapiens OX=9606 GN=TCP1 PE=1 SV=1	0	111.954	47.3022	21	72	21	1	556	60.3	6.11	High	High		3.5011e+07	5.57832e+07	3.354	82.39	21	440	21
FALSE	High	None	F8W6C1	Spectrin beta chain, non-erythrocytic 1 (Fragment) OS=Homo sapiens OX=9606 GN=SPTBN1 PE=1 SV=1	0	75.297	33.3333	17	29	17	1	690	80.9	6.68	High	High		2.44665e+07	6.2755e+07	1.644	45.26	17
FALSE	High	None	C9JIZ6	Prosaposin OS=Homo sapiens OX=9606 GN=PSAP PE=1 SV=2	0	75.256	26.3757	16	32	10	1	527	58.4	5.17	High	High		2.81102e+08	7.00064e+07	2.621	69	16
FALSE	High	None	P47756	F-actin-capping protein subunit beta OS=Homo sapiens GN=CAPZB PE=1 SV=4	0	75.221	43.3213	11	54	11	1	277	31.3	5.59	High	High		1.56134e+08	1.40713e+08	3.467	52.63	11	547	11
FALSE	High	Master Protein	P61160	Actin-related protein 2 OS=Homo sapiens OX=9606 GN=ACTR2 PE=1 SV=1	0	111.903	42.132	18	67	18	1	394	44.7	6.74	High	High		8.46614e+07	1.57226e+08	5.7	84.61	18	431	18
FALSE	High	Master Protein	P55072	Transitional endoplasmic reticulum ATPase OS=Homo sapiens OX=9606 GN=VCP PE=1 SV=4	0	110.489	36.9727	22	73	22	1	806	89.3	5.26	High	High	Acetyl [K8]	5.23827e+07	5.12267e+07	2.318	59.81	20	413	22
FALSE	High	None	P30460	HLA class I histocompatibility antigen, B-8 alpha chain OS=Homo sapiens OX=9606 GN=HLA-B PE=1 SV=1	0	75.035	36.4641	11	25	1	1	362	40.3	5.71	Not Found	High			26051822	2.899	27.31	10	282	11
FALSE	High	Master Protein	P46777	60S ribosomal protein L5 OS=Homo sapiens OX=9606 GN=RPL5 PE=1 SV=3	0	110.081	57.5758	16	87	16	1	297	34.3	9.72	High	High		2.71525e+08	2.49143e+08	15.681	98.74	16	596	16
FALSE	High	Master Protein Rejected	Q31612	HLA class I histocompatibility antigen, B-73 alpha chain OS=Homo sapiens OX=9606 GN=HLA-B PE=1 SV=1	0	74.986	33.6088	10	27	0	0	363	40.4	6.24	Not Found	High			1.8066e+07	2.728	32.45	9	280	10
FALSE	High	None	J3KSZ0	Eukaryotic initiation factor 4A-I (Fragment) OS=Homo sapiens OX=9606 GN=EIF4A1 PE=1 SV=1	0	74.89	44.7826	10	33	7	1	230	26.8	7.88	High	High		2.45561e+08	9.074e+07	10.938	87.91	10
FALSE	High	Master Protein	Q14019	Coactosin-like protein OS=Homo sapiens GN=COTL1 PE=1 SV=3	0	109.385	76.0563	14	86	14	1	142	15.9	5.67	High	High		2.14484e+08	4.44804e+08	124.893	121.33	14	699	14
FALSE	High	None	Q5T6W2	Heterogeneous nuclear ribonucleoprotein K (Fragment) OS=Homo sapiens OX=9606 GN=HNRNPK PE=1 SV=1	0	74.744	36.1478	13	27	13	1	379	41.8	5.59	High	High		2.56547e+08	1.5062e+08	2.775	74.54	13
FALSE	High	Master Protein	P00390	Glutathione reductase, mitochondrial OS=Homo sapiens OX=9606 GN=GSR PE=1 SV=2	0	109.162	46.7433	16	58	16	1	522	56.2	8.5	High	High		3.36148e+08	6.67223e+07	3.52	66.11	16	384	16
FALSE	High	Master Protein	O15144	Actin-related protein 2/3 complex subunit 2 OS=Homo sapiens GN=ARPC2 PE=1 SV=1	0	109.128	70.3333	17	70	17	1	300	34.3	7.36	High	High		1.29745e+08	1.87954e+08	10.053	77.9	17	313	17
FALSE	High	Master Protein Rejected	K7ENT6	Tropomyosin alpha-4 chain (Fragment) OS=Homo sapiens OX=9606 GN=TPM4 PE=1 SV=1	0	74.537	59.7765	13	40	0	0	179	20.6	4.61	High	High		9.04204e+07	3.41577e+08	10.45	108.79	13
FALSE	High	Master Protein Rejected	Q04826	HLA class I histocompatibility antigen, B-40 alpha chain OS=Homo sapiens OX=9606 GN=HLA-B PE=1 SV=1	0	74.427	37.0166	11	29	0	0	362	40.5	6.54	Not Found	Not Found				3.642	31.74	10	269	11
FALSE	High	Master Protein	Q14764	Major vault protein OS=Homo sapiens GN=MVP PE=1 SV=4	0	109.032	31.8029	19	58	19	1	893	99.3	5.48	High	High		3.83814e+07	1.0099e+08	1.601	62.56	19	291	19
FALSE	High	Master Protein	P41250	Glycine--tRNA ligase OS=Homo sapiens OX=9606 GN=GARS PE=1 SV=3	0	108.134	37.889	21	79	21	1	739	83.1	7.03	High	High		1.69904e+08	6.147e+07	1.955	79.93	21	393	20
FALSE	High	None	Q9H361	Polyadenylate-binding protein 3 OS=Homo sapiens GN=PABPC3 PE=1 SV=2	0	74.294	19.0174	12	48	12	1	631	70	9.67	High	High		1.28956e+08	1.33675e+08	1.081	44.69	12	281	12
FALSE	High	Master Protein Candidate	A0A140T9X5	HLA class I histocompatibility antigen, A-3 alpha chain (Fragment) OS=Homo sapiens OX=9606 GN=HLA-A PE=1 SV=1	0	74.232	49.0566	13	20	6	1	371	41.4	6.99	High	High		6.76751e+07	21022610	3.642	38.79	13
FALSE	High	Master Protein Candidate	A0A140T933	HLA class I histocompatibility antigen, A-3 alpha chain (Fragment) OS=Homo sapiens OX=9606 GN=HLA-A PE=1 SV=1	0	74.232	60.8696	13	20	6	1	299	34.2	6.71	High	High		6.76751e+07	21022610	4.78	38.79	13
FALSE	High	Master Protein Candidate	A0A140T9I0	HLA class I histocompatibility antigen, A-3 alpha chain (Fragment) OS=Homo sapiens OX=9606 GN=HLA-A PE=1 SV=1	0	74.232	49.863	13	20	6	1	365	40.9	6.99	High	High		6.76751e+07	21022610	3.962	38.79	13
FALSE	High	Master Protein Candidate	A0A1W2PRT9	HLA class I histocompatibility antigen, A-3 alpha chain OS=Homo sapiens OX=9606 GN=HLA-A PE=1 SV=1	0	74.232	50.2762	13	20	6	1	362	40.4	6.71	High	High		6.76751e+07	21022610	3.962	38.79	13
FALSE	High	Master Protein Candidate	A0A140T913	HLA class I histocompatibility antigen, A-3 alpha chain OS=Homo sapiens OX=9606 GN=HLA-A PE=1 SV=1	0	74.232	49.0566	13	20	6	1	371	41.4	6.99	High	High		6.76751e+07	21022610	3.642	38.79	13
FALSE	High	Master Protein Candidate	A0A140T955	HLA class I histocompatibility antigen, A-3 alpha chain OS=Homo sapiens OX=9606 GN=HLA-A PE=1 SV=1	0	74.232	60.8696	13	20	6	1	299	34.3	6.71	High	High		6.76751e+07	21022610	4.78	38.79	13
FALSE	High	None	Q29865	HLA class I histocompatibility antigen, Cw-18 alpha chain OS=Homo sapiens GN=HLA-C PE=1 SV=1	0	74.151	33.0601	10	26	0	0	366	40.9	6.62	High	High		3.90896e+07	17257785	3.833	32.11	9	277	9
FALSE	High	Master Protein	P09429	High mobility group protein B1 OS=Homo sapiens GN=HMGB1 PE=1 SV=3	0	108.099	46.9767	11	65	9	1	215	24.9	5.74	High	High		3.38169e+08	3.92705e+08	22.101	90.75	11	418	10
FALSE	High	Master Protein	Q04828	Aldo-keto reductase family 1 member C1 OS=Homo sapiens GN=AKR1C1 PE=1 SV=1	0	74.016	54.7988	10	38	1	1	323	36.8	7.88	High	Not Found		9.30856e+07		2.511	57.11	10	310	9
FALSE	High	None	S4R3Z2	Aldo-keto reductase family 1 member C3 OS=Homo sapiens OX=9606 GN=AKR1C3 PE=1 SV=1	0	74.006	50.3333	11	21	6	1	300	34.3	8.19	High	Not Found		4.88906e+07		2.899	66.99	11
FALSE	High	Master Protein	Q96D15	Reticulocalbin-3 OS=Homo sapiens GN=RCN3 PE=1 SV=1	0	107.89	51.2195	13	37	13	1	328	37.5	4.89	High	High		3.00133e+07	1.16104e+08	10.659	54.26	13	273	12
FALSE	High	None	C9JKG1	Biglycan (Fragment) OS=Homo sapiens OX=9606 GN=BGN PE=1 SV=1	0	73.814	36.9748	8	40	8	1	238	26.7	6.79	High	High		1.345e+08	3.40151e+08	9	146.66	8
FALSE	High	None	B4DT28	Heterogeneous nuclear ribonucleoprotein R OS=Homo sapiens OX=9606 GN=HNRNPR PE=1 SV=1	0	73.772	32.7935	14	25	12	1	494	55.7	9.23	High	High		9.53775e+07	4.11253e+07	1.943	54.44	14
FALSE	High	None	Q5SX90	Rab GDP dissociation inhibitor (Fragment) OS=Homo sapiens OX=9606 GN=GDI2 PE=1 SV=1	0	73.747	71.6216	13	30	9	1	148	16.8	9.73	High	High		2.48195e+08	2.36195e+08	24.119	82.19	13
FALSE	High	None	V9GYF8	Rab GDP dissociation inhibitor (Fragment) OS=Homo sapiens OX=9606 GN=GDI2 PE=1 SV=1	0	73.747	81.5385	13	30	9	1	130	14.9	9.41	High	High		2.48195e+08	2.36195e+08	24.119	82.19	13
FALSE	High	Master Protein	P49368	T-complex protein 1 subunit gamma OS=Homo sapiens OX=9606 GN=CCT3 PE=1 SV=4	0	107.368	47.156	19	66	19	1	545	60.5	6.49	High	High		5.91124e+07	8.35512e+07	2.57	72.19	19	491	18
FALSE	High	None	Q9BYX7	Putative beta-actin-like protein 3 OS=Homo sapiens GN=POTEKP PE=5 SV=1	0	73.633	10.9333	4	127	0	3	375	42	6.33	Not Found	Not Found				2.008	172.98	4	796	4
FALSE	High	None	F8W787	Cathepsin D (Fragment) OS=Homo sapiens OX=9606 GN=CTSD PE=1 SV=1	0	73.544	39.196	6	25	6	1	199	21.5	5.8	High	High	Acetyl [K149]	8.01039e+08	8.17346e+07	17.738	61.36	6
FALSE	High	Master Protein	P60660	Myosin light polypeptide 6 OS=Homo sapiens GN=MYL6 PE=1 SV=2	0	107.168	87.4172	11	73	3	1	151	16.9	4.65	High	High	Acetyl [K13]	2.71718e+08	6.03658e+08	42.288	80.01	9	695	11
FALSE	High	Master Protein	Q9NY33	Dipeptidyl peptidase 3 OS=Homo sapiens OX=9606 GN=DPP3 PE=1 SV=2	0	106.955	37.5848	19	60	19	1	737	82.5	5.1	High	High		4.03126e+07	7.63755e+07	1.664	64.9	19	463	19
FALSE	High	Master Protein	P27695	DNA-(apurinic or apyrimidinic site) lyase OS=Homo sapiens GN=APEX1 PE=1 SV=2	0	106.904	56.2893	14	61	14	1	318	35.5	8.12	High	High		2.00321e+08	1.11675e+08	10.365	77.03	13	581	14
FALSE	High	None	A6NIW5	Peroxiredoxin 2, isoform CRA_a OS=Homo sapiens OX=9606 GN=PRDX2 PE=1 SV=2	0	72.77	54.4118	9	33	9	1	136	15.1	6.13	High	High		1.9641e+08	2.10081e+08	26.826	89.04	9
FALSE	High	None	F5H6T1	ARP2 actin-related protein 2 homolog (Yeast), isoform CRA_d OS=Homo sapiens OX=9606 GN=ACTR2 PE=1 SV=2	0	72.743	39.528	14	26	14	1	339	38.8	6.27	High	High		8.46614e+07	1.57226e+08	5.158	63.4	14
FALSE	High	Master Protein Candidate	B0YIW6	Archain 1, isoform CRA_a OS=Homo sapiens OX=9606 GN=ARCN1 PE=1 SV=1	0	72.68	29.529	16	32	16	1	552	61.6	5.85	High	High		5.36835e+07	6.77427e+07	2.535	71.56	16
FALSE	High	Master Protein	Q5TCU3	Tropomyosin beta chain OS=Homo sapiens OX=9606 GN=TPM2 PE=1 SV=1	0	106.244	55.2817	18	60	9	1	284	32.8	4.68	High	High		2.59579e+08	3.90101e+08	12.503	154.34	18
FALSE	High	None	K7EM49	6-phosphogluconate dehydrogenase, decarboxylating (Fragment) OS=Homo sapiens OX=9606 GN=PGD PE=1 SV=1	0	72.267	71.2195	12	26	12	1	205	22.2	6.39	High	High		2.91407e+08	129547473	16.013	52.54	12
FALSE	High	None	D6R9Z1	Receptor of-activated protein C kinase 1 (Fragment) OS=Homo sapiens OX=9606 GN=RACK1 PE=1 SV=8	0	72.188	58.8983	13	27	13	1	236	26.3	8.84	High	High		2.65901e+08	9.94831e+07	9	63.58	13
FALSE	High	None	D6R9L0	Receptor of-activated protein C kinase 1 (Fragment) OS=Homo sapiens OX=9606 GN=RACK1 PE=1 SV=1	0	72.188	46.3333	13	27	13	1	300	32.6	8.75	High	High		2.65901e+08	9.94831e+07	3.806	63.58	13
FALSE	High	None	D6RFX4	Receptor of-activated protein C kinase 1 (Fragment) OS=Homo sapiens OX=9606 GN=RACK1 PE=1 SV=1	0	72.188	71.6495	13	27	13	1	194	21.4	7.81	High	High		2.65901e+08	9.94831e+07	13.251	63.58	13
FALSE	High	Master Protein	P27348	14-3-3 protein theta OS=Homo sapiens OX=9606 GN=YWHAQ PE=1 SV=1	0	105.681	48.9796	13	105	9	1	245	27.7	4.78	High	High	Acetyl [K27; K158]; Phospho [T24(100)]	3.15026e+08	2.22058e+08	17.957	111.54	13	848	13
FALSE	High	Master Protein Candidate	B1AK87	Capping protein (Actin filament) muscle Z-line, beta, isoform CRA_a OS=Homo sapiens OX=9606 GN=CAPZB PE=1 SV=1	0	72.17	53.0769	14	30	14	1	260	29.3	6.92	High	High		1.56134e+08	1.40713e+08	6.743	63.04	14
FALSE	High	Master Protein	P17655	Calpain-2 catalytic subunit OS=Homo sapiens OX=9606 GN=CAPN2 PE=1 SV=6	0	105.202	31.7143	18	57	18	1	700	79.9	4.98	High	High		4.42849e+07	7.87655e+07	2.36	53.9	18	317	17
FALSE	High	Master Protein Candidate	E7EMB3	Calmodulin-2 OS=Homo sapiens OX=9606 GN=CALM2 PE=1 SV=1	0	72.071	46.4286	10	31	10	1	196	21.7	4.56	High	High	Acetyl [K163]	2.29726e+08	4.01853e+08	22.101	61.72	10
FALSE	High	Master Protein Candidate	H0Y7A7	Calmodulin-2 (Fragment) OS=Homo sapiens OX=9606 GN=CALM2 PE=1 SV=1	0	72.071	48.6631	10	31	10	1	187	20.7	4.36	High	High	Acetyl [K154]	2.29726e+08	4.01853e+08	16.783	61.72	10
FALSE	High	Master Protein Candidate	E7ETZ0	Calmodulin-1 OS=Homo sapiens OX=9606 GN=CALM1 PE=1 SV=1	0	72.071	60.6667	10	31	10	1	150	17	4.22	High	High	Acetyl [K117]	2.29726e+08	4.01853e+08	30.623	61.72	10
FALSE	High	Master Protein	Q14568	Heat shock protein HSP 90-alpha A2 OS=Homo sapiens OX=9606 GN=HSP90AA2P PE=1 SV=2	0	72.041	29.1545	10	80	1	1	343	39.3	4.65	High	Not Found		8.80964e+07		2.728	105.67	10	787	10
FALSE	High	Master Protein Candidate	E5RJD8	Tubulin-specific chaperone A OS=Homo sapiens OX=9606 GN=TBCA PE=1 SV=1	0	71.981	49.5798	10	27	10	1	119	14.3	5.12	High	High		1.26591e+08	1.1713e+08	55.234	75.04	10
FALSE	High	Master Protein Candidate	E5RIW3	Tubulin-specific chaperone A OS=Homo sapiens OX=9606 GN=TBCA PE=1 SV=1	0	71.981	70.2381	10	27	10	1	84	10.1	4.63	High	High		1.26591e+08	1.1713e+08	99	75.04	10
FALSE	High	Master Protein	P61769	Beta-2-microglobulin OS=Homo sapiens OX=9606 GN=B2M PE=1 SV=1	0	104.991	57.1429	7	91	7	1	119	13.7	6.52	High	High	Phospho [Y46(99.3)]	852935506	1.07056e+09	132.352	130.95	7	469	7
FALSE	High	None	H3BR68	Fructose-bisphosphate aldolase A (Fragment) OS=Homo sapiens OX=9606 GN=ALDOA PE=1 SV=1	0	71.882	79.2308	8	44	8	1	130	13.8	8.91	High	High		1.54851e+09	1.21254e+09	73.989	109.05	8
FALSE	High	None	E5RK62	SPARC (Fragment) OS=Homo sapiens OX=9606 GN=SPARC PE=1 SV=1	0	71.871	51.3043	8	75	8	1	115	13.4	7.25	High	High		2.43788e+09	2.18075e+09	26.826	203.65	8
FALSE	High	Master Protein	P28074	Proteasome subunit beta type-5 OS=Homo sapiens OX=9606 GN=PSMB5 PE=1 SV=3	0	104.525	61.2167	15	66	15	1	263	28.5	6.92	High	High		1.06922e+08	1.19792e+08	10.45	79.41	15	615	15
FALSE	High	None	C9JF79	Malate dehydrogenase (Fragment) OS=Homo sapiens OX=9606 GN=MDH1 PE=1 SV=1	0	71.642	48.1982	12	24	12	1	222	24.2	8.94	High	High		2.67848e+08	1.94446e+08	9	61.49	12
FALSE	High	None	K7ERZ3	Perilipin-3 (Fragment) OS=Homo sapiens OX=9606 GN=PLIN3 PE=1 SV=1	0	71.608	71.5753	11	19	11	1	292	32	5.14	High	High		5.79094e+07	1.08024e+08	2.728	54	11
FALSE	High	None	F5H0C8	Gamma-enolase OS=Homo sapiens OX=9606 GN=ENO2 PE=1 SV=1	0	71.577	42.5397	10	37	8	1	315	34.7	4.87	High	High		4.82565e+07	7.94812e+07	3.642	77.13	10
FALSE	High	None	J3KTF8	Rho GDP-dissociation inhibitor 1 (Fragment) OS=Homo sapiens OX=9606 GN=ARHGDIA PE=1 SV=8	0	71.549	40.9326	11	28	11	1	193	21.5	5.49	High	High		1.90865e+08	6.59255e+08	13.251	70.57	11
FALSE	High	None	J3QQX2	Rho GDP-dissociation inhibitor 1 OS=Homo sapiens OX=9606 GN=ARHGDIA PE=1 SV=1	0	71.549	33.617	11	28	11	1	235	25.8	7.44	High	High		1.90865e+08	6.59255e+08	7.66	70.57	11
FALSE	High	None	Q5SR54	Calsyntenin-1 (Fragment) OS=Homo sapiens OX=9606 GN=CLSTN1 PE=1 SV=1	0	71.397	21.867	14	29	15	1	782	88	4.82	High	High		1.00569e+08	1.14054e+08	1.783	64.14	14
FALSE	High	None	E9PGN7	Plasma protease C1 inhibitor OS=Homo sapiens OX=9606 GN=SERPING1 PE=1 SV=1	0	71.384	22.6519	14	23	14	1	543	59.5	6.76	Not Found	High			2.93283e+08	2.562	59.59	14
FALSE	High	Master Protein	P51858	Hepatoma-derived growth factor OS=Homo sapiens GN=HDGF PE=1 SV=1	0	104.154	69.5833	12	65	12	1	240	26.8	4.73	High	High	Phospho [S165(100)]	2.16532e+08	1.36338e+08	10.45	81.32	12	421	12
FALSE	High	Master Protein	Q9UHD8	Septin-9 OS=Homo sapiens OX=9606 GN=SEPT9 PE=1 SV=2	0	103.44	42.6621	17	66	17	1	586	65.4	8.97	High	High		8.6242e+07	8.67173e+07	1.818	81.31	17	333	17
FALSE	High	None	H0YL52	Tropomyosin alpha-1 chain (Fragment) OS=Homo sapiens OX=9606 GN=TPM1 PE=1 SV=1	0	71.341	38.1132	13	42	0	0	265	30.5	4.69	High	High		2.0286e+08	1.05909e+08	4.926	111.86	13
FALSE	High	None	A0A1W2PPQ2	HLA class I histocompatibility antigen, A-3 alpha chain OS=Homo sapiens OX=9606 GN=HLA-A PE=1 SV=1	0	71.325	49.2625	12	18	5	1	339	38.5	7.17	High	Not Found		5.56264e+07		3.806	38.79	12
FALSE	High	None	P0CG38	POTE ankyrin domain family member I OS=Homo sapiens GN=POTEI PE=3 SV=1	0	71.219	4.27907	6	147	0	3	1075	121.2	6.21	Not Found	Not Found				0.52	188.8	6	651	6
FALSE	High	Master Protein	Q04917	14-3-3 protein eta OS=Homo sapiens OX=9606 GN=YWHAH PE=1 SV=4	0	102.988	43.9024	14	75	11	1	246	28.2	4.84	High	High		1.18902e+08	1.26795e+08	11.915	80.67	14	523	14
FALSE	High	Master Protein	P14866	Heterogeneous nuclear ribonucleoprotein L OS=Homo sapiens OX=9606 GN=HNRNPL PE=1 SV=2	0	102.587	46.5195	19	62	19	1	589	64.1	8.22	High	High		1.6497e+08	8.08124e+07	4.012	60.94	19	491	19
FALSE	High	None	Q5TA02	Glutathione S-transferase omega-1 (Fragment) OS=Homo sapiens OX=9606 GN=GSTO1 PE=1 SV=1	0	70.989	68	17	28	17	1	200	23.3	7.21	High	High		1.92907e+08	2.22887e+08	18.307	60.34	17
FALSE	High	None	D6R974	Ubiquitin carboxyl-terminal hydrolase OS=Homo sapiens OX=9606 GN=UCHL1 PE=1 SV=1	0	70.907	60.8974	7	32	8	1	156	17.4	5.91	High	High	Acetyl [K4]	1.47253e+09	6.51141e+08	30.623	79.26	7
FALSE	High	Master Protein	P63010	AP-2 complex subunit beta OS=Homo sapiens GN=AP2B1 PE=1 SV=1	0	102.56	27.6414	22	77	15	1	937	104.5	5.38	High	High		5.85209e+07	6.10459e+07	1.7	82.76	22	532	22
FALSE	High	Master Protein	P42330	Aldo-keto reductase family 1 member C3 OS=Homo sapiens GN=AKR1C3 PE=1 SV=4	0	102.506	53.5604	12	54	7	1	323	36.8	7.94	High	Not Found		8.69001e+07		3.806	92.44	12	423	12
FALSE	High	Master Protein Candidate	J3KQ32	Obg-like ATPase 1 OS=Homo sapiens OX=9606 GN=OLA1 PE=1 SV=1	0	70.732	44.7115	13	19	13	1	416	46.9	8.06	High	High		4.60945e+07	5.14765e+07	2.03	47.98	13
FALSE	High	Master Protein Candidate	X5D2R7	Proteasome subunit beta type OS=Homo sapiens OX=9606 GN=PSM8 PE=1 SV=1	0	70.731	60.5072	12	23	12	1	276	30.3	7.74	High	High		1.20544e+08	6.47182e+07	5.813	53.46	12
FALSE	High	None	E7ERL0	Nucleoside diphosphate kinase A OS=Homo sapiens OX=9606 GN=NME1 PE=1 SV=1	0	70.717	66.1871	9	39	0	2	139	15.3	8.29	Not Found	Not Found				34.938	108.21	9
FALSE	High	None	F5GXH2	L-lactate dehydrogenase A chain (Fragment) OS=Homo sapiens OX=9606 GN=LDHA PE=1 SV=1	0	70.564	73.6842	9	31	8	1	114	12.5	6.07	High	High		4.79577e+08	1.5037e+09	26.826	74	9
FALSE	High	None	H0YNA0	Annexin (Fragment) OS=Homo sapiens OX=9606 GN=ANXA2 PE=1 SV=1	0	70.541	97.4684	11	22	11	1	79	9.1	4.7	High	High		9.06936e+07	4.17802e+08	629.957	68.31	11
FALSE	High	None	G3V5Z7	Proteasome subunit alpha type OS=Homo sapiens OX=9606 GN=PSMA6 PE=1 SV=1	0	70.467	51.5873	12	30	12	1	252	28.1	6.76	High	High		2.12546e+08	1.91737e+08	6.356	81.17	12
FALSE	High	Master Protein Candidate	A0A087WTP3	Far upstream element-binding protein 2 OS=Homo sapiens OX=9606 GN=KHSRP PE=1 SV=1	0	70.434	30.8017	15	24	13	1	711	73	7.71	High	High		6.42902e+07	3.4506e+07	1.233	52.61	15
FALSE	High	Master Protein	P04792	Heat shock protein beta-1 OS=Homo sapiens GN=HSPB1 PE=1 SV=2	0	102.064	78.5366	12	65	12	1	205	22.8	6.4	High	High		2.55827e+08	1.82932e+08	16.013	79.76	12	398	12
FALSE	High	None	A2AEA2	HLA class I histocompatibility antigen, Cw-6 alpha chain OS=Homo sapiens OX=9606 GN=HLA-C PE=1 SV=2	0	70.336	39.2473	11	18	2	1	372	41.3	6.15	High	High		2.13474e+07	6.23731e+06	4.179	40.13	11
FALSE	High	None	A0A0B4J225	Thioredoxin reductase 1, cytoplasmic (Fragment) OS=Homo sapiens OX=9606 GN=TXNRD1 PE=1 SV=5	0	70.173	85.4369	8	18	8	1	103	11.2	6.52	High	High	Acetyl [K9]	2.16366e+08	7.56669e+07	36.276	55.24	8
FALSE	High	None	B8ZZ51	Malate dehydrogenase, cytoplasmic OS=Homo sapiens OX=9606 GN=MDH1 PE=1 SV=1	0	70.134	58.5799	12	28	12	1	169	18.7	5.94	High	High		3.52026e+08	3.12362e+08	10.938	64.98	12
FALSE	High	Master Protein	P06737	Glycogen phosphorylase, liver form OS=Homo sapiens GN=PYGL PE=1 SV=4	0	101.713	29.0437	21	61	14	1	847	97.1	7.17	High	High	Acetyl [K3]	2.40034e+07	2.22211e+07	1.492	63.79	20	482	20
FALSE	High	Master Protein	Q04446	1,4-alpha-glucan-branching enzyme OS=Homo sapiens GN=GBE1 PE=1 SV=3	0	101.535	34.4729	16	53	16	1	702	80.4	6.32	High	High		3.70048e+07	1.21682e+08	1.512	51.7	16	361	15
FALSE	High	None	E9PG40	Amyloid-beta A4 protein OS=Homo sapiens OX=9606 GN=APP PE=1 SV=1	0	70.046	21.7087	13	26	12	1	714	80.8	4.82	High	High		4.56144e+07	1.93172e+08	1.322	61.43	13
FALSE	High	None	F5H783	Stress-induced-phosphoprotein 1 OS=Homo sapiens OX=9606 GN=STIP1 PE=1 SV=1	0	69.992	50	12	30	12	1	236	27	5.45	High	High		1.50839e+08	9.08422e+07	5.813	65.64	12
FALSE	High	Master Protein	Q02790	Peptidyl-prolyl cis-trans isomerase FKBP4 OS=Homo sapiens OX=9606 GN=FKBP4 PE=1 SV=3	0	101.282	46.6231	16	62	16	1	459	51.8	5.43	High	High		7.43869e+07	2.92694e+07	3.417	68.69	16	331	16
FALSE	High	None	Q5JWQ4	Neuropilin-1 OS=Homo sapiens OX=9606 GN=NRP1 PE=1 SV=2	0	69.857	33.5008	11	20	11	1	597	67.2	6.16	High	High		4.26771e+07	1.01079e+08	1.548	46.28	11
FALSE	High	Master Protein	Q9Y4K0	Lysyl oxidase homolog 2 OS=Homo sapiens OX=9606 GN=LOXL2 PE=1 SV=1	0	101.16	28.553	19	51	19	1	774	86.7	6.38	High	High		3.37379e+07	1.65314e+08	2.57	54.56	19	342	19
FALSE	High	Master Protein	Q9BRK5	45 kDa calcium-binding protein OS=Homo sapiens GN=SDF4 PE=1 SV=1	0	100.987	46.6851	15	48	15	1	362	41.8	4.86	High	High		5.58008e+07	1.1851e+08	5.449	59.17	15	322	15
FALSE	High	None	Q5BKV1	MYH9 protein OS=Homo sapiens OX=9606 GN=MYH9 PE=1 SV=1	0	69.503	66.5138	12	24	12	1	218	24.8	7.83	High	High		7.34611e+07	2.77075e+08	7.483	64.71	12
FALSE	High	Master Protein	P04179	Superoxide dismutase [Mn], mitochondrial OS=Homo sapiens OX=9606 GN=SOD2 PE=1 SV=3	0	100.603	53.1532	13	44	13	1	222	24.7	8.25	High	High		5.88364e+08	305646949	27.943	126.37	13
FALSE	High	Master Protein	P07602	Prosaposin OS=Homo sapiens OX=9606 GN=PSAP PE=1 SV=2	0	99.546	35.4962	18	69	12	1	524	58.1	5.17	High	High	Acetyl [K192]; Methyl [C198; C201]; Phospho [S187(100)]	4.15098e+08	7.00064e+07	3.146	77.12	17	536	18
FALSE	High	None	D6R904	Tropomyosin alpha-3 chain OS=Homo sapiens OX=9606 GN=TPM3 PE=1 SV=1	0	69.34	63.1579	9	39	6	1	95	11	4.79	High	High		3.77847e+08	4.86622e+08	41.17	113.52	9
FALSE	High	Master Protein	O14950	Myosin regulatory light chain 12B OS=Homo sapiens GN=MYL12B PE=1 SV=2	0	99.541	55.814	10	50	6	1	172	19.8	4.84	High	High		1.09495e+08	3.70708e+08	27.48	74.61	10	580	10
FALSE	High	Master Protein	P50991	T-complex protein 1 subunit delta OS=Homo sapiens OX=9606 GN=CCT4 PE=1 SV=4	0	99.467	42.4861	18	66	18	1	539	57.9	7.83	High	High		5.09594e+07	7.62117e+07	2.162	58.9	18	488	18
FALSE	High	Master Protein Candidate	A0A0A0MSD0	Sushi, von Willebrand factor type A, EGF and pentraxin domain-containing protein 1 OS=Homo sapiens OX=9606 GN=SVEP1 PE=1 SV=1	0	69.061	6.23951	18	18	18	1	3574	390.2	5.5	Not Found	High			4.34644e+07	0.259	30.24	18
FALSE	High	None	A0A0A0MRG2	Amyloid-beta A4 protein OS=Homo sapiens OX=9606 GN=APP PE=1 SV=1	0	68.96	23.7879	13	26	12	1	660	75.1	4.84	High	High		4.25663e+07	1.94478e+08	1.482	57.58	13
FALSE	High	Master Protein	O00410	Importin-5 OS=Homo sapiens OX=9606 GN=IPO5 PE=1 SV=4	0	99.34	26.0711	20	58	20	1	1097	123.6	4.94	High	High		3.72542e+07	6.98745e+07	1.209	48.83	19	503	19
FALSE	High	None	F5H282	T-complex protein 1 subunit alpha OS=Homo sapiens OX=9606 GN=TCP1 PE=1 SV=1	0	68.903	48.494	15	26	15	1	332	36.4	7.02	High	High		3.15417e+07	5.57832e+07	5.31	65.52	15
FALSE	High	Master Protein Candidate	E9PEB5	Far upstream element-binding protein 1 OS=Homo sapiens OX=9606 GN=FUBP1 PE=1 SV=1	0	68.886	29.771	13	26	11	1	655	68.9	7.93	High	High		5.70177e+07	5.47645e+07	1.285	60.76	13
FALSE	High	Master Protein	O14786	Neuropilin-1 OS=Homo sapiens GN=NRP1 PE=1 SV=3	0	99.277	26.6522	14	48	14	1	923	103.1	5.88	High	High		4.26771e+07	1.01079e+08	1.31	55.05	14	417	14
FALSE	High	Master Protein Rejected	P10316	HLA class I histocompatibility antigen, A-69 alpha chain OS=Homo sapiens GN=HLA-A PE=1 SV=2	0	68.684	44.6575	11	34	0	0	365	41	6.9	High	Not Found		4.79691e+07		3.062	33.28	11	275	11
FALSE	High	None	K7EKJ9	Interleukin enhancer-binding factor 3 (Fragment) OS=Homo sapiens OX=9606 GN=ILF3 PE=1 SV=1	0	68.599	41.7323	7	12	7	1	254	28.3	5.44	High	High		7.25865e+07	8.93385e+07	2.384	36.38	7
FALSE	High	None	G3V1Y7	Myosin light polypeptide 6 OS=Homo sapiens OX=9606 GN=MYL6 PE=1 SV=1	0	68.581	79.1304	6	28	1	1	115	13.2	4.55	Not Found	High			6.15512e+07	30.623	71.88	6
FALSE	High	Master Protein	Q16851	UTP--glucose-1-phosphate uridylyltransferase OS=Homo sapiens GN=UGP2 PE=1 SV=5	0	99.243	45.4724	18	61	18	1	508	56.9	8.15	High	High		3.84654e+07	9.02205e+07	2.924	56.37	18	411	18
FALSE	High	None	A0A140T962	HLA class I histocompatibility antigen, Cw-6 alpha chain OS=Homo sapiens OX=9606 GN=HLA-C PE=1 SV=1	0	68.507	36.6848	10	15	0	0	368	41.5	6.68	High	High		3.90896e+07	17257785	2.899	37.92	10
FALSE	High	None	A0A1W2PR11	HLA class I histocompatibility antigen, Cw-6 alpha chain OS=Homo sapiens OX=9606 GN=HLA-C PE=1 SV=1	0	68.507	41.5385	10	15	0	0	325	36.8	5.71	High	High		3.90896e+07	17257785	3.833	37.92	10
FALSE	High	None	A0A140T9B3	HLA class I histocompatibility antigen, Cw-6 alpha chain OS=Homo sapiens OX=9606 GN=HLA-C PE=1 SV=1	0	68.507	34.005	10	15	0	0	397	44.6	7.02	High	High		3.90896e+07	17257785	2.675	37.92	10
FALSE	High	None	A0A140T9J9	HLA class I histocompatibility antigen, Cw-6 alpha chain OS=Homo sapiens OX=9606 GN=HLA-C PE=1 SV=1	0	68.507	36.2903	10	15	0	0	372	41.6	6.11	High	High		3.90896e+07	17257785	3.16	37.92	10
FALSE	High	Master Protein	P13010	X-ray repair cross-complementing protein 5 OS=Homo sapiens OX=9606 GN=XRCC5 PE=1 SV=3	0	98.232	25.9563	17	53	17	1	732	82.7	5.81	High	High		6.1931e+07	39122982	1.387	60.03	16	608	17
FALSE	High	None	F5H7S3	Tropomyosin alpha-1 chain OS=Homo sapiens OX=9606 GN=TPM1 PE=1 SV=2	0	68.283	47.3469	14	40	4	1	245	28.5	4.78	High	High		2.65242e+07	2.78292e+07	4.926	105.41	14
FALSE	High	None	B7Z596	Tropomyosin alpha-1 chain OS=Homo sapiens OX=9606 GN=TPM1 PE=1 SV=1	0	68.283	42.1818	14	40	4	1	275	31.7	4.89	High	High		2.65242e+07	2.78292e+07	4.484	105.41	14
FALSE	High	None	A6NEC2	Puromycin-sensitive aminopeptidase-like protein OS=Homo sapiens GN=NPEPPSL1 PE=2 SV=3	0	68.18	30.9623	14	50	14	1	478	53.7	5.34	High	High		8.59229e+07	8.54991e+07	2.039	51.08	14	384	13
FALSE	High	Master Protein	P35749	Myosin-11 OS=Homo sapiens OX=9606 GN=MYH11 PE=1 SV=3	0	68.168	6.54158	10	38	1	1	1972	227.2	5.5	Not Found	High			2.36523e+07	0.266	52.11	10	450	10
FALSE	High	Master Protein	P23246	Splicing factor, proline- and glutamine-rich OS=Homo sapiens GN=SFPQ PE=1 SV=2	0	97.326	29.703	18	49	17	1	707	76.1	9.44	High	High		6.6997e+07	5.67693e+07	2.621	59.71	18	410	17
FALSE	High	Master Protein	O14818	Proteasome subunit alpha type-7 OS=Homo sapiens OX=9606 GN=PSMA7 PE=1 SV=1	0	96.824	69.7581	14	62	14	1	248	27.9	8.46	High	High		2.3173e+08	1.91714e+08	9	76.53	14	484	14
FALSE	High	None	B1AHC9	X-ray repair cross-complementing protein 6 OS=Homo sapiens OX=9606 GN=XRCC6 PE=1 SV=1	0	67.992	32.5581	14	21	14	1	559	64.2	9.28	High	High		5.28605e+07	4.73862e+07	1.707	41.59	14
FALSE	High	None	P30505	HLA class I histocompatibility antigen, Cw-8 alpha chain OS=Homo sapiens GN=HLA-C PE=1 SV=1	0	67.846	26.2295	7	19	0	0	366	40.7	6.98	Not Found	High			17257785	1.818	29.98	6	232	7
FALSE	High	None	Q5TFM2	Complement factor H OS=Homo sapiens OX=9606 GN=CFH PE=1 SV=1	0	67.702	37.4026	12	25	12	1	385	43.8	7.52	High	High		6.52878e+07	6.19972e+07	4.926	57.83	12
FALSE	High	None	P07910	Heterogeneous nuclear ribonucleoproteins C1/C2 OS=Homo sapiens GN=HNRNPC PE=1 SV=4	0	67.216	37.9085	11	48	11	1	306	33.7	5.08	High	High		1.96228e+08	2.18318e+08	2.325	56.04	11	545	11
FALSE	High	Master Protein	Q99497	Protein deglycase DJ-1 OS=Homo sapiens GN=PARK7 PE=1 SV=2	0	96.45	76.1905	12	71	12	1	189	19.9	6.79	High	High		4.25562e+08	3.79271e+08	16.013	108.65	12	359	12
FALSE	High	None	J3KTM9	Importin subunit beta-1 (Fragment) OS=Homo sapiens OX=9606 GN=KPNB1 PE=1 SV=1	0	67.159	23.1884	13	25	13	1	690	76.5	4.75	High	High		6.92192e+07	8.6646e+07	1.656	59.16	13
FALSE	High	Master Protein	P20618	Proteasome subunit beta type-1 OS=Homo sapiens OX=9606 GN=PSMB1 PE=1 SV=2	0	96.007	55.1867	12	55	12	1	241	26.5	8.13	High	High		1.81506e+08	1.51026e+08	9	68.48	12	545	12
FALSE	High	None	F8VS66	Tubulin alpha-1C chain OS=Homo sapiens OX=9606 GN=TUBA1C PE=4 SV=1	0	67.054	55.3846	6	24	0	3	130	14.4	5.47	Not Found	Not Found				22.714	70.24	6
FALSE	High	None	F8VRZ4	Tubulin alpha-1A chain (Fragment) OS=Homo sapiens OX=9606 GN=TUBA1A PE=3 SV=1	0	67.054	64.2857	6	24	0	3	112	12.2	5.77	Not Found	Not Found				36.276	70.24	6
FALSE	High	Master Protein	P53618	Coatomer subunit beta OS=Homo sapiens GN=COPB1 PE=1 SV=3	0	95.425	23.6097	14	42	14	1	953	107.1	6.05	High	High		3.49604e+07	3.65227e+07	0.814	44.9	14	333	14
FALSE	High	None	B4DFW2	Metalloproteinase inhibitor 2 OS=Homo sapiens OX=9606 GN=TIMP2 PE=1 SV=1	0	66.986	62.2378	11	25	11	1	143	16.1	6.3	High	High		1.17668e+08	6.07955e+08	17.738	65.24	11
FALSE	High	None	R4GMQ5	Cathepsin B (Fragment) OS=Homo sapiens OX=9606 GN=CTSB PE=1 SV=1	0	66.941	60.5263	4	18	4	1	76	8.5	5.24	High	High		5.71153e+08	7.5053e+08	315.228	57.81	4
FALSE	High	Master Protein	P49589	Cysteine--tRNA ligase, cytoplasmic OS=Homo sapiens OX=9606 GN=CARS PE=1 SV=3	0	95.274	36.3636	18	58	18	1	748	85.4	6.76	High	High		6.66529e+07	103887004	1.848	50.64	18	241	18
FALSE	High	Master Protein	Q86VP6	Cullin-associated NEDD8-dissociated protein 1 OS=Homo sapiens GN=CAND1 PE=1 SV=2	0	94.459	19.5122	18	63	18	1	1230	136.3	5.78	High	High		5.4682e+07	4.43416e+07	0.879	59.3	18	411	18
FALSE	High	None	G3V3M6	DNA-(apurinic or apyrimidinic site) lyase (Fragment) OS=Homo sapiens OX=9606 GN=APEX1 PE=1 SV=1	0	66.812	46.0076	10	24	10	1	263	29.2	7.33	High	High		2.00321e+08	9.20133e+07	7.66	57.35	10
FALSE	High	Master Protein	P61981	14-3-3 protein gamma OS=Homo sapiens GN=YWHAG PE=1 SV=2	0	94.447	46.1538	13	108	8	1	247	28.3	4.89	High	High		6.21868e+08	283553253	17.957	127.01	13	512	13
FALSE	High	None	P05534	HLA class I histocompatibility antigen, A-24 alpha chain OS=Homo sapiens OX=9606 GN=HLA-A PE=1 SV=2	0	66.808	44.3836	10	27	3	1	365	40.7	6.34	Not Found	High			5.56134e+07	2.728	28.94	10	248	9
FALSE	High	Master Protein	Q15293	Reticulocalbin-1 OS=Homo sapiens OX=9606 GN=RCN1 PE=1 SV=1	0	94.289	54.6828	14	48	14	1	331	38.9	5	High	High		5.12573e+07	1.63479e+08	12.335	59.93	13	336	13
FALSE	High	None	B4DY09	Interleukin enhancer-binding factor 2 OS=Homo sapiens OX=9606 GN=ILF2 PE=1 SV=1	0	66.791	49.7159	11	19	12	1	352	38.9	4.94	High	High		1.30103e+08	1.26903e+08	2.981	51.64	11
FALSE	High	Master Protein	Q15818	Neuronal pentraxin-1 OS=Homo sapiens OX=9606 GN=NPTX1 PE=2 SV=2	0	93.976	41.4352	18	48	18	1	432	47.1	6.55	High	High		1.12931e+08	1.9364e+07	4.179	54.92	18	489	18
FALSE	High	Master Protein	P40227	T-complex protein 1 subunit zeta OS=Homo sapiens GN=CCT6A PE=1 SV=3	0	93.963	34.4633	16	61	16	1	531	58	6.68	High	High		49612404	7.10154e+07	3.101	65.4	16	489	16
FALSE	High	None	A0A0C4DFV9	Protein SET OS=Homo sapiens OX=9606 GN=SET PE=1 SV=1	0	66.51	40.2256	8	28	8	1	266	31.1	4.23	High	High		1.81505e+08	1.75613e+08	7.111	94.66	8
FALSE	High	None	K7EJB9	Calreticulin (Fragment) OS=Homo sapiens OX=9606 GN=CALR PE=1 SV=1	0	66.404	59.1093	10	39	10	1	247	28.4	4.68	High	High		1.83625e+08	3.88733e+08	9	89.33	10
FALSE	High	Master Protein Rejected	A0A1W2PNV4	Uncharacterized protein OS=Homo sapiens OX=9606 PE=4 SV=1	0	66.316	28.3626	13	17	0	0	684	75.8	8.59	High	High		4.3251e+07	7.19604e+07	1.113	44.75	13
FALSE	High	None	J3QL43	Eukaryotic initiation factor 4A-I (Fragment) OS=Homo sapiens OX=9606 GN=EIF4A1 PE=1 SV=1	0	66.213	38.3764	12	29	4	1	271	30.6	5.05	High	High		2.53335e+08	7.57543e+07	4.995	65.59	12
FALSE	High	None	A0A0U1RQL8	Gelsolin (Fragment) OS=Homo sapiens OX=9606 GN=GSN PE=1 SV=1	0	66.066	39.6552	8	24	0	2	232	26.3	7.08	Not Found	Not Found				24.119	64.93	8
FALSE	High	Master Protein Candidate	Q9Y6C2	EMILIN-1 OS=Homo sapiens OX=9606 GN=EMILIN1 PE=1 SV=3	0	66.032	19.5866	14	20	14	1	1016	106.6	5.17	High	High		2.0776e+07	4.65783e+07	1.031	41.29	14
FALSE	High	None	Q5T0R1	Adenylyl cyclase-associated protein 1 (Fragment) OS=Homo sapiens OX=9606 GN=CAP1 PE=1 SV=1	0	66.019	56.7442	11	30	11	1	215	23.9	8.1	High	High		8.01168e+07	2.36951e+08	7.577	85.36	11
FALSE	High	None	Q5T0R9	Adenylyl cyclase-associated protein 1 (Fragment) OS=Homo sapiens OX=9606 GN=CAP1 PE=1 SV=8	0	66.019	46.5649	11	30	11	1	262	28.6	7.49	High	High		8.01168e+07	2.36951e+08	5.661	85.36	11
FALSE	High	None	G3V295	Proteasome subunit alpha type OS=Homo sapiens OX=9606 GN=PSMA6 PE=1 SV=1	0	65.97	73.399	12	27	12	1	203	22.8	8.32	High	High		2.12546e+08	1.91737e+08	7.483	65.61	12
FALSE	High	None	B3KWE1	Histidine--tRNA ligase, cytoplasmic OS=Homo sapiens OX=9606 GN=HARS PE=1 SV=1	0	65.916	36.5909	18	23	18	1	440	49.6	5.41	High	High		3.6737e+07	7.17574e+07	2.652	40.11	18
FALSE	High	Master Protein	Q92598	Heat shock protein 105 kDa OS=Homo sapiens GN=HSPH1 PE=1 SV=1	0	93.906	30.1865	19	51	18	1	858	96.8	5.39	High	High		3.64764e+07	1.84288e+07	1.276	42.51	19	418	19
FALSE	High	Master Protein Candidate	F6TLX2	Glyoxalase domain-containing protein 4 OS=Homo sapiens OX=9606 GN=GLOD4 PE=1 SV=1	0	65.651	35.8566	12	24	12	1	502	54.7	8.7	High	High		6.5743e+07	5.84258e+07	1.581	41.77	12
FALSE	High	Master Protein	P25787	Proteasome subunit alpha type-2 OS=Homo sapiens OX=9606 GN=PSMA2 PE=1 SV=2	0	93.839	46.1538	7	61	7	1	234	25.9	7.43	High	High		1.96802e+08	1.73659e+08	9	74.54	7	558	7
FALSE	High	Master Protein	Q9Y281	Cofilin-2 OS=Homo sapiens GN=CFL2 PE=1 SV=1	0	93.692	72.8916	15	78	6	1	166	18.7	7.88	High	High		4.35778e+07	1.49602e+08	27.943	99.98	15	631	15
FALSE	High	Master Protein	Q15181	Inorganic pyrophosphatase OS=Homo sapiens GN=PPA1 PE=1 SV=2	0	92.87	55.7093	13	51	13	1	289	32.6	5.86	High	High		8.69573e+07	5.65605e+07	4.012	75.49	13	473	12
FALSE	High	Master Protein	P21399	Cytoplasmic aconitate hydratase OS=Homo sapiens GN=ACO1 PE=1 SV=3	0	92.825	30.9336	18	60	18	1	889	98.3	6.68	High	High		6.19407e+07	5.36812e+07	1.424	53.37	18	262	18
FALSE	High	Master Protein Rejected	P17066	Heat shock 70 kDa protein 6 OS=Homo sapiens OX=9606 GN=HSPA6 PE=1 SV=2	0	65.492	12.7527	8	56	0	0	643	71	6.14	High	High		622658402	6.14818e+08	1.031	75.21	8	469	7
FALSE	High	Master Protein	G8JLA2	Myosin light polypeptide 6 OS=Homo sapiens OX=9606 GN=MYL6 PE=1 SV=1	0	65.489	78.9474	9	33	1	1	152	17.1	4.55	Not Found	High			2.53674e+07	17.738	74.55	9
FALSE	High	Master Protein	Q14204	Cytoplasmic dynein 1 heavy chain 1 OS=Homo sapiens GN=DYNC1H1 PE=1 SV=5	0	92.625	8.52346	27	77	27	1	4646	532.1	6.4	High	High		1.92806e+07	2.06574e+07	0.261	37.71	27	336	27
FALSE	High	None	Q08043	Alpha-actinin-3 OS=Homo sapiens GN=ACTN3 PE=1 SV=2	0	65.251	9.21199	9	44	0	2	901	103.2	5.52	Not Found	Not Found				0.433	54.44	9	349	9
FALSE	High	None	G3V2A3	Tubulin beta chain (Fragment) OS=Homo sapiens OX=9606 GN=TUBB3 PE=1 SV=1	0	65.174	53.4392	7	22	3	1	189	20.6	5.17	High	High		4.98941e+07	24978544	9	78.02	7
FALSE	High	Master Protein Candidate	F5GZN3	Lactadherin OS=Homo sapiens OX=9606 GN=MFGE8 PE=1 SV=1	0	65.162	39.3586	11	17	11	1	343	38.3	8.57	High	High		7.75251e+07	2.90609e+07	3.16	41.43	11
FALSE	High	None	E9PIZ5	Thioredoxin reductase 1, cytoplasmic (Fragment) OS=Homo sapiens OX=9606 GN=TXNRD1 PE=1 SV=1	0	65.154	55.3957	7	16	7	1	139	15.1	9.26	High	High	Acetyl [K53]	2.16366e+08	7.56669e+07	11.915	49.62	7
FALSE	High	Master Protein	P22692	Insulin-like growth factor-binding protein 4 OS=Homo sapiens GN=IGFBP4 PE=1 SV=2	0	92.518	52.3256	10	65	10	1	258	27.9	7.15	High	High		2.56285e+08	1.3587e+09	10.548	74.11	10	345	10
FALSE	High	None	H7BY16	Nucleolin (Fragment) OS=Homo sapiens OX=9606 GN=NCL PE=1 SV=8	0	65.007	46.2838	11	23	11	1	296	32.4	5.36	High	High		2.04296e+08	1.59294e+08	2.481	56.22	11
FALSE	High	Master Protein	P07814	Bifunctional glutamate/proline--tRNA ligase OS=Homo sapiens OX=9606 GN=EPRS PE=1 SV=5	0	92.147	17.791	20	58	20	1	1512	170.5	7.33	High	High		4.97021e+07	3.81029e+07	0.641	52.93	20	397	20
FALSE	High	Master Protein	P07197	Neurofilament medium polypeptide OS=Homo sapiens GN=NEFM PE=1 SV=3	0	91.844	23.0349	16	72	14	1	916	102.4	4.91	High	Not Found		34889296		1.154	92.82	16	350	16
FALSE	High	Master Protein	Q15084	Protein disulfide-isomerase A6 OS=Homo sapiens GN=PDIA6 PE=1 SV=1	0	91.799	37.2727	11	54	11	1	440	48.1	5.08	High	High		6.80503e+07	2.23168e+08	2.594	65.83	11	643	10
FALSE	High	None	H0YKL9	Annexin (Fragment) OS=Homo sapiens OX=9606 GN=ANXA2 PE=1 SV=1	0	64.738	82.7273	10	26	11	1	110	12.1	7.43	High	High		1.4301e+08	5.49816e+08	26.826	76.27	10
FALSE	High	Master Protein	P00749	Urokinase-type plasminogen activator OS=Homo sapiens OX=9606 GN=PLAU PE=1 SV=2	0	90.778	42.9234	16	61	16	1	431	48.5	8.41	High	High		1.58823e+08	1.49718e+08	4.38	68.06	16	401	15
FALSE	High	None	C9JFR7	Cytochrome c (Fragment) OS=Homo sapiens OX=9606 GN=CYCS PE=1 SV=1	0	64.652	72.2772	13	27	14	1	101	11.3	9.66	High	High		3.27287e+08	6.8646e+07	73.989	58.58	13
FALSE	High	Master Protein	P52823	Stanniocalcin-1 OS=Homo sapiens GN=STC1 PE=1 SV=1	0	90.248	50.2024	10	45	10	1	247	27.6	7.99	High	High		9.58834e+07	1.47004e+08	4.08	63.1	10	457	10
FALSE	High	None	H0Y5C6	Filamin-A (Fragment) OS=Homo sapiens OX=9606 GN=FLNA PE=1 SV=1	0	64.527	46.2633	9	18	7	1	281	29.8	5.11	High	High		9.88003e+07	2.51533e+08	3.217	45.06	9
FALSE	High	Master Protein	P08865	40S ribosomal protein SA OS=Homo sapiens GN=RPSA PE=1 SV=4	0	89.061	57.9661	12	61	12	1	295	32.8	4.87	High	High		3.228e+08	2.17126e+08	7.577	76.05	12	442	12
FALSE	High	None	V9GYJ7	Rab GDP dissociation inhibitor (Fragment) OS=Homo sapiens OX=9606 GN=GDI2 PE=1 SV=8	0	64.436	67.2	12	24	8	1	125	14.1	9.61	High	High		1.63753e+08	2.36195e+08	26.826	64.94	12
FALSE	High	Master Protein Candidate	A0A087X2G1	ATP-dependent RNA helicase DDX1 OS=Homo sapiens OX=9606 GN=DDX1 PE=1 SV=1	0	64.392	25.4932	13	23	13	1	659	73.9	7.75	High	High		9.18483e+07	3.65088e+07	1.154	48.4	13
FALSE	High	Master Protein Candidate	F1T0B3	ATP-dependent RNA helicase DDX1 OS=Homo sapiens OX=9606 GN=DDX1 PE=1 SV=1	0	64.392	25.4932	13	23	13	1	659	73.9	7.85	High	High		9.18483e+07	3.65088e+07	1.154	48.4	13
FALSE	High	None	P30479	HLA class I histocompatibility antigen, B-41 alpha chain OS=Homo sapiens GN=HLA-B PE=1 SV=1	0	64.363	30.663	9	21	0	0	362	40.5	6.54	Not Found	Not Found				2.162	24.54	8	228	9
FALSE	High	Master Protein Rejected	H0YKX5	Tropomyosin alpha-1 chain (Fragment) OS=Homo sapiens OX=9606 GN=TPM1 PE=1 SV=1	0	64.339	61.9718	11	38	0	0	142	16.4	4.74	High	High		1.46101e+08	7.69454e+07	13.251	104.11	11
FALSE	High	Master Protein	P30510	HLA class I histocompatibility antigen, Cw-14 alpha chain OS=Homo sapiens OX=9606 GN=HLA-C PE=1 SV=2	0	64.291	26.776	8	22	1	1	366	40.8	6.15	Not Found	High			17257785	3.084	29.63	7	249	7
FALSE	High	Master Protein	P52907	F-actin-capping protein subunit alpha-1 OS=Homo sapiens OX=9606 GN=CAPZA1 PE=1 SV=3	0	88.701	69.9301	12	60	10	1	286	32.9	5.69	High	High		1.2391e+08	1.65594e+08	7.66	74.73	12	457	12
FALSE	High	None	I3L392	Collagen alpha-3(VI) chain (Fragment) OS=Homo sapiens OX=9606 GN=COL6A3 PE=1 SV=1	0	64.213	64.1618	10	27	10	1	173	18.6	5.27	High	High		7.6651e+07	2.44968e+08	9	62.68	10
FALSE	High	Master Protein	P36871	Phosphoglucomutase-1 OS=Homo sapiens GN=PGM1 PE=1 SV=3	0	88.572	43.5943	18	60	18	1	562	61.4	6.76	High	High		5.43336e+07	2.76611e+07	2.162	56.34	18	455	18
FALSE	High	None	E7ERC4	Lupus La protein (Fragment) OS=Homo sapiens OX=9606 GN=SSB PE=1 SV=1	0	64.101	53.8043	9	22	9	1	184	21.4	6.11	High	High		1.45901e+08	1.0946e+08	6.017	63.16	9
FALSE	High	Master Protein	P26641	Elongation factor 1-gamma OS=Homo sapiens GN=EEF1G PE=1 SV=3	0	88.492	33.4096	16	71	16	1	437	50.1	6.67	High	High		1.40391e+08	2.14133e+08	3.771	78.68	16	437	15
FALSE	High	None	A0A1W2PPR8	HLA class I histocompatibility antigen, B-46 alpha chain OS=Homo sapiens OX=9606 GN=HLA-B PE=1 SV=1	0	64.054	38.5675	12	13	2	1	363	40.7	6.15	Not Found	High			2.86238e+07	3.16	31.76	12
FALSE	High	None	C9JDS9	Tubulin alpha-4A chain (Fragment) OS=Homo sapiens OX=9606 GN=TUBA4A PE=1 SV=1	0	63.959	88.4615	7	27	0	1	156	17.7	5.49	Not Found	Not Found	Phospho [T139(100)]			36.276	56.41	7
FALSE	High	Master Protein	P60900	Proteasome subunit alpha type-6 OS=Homo sapiens GN=PSMA6 PE=1 SV=1	0	88.364	67.8862	13	65	13	1	246	27.4	6.76	High	High		2.12546e+08	1.91737e+08	7.577	86.9	13	706	13
FALSE	High	None	O60361	Putative nucleoside diphosphate kinase OS=Homo sapiens GN=NME2P1 PE=5 SV=1	0	63.825	52.5547	6	66	3	1	137	15.5	8.57	High	High	Acetyl [K41]	1.20174e+08	7.32692e+07	18.953	64.05	6	382	6
FALSE	High	None	E9PHT9	Annexin OS=Homo sapiens OX=9606 GN=ANXA5 PE=1 SV=1	0	63.756	80.3681	15	27	15	1	163	18.2	5.06	High	High		6.67704e+07	3.14054e+08	18.307	56.13	15
FALSE	High	Master Protein	P12956	X-ray repair cross-complementing protein 6 OS=Homo sapiens OX=9606 GN=XRCC6 PE=1 SV=2	0	88.106	32.3481	16	47	16	1	609	69.8	6.64	High	High		5.28605e+07	4.78096e+07	1.818	48.15	16	313	16
FALSE	High	Master Protein Candidate	B5MDF5	GTP-binding nuclear protein Ran OS=Homo sapiens OX=9606 GN=RAN PE=1 SV=1	0	63.647	39.9142	11	25	11	1	233	26.2	7.01	High	High		2.93199e+08	2.49602e+08	11.115	56.75	11
FALSE	High	Master Protein Candidate	J3KQE5	GTP-binding nuclear protein Ran (Fragment) OS=Homo sapiens OX=9606 GN=RAN PE=1 SV=1	0	63.647	39.7436	11	25	11	1	234	26.8	9.58	High	High		2.93199e+08	2.49602e+08	11.115	56.75	11
FALSE	High	None	A0A087WU26	Ribosome-binding protein 1 OS=Homo sapiens OX=9606 GN=RRBP1 PE=1 SV=1	0	63.453	50.578	12	22	12	1	346	38.7	4.69	High	High		3.76652e+07	6.00912e+07	2.311	50.7	12
FALSE	High	Master Protein	P23526	Adenosylhomocysteinase OS=Homo sapiens OX=9606 GN=AHCY PE=1 SV=4	0	88.101	32.1759	14	49	14	1	432	47.7	6.34	High	High		1.1012e+08	7.2119e+07	2.775	61.87	14	495	13
FALSE	High	Master Protein	Q9Y617	Phosphoserine aminotransferase OS=Homo sapiens GN=PSAT1 PE=1 SV=2	0	87.829	54.8649	17	58	17	1	370	40.4	7.66	High	High		1.53321e+08	1.03571e+08	3.394	68.57	17	468	17
FALSE	High	Master Protein	Q9UQ80	Proliferation-associated protein 2G4 OS=Homo sapiens OX=9606 GN=PA2G4 PE=1 SV=3	0	87.356	41.8782	16	70	16	1	394	43.8	6.55	High	High		1.793e+08	1.05647e+08	4.754	77.64	16	399	16
FALSE	High	Master Protein	P01892	HLA class I histocompatibility antigen, A-2 alpha chain OS=Homo sapiens GN=HLA-A PE=1 SV=1	0	87.234	49.863	13	40	6	1	365	40.9	6.99	High	High		6.76751e+07	21022610	4.484	38.79	13	324	13
FALSE	High	Master Protein	O75347	Tubulin-specific chaperone A OS=Homo sapiens OX=9606 GN=TBCA PE=1 SV=3	0	87.18	54.6296	10	53	10	1	108	12.8	5.29	High	High		1.26591e+08	1.1713e+08	99	75.04	10	467	10
FALSE	High	Master Protein Candidate	B2R5W2	Heterogeneous nuclear ribonucleoproteins C1/C2 OS=Homo sapiens OX=9606 GN=HNRNPC PE=1 SV=1	0	63.085	48.2759	12	26	12	1	290	31.9	5.24	High	High		1.96228e+08	2.18318e+08	2.675	58.79	12
FALSE	High	Master Protein	P10321	HLA class I histocompatibility antigen, Cw-7 alpha chain OS=Homo sapiens GN=HLA-C PE=1 SV=3	0	86.934	42.623	12	34	2	1	366	40.6	6.04	High	High		2.13474e+07	6.23731e+06	5.31	40.13	11	276	10
FALSE	High	Master Protein	P62158	Calmodulin OS=Homo sapiens GN=CALM1 PE=1 SV=2	0	86.171	61.0738	10	62	10	1	149	16.8	4.22	High	High	Acetyl [K116]	2.29726e+08	4.01853e+08	30.623	61.72	10	601	10
FALSE	High	None	F6S8M0	N-acetylglucosamine-6-sulfatase OS=Homo sapiens OX=9606 GN=GNS PE=1 SV=1	0	63.079	28.0822	12	25	12	1	584	65.7	7.97	High	High		1.97375e+08	5.22408e+07	1.626	69.26	12
FALSE	High	None	H7C3P4	N-acetylglucosamine-6-sulfatase OS=Homo sapiens OX=9606 GN=GNS PE=1 SV=1	0	63.079	33.0645	12	25	12	1	496	56.3	7.91	High	High		1.97375e+08	5.22408e+07	1.913	69.26	12
FALSE	High	Master Protein	P62328	Thymosin beta-4 OS=Homo sapiens OX=9606 GN=TMSB4X PE=1 SV=2	0	86.088	81.8182	7	60	7	1	44	5.1	5.06	High	High	Acetyl [K4; K26]	2.06259e+09	4.24278e+09	9999	50.15	4	612	7
FALSE	High	None	B3KQV6	Serine/threonine-protein phosphatase 2A 65 kDa regulatory subunit A alpha isoform OS=Homo sapiens OX=9606 GN=PPP2R1A PE=1 SV=1	0	62.966	35.6098	11	23	11	1	410	45.6	5.36	High	High		1.13654e+08	9.96555e+07	1.712	57.78	11
FALSE	High	None	A0A087X2E9	Glutathione S-transferase P (Fragment) OS=Homo sapiens OX=9606 GN=GSTP1 PE=1 SV=1	0	62.86	65.8228	5	31	5	1	79	8.9	7.28	High	High		1.06596e+09	626214830	157.489	87.16	5
FALSE	High	None	K7ERG3	Tropomyosin alpha-4 chain (Fragment) OS=Homo sapiens OX=9606 GN=TPM4 PE=1 SV=1	0	62.801	49.4118	10	36	0	0	170	19.3	4.79	High	High		7.81937e+07	3.05109e+08	9	97.55	10
FALSE	High	None	A0A0A0MSM0	Heat shock protein 105 kDa OS=Homo sapiens OX=9606 GN=HSPH1 PE=1 SV=1	0	62.728	24.2967	15	20	14	1	782	88.8	5.6	High	High		3.55534e+07	1.64565e+07	1.031	32.17	15
FALSE	High	Master Protein Rejected	P30499	HLA class I histocompatibility antigen, Cw-1 alpha chain OS=Homo sapiens OX=9606 GN=HLA-C PE=1 SV=1	0	62.536	26.5027	8	21	0	0	366	40.9	5.71	High	High		6.92565e+07	1.91402e+07	3.084	23.25	7	196	8
FALSE	High	Master Protein	Q8NBS9	Thioredoxin domain-containing protein 5 OS=Homo sapiens GN=TXNDC5 PE=1 SV=2	0	86.02	40.7407	15	69	15	1	432	47.6	5.97	High	High		7.39e+07	1.20649e+08	2.914	79.07	15	403	15
FALSE	High	None	A8MVZ9	Fructose-bisphosphate aldolase OS=Homo sapiens OX=9606 GN=ALDOC PE=1 SV=1	0	62.494	47.9167	11	18	11	1	336	36.3	7.72	High	High	Acetyl [K111]	3.4184e+07	8.21819e+07	3.16	43.51	11
FALSE	High	Master Protein	P78417	Glutathione S-transferase omega-1 OS=Homo sapiens GN=GSTO1 PE=1 SV=2	0	85.842	62.2407	18	64	18	1	241	27.5	6.6	High	High		2.33247e+08	2.62999e+08	14.399	66.06	18	530	18
FALSE	High	None	Q96HY3	CALM1 protein OS=Homo sapiens OX=9606 GN=CALM1 PE=1 SV=1	0	62.437	65.4867	9	27	9	1	113	12.9	4.26	High	High	Acetyl [K80]	2.23558e+08	3.54113e+08	145.78	54.98	9
FALSE	High	Master Protein	O60218	Aldo-keto reductase family 1 member B10 OS=Homo sapiens OX=9606 GN=AKR1B10 PE=1 SV=2	0	85.7	50.6329	14	41	14	1	316	36	7.84	High	Not Found		2.01272e+08		5.449	38.21	14	292	14
FALSE	High	None	A0A1W2PP35	Heterogeneous nuclear ribonucleoprotein U (Fragment) OS=Homo sapiens OX=9606 GN=HNRNPU PE=1 SV=1	0	62.041	20.6044	14	22	14	1	728	80.6	5.74	High	High		6.16558e+07	5.21058e+07	1.371	40.81	14
FALSE	High	None	H7C2Y0	Septin-2 (Fragment) OS=Homo sapiens OX=9606 GN=SEPT2 PE=1 SV=1	0	61.979	60.1064	9	17	9	1	188	21.6	6.54	High	High	Phospho [S73(100)]	8.39846e+07	7.92977e+07	9	36.95	9
FALSE	High	None	H3BV48	Matrix metalloproteinase (Fragment) OS=Homo sapiens OX=9606 GN=MMP2 PE=1 SV=1	0	61.947	86.4407	8	31	8	1	118	13.6	5.52	High	High		3.7346e+08	6.59073e+08	22.714	76.62	8
FALSE	High	None	G3V1V0	Myosin light polypeptide 6 OS=Homo sapiens OX=9606 GN=MYL6 PE=1 SV=1	0	61.929	57.764	8	32	0	2	161	18	4.77	Not Found	Not Found				11.115	72.44	8
FALSE	High	None	B7Z6Z4	Myosin light polypeptide 6 OS=Homo sapiens OX=9606 GN=MYL6 PE=1 SV=1	0	61.929	39.0756	8	32	0	2	238	26.7	5.08	Not Found	Not Found				4.817	72.44	8
FALSE	High	None	F8W1R7	Myosin light polypeptide 6 OS=Homo sapiens OX=9606 GN=MYL6 PE=1 SV=1	0	61.929	64.1379	8	32	0	2	145	16.3	4.65	Not Found	Not Found				14.199	72.44	8
FALSE	High	None	F6WLT2	Spliceosome RNA helicase DDX39B (Fragment) OS=Homo sapiens OX=9606 GN=DDX39B PE=1 SV=1	0	61.907	42.5606	15	24	15	1	289	32.9	5.83	High	High		1.24721e+08	5.73805e+07	5.31	38.66	15
FALSE	High	Master Protein	P12081	Histidine--tRNA ligase, cytoplasmic OS=Homo sapiens OX=9606 GN=HARS PE=1 SV=2	0	85.527	35.5599	20	55	20	1	509	57.4	5.88	High	High		53013165	7.8286e+07	2.728	43	20	391	20
FALSE	High	None	I3L3D5	Profilin (Fragment) OS=Homo sapiens OX=9606 GN=PFN1 PE=1 SV=1	0	61.877	26.6667	5	44	5	1	165	17.5	11.4	High	High		1.9817e+09	2.7668e+09	11.915	126.48	5
FALSE	High	None	H7C0V9	Amyloid-beta A4 protein (Fragment) OS=Homo sapiens OX=9606 GN=APP PE=1 SV=1	0	61.875	25.1546	11	23	10	1	485	55.1	4.82	High	High		4.56144e+07	1.93172e+08	2.162	57.13	11
FALSE	High	None	D6RBL5	Annexin OS=Homo sapiens OX=9606 GN=ANXA5 PE=1 SV=1	0	61.802	52.6923	14	30	14	1	260	29.3	4.94	High	High		6.61719e+07	3.28287e+08	4.78	51.09	14
FALSE	High	Master Protein	Q99645	Epiphycan OS=Homo sapiens OX=9606 GN=EPYC PE=2 SV=3	0	85.145	41.3043	12	30	12	1	322	36.6	4.81	High	Not Found	Acetyl [K234]	1.59466e+08		6.499	38.63	12	364	12
FALSE	High	None	F8WB63	Actin, gamma-enteric smooth muscle OS=Homo sapiens OX=9606 GN=ACTG2 PE=1 SV=1	0	61.634	41.9048	6	43	0	4	105	11.4	5.9	Not Found	Not Found				70.969	88.78	6
FALSE	High	None	B8ZZJ2	Actin, gamma-enteric smooth muscle OS=Homo sapiens OX=9606 GN=ACTG2 PE=1 SV=1	0	61.634	36.9748	6	43	0	4	119	13	5.4	Not Found	Not Found				70.969	88.78	6
FALSE	High	None	C9JTX5	Actin, cytoplasmic 1 (Fragment) OS=Homo sapiens OX=9606 GN=ACTB PE=1 SV=1	0	61.634	55	6	43	0	4	80	8.5	5.35	Not Found	Not Found				70.969	88.78	6
FALSE	High	Master Protein	P05787	Keratin, type II cytoskeletal 8 OS=Homo sapiens GN=KRT8 PE=1 SV=7	0	84.721	36.646	18	66	15	1	483	53.7	5.59	High	Not Found		1.39119e+08		2.875	62.12	17	263	18
FALSE	High	None	Q5T0R4	Adenylyl cyclase-associated protein 1 (Fragment) OS=Homo sapiens OX=9606 GN=CAP1 PE=1 SV=8	0	61.593	55.2239	10	27	10	1	201	22.5	7.2	High	High		8.01168e+07	2.03797e+08	7.377	82.61	10
FALSE	High	None	Q5T0R3	Adenylyl cyclase-associated protein 1 (Fragment) OS=Homo sapiens OX=9606 GN=CAP1 PE=1 SV=1	0	61.593	54.6798	10	27	10	1	203	22.7	7.2	High	High		8.01168e+07	2.03797e+08	7.377	82.61	10
FALSE	High	None	Q5T0R2	Adenylyl cyclase-associated protein 1 (Fragment) OS=Homo sapiens OX=9606 GN=CAP1 PE=1 SV=1	0	61.593	53.3654	10	27	10	1	208	23.2	7.2	High	High		8.01168e+07	2.03797e+08	6.197	82.61	10
FALSE	High	Master Protein Candidate	K7EPM4	Cold-inducible RNA-binding protein OS=Homo sapiens OX=9606 GN=CIRBP PE=1 SV=1	0	61.505	45.8333	9	22	9	1	168	18.1	9.64	High	High		8.30357e+07	4.22668e+07	9	55.85	9
FALSE	High	Master Protein Candidate	K7EMY9	Cold-inducible RNA-binding protein OS=Homo sapiens OX=9606 GN=CIRBP PE=1 SV=1	0	61.505	48.4277	9	22	9	1	159	17	9.91	High	High		8.30357e+07	4.22668e+07	14.199	55.85	9
FALSE	High	Master Protein Candidate	D6W5Y5	Cold inducible RNA binding protein, isoform CRA_c OS=Homo sapiens OX=9606 GN=CIRBP PE=1 SV=1	0	61.505	25.9259	9	22	9	1	297	31.9	9.61	High	High		8.30357e+07	4.22668e+07	3.467	55.85	9
FALSE	High	Master Protein Candidate	K7EJV1	Cold-inducible RNA-binding protein (Fragment) OS=Homo sapiens OX=9606 GN=CIRBP PE=1 SV=6	0	61.505	52.027	9	22	9	1	148	16	9.98	High	High		8.30357e+07	4.22668e+07	18.953	55.85	9
FALSE	High	Master Protein Candidate	K7EQR7	Cold-inducible RNA-binding protein OS=Homo sapiens OX=9606 GN=CIRBP PE=1 SV=1	0	61.505	38.1188	9	22	9	1	202	21.6	9.88	High	High		8.30357e+07	4.22668e+07	5.494	55.85	9
FALSE	High	None	H3BT58	Coactosin-like protein OS=Homo sapiens OX=9606 GN=COTL1 PE=1 SV=1	0	61.487	72.6027	9	29	9	1	73	8.2	8.41	High	High		1.94293e+08	3.94605e+08	397.107	81.71	9
FALSE	High	Master Protein Candidate	X6R5C5	Carboxypeptidase OS=Homo sapiens OX=9606 GN=CTSA PE=1 SV=1	0	61.485	30.1455	12	24	12	1	481	54.2	6.98	High	High		2.09094e+08	6.16508e+07	2.594	36.1	12
FALSE	High	Master Protein Candidate	X6R8A1	Carboxypeptidase OS=Homo sapiens OX=9606 GN=CTSA PE=1 SV=1	0	61.485	29.1165	12	24	12	1	498	56.2	6.61	High	High		2.09094e+08	6.16508e+07	2.775	36.1	12
FALSE	High	None	H0Y2V1	Microtubule-associated protein (Fragment) OS=Homo sapiens OX=9606 GN=MAP4 PE=1 SV=1	0	61.246	27.2138	9	20	9	1	463	48.6	10.11	High	High		6.73835e+07	1.3325e+08	1.207	47.48	9
FALSE	High	None	F8W9U4	Microtubule-associated protein OS=Homo sapiens OX=9606 GN=MAP4 PE=1 SV=1	0	61.246	15.2174	9	20	9	1	828	88.2	9.22	High	High		6.73835e+07	1.3325e+08	0.598	47.48	9
FALSE	High	Master Protein Candidate	E7EPK1	Septin-7 OS=Homo sapiens OX=9606 GN=SEPT7 PE=1 SV=2	0	61.22	38.4439	13	21	12	1	437	50.7	8.63	High	High		8.6601e+07	8.28798e+07	2.03	52.79	13
FALSE	High	Master Protein Candidate	E7ES33	Septin-7 OS=Homo sapiens OX=9606 GN=SEPT7 PE=1 SV=3	0	61.22	40.2878	13	21	12	1	417	48.7	8.73	High	High		8.6601e+07	8.28798e+07	2.481	52.79	13
FALSE	High	Master Protein	P55060	Exportin-2 OS=Homo sapiens OX=9606 GN=CSE1L PE=1 SV=3	0	84.712	26.8795	22	70	22	1	971	110.3	5.77	High	High		8.13756e+07	3.35825e+07	1.326	61.07	22	423	22
FALSE	High	None	M0R2D3	Tubulin beta-4A chain (Fragment) OS=Homo sapiens OX=9606 GN=TUBB4A PE=1 SV=1	0	61.15	85.8065	6	16	0	2	155	17.4	4.79	Not Found	Not Found				12.335	42.09	6
FALSE	High	None	B4E3S0	Coronin OS=Homo sapiens OX=9606 GN=CORO1C PE=1 SV=1	0	61.083	46.0705	12	17	12	1	369	41.6	6.73	High	High		4.0644e+07	1.61692e+08	2.675	42.68	12
FALSE	High	Master Protein Candidate	D6RBV2	Vesicular integral-membrane protein VIP36 OS=Homo sapiens OX=9606 GN=LMAN2 PE=1 SV=1	0	61.075	46.1538	10	16	10	1	325	36.5	6.65	High	High		2.47104e+07	6.54245e+07	2.548	42.81	10
FALSE	High	None	J3QR64	Eukaryotic initiation factor 4A-I (Fragment) OS=Homo sapiens OX=9606 GN=EIF4A1 PE=1 SV=1	0	60.981	44.8598	10	26	4	1	214	23.8	6.54	High	High		2.53335e+08	7.57543e+07	6.197	59.8	10
FALSE	High	Master Protein	P51884	Lumican OS=Homo sapiens GN=LUM PE=1 SV=2	0	84.629	35.2071	14	47	14	1	338	38.4	6.61	High	High		7.09286e+08	3.48159e+07	7.733	52.56	14	469	14
FALSE	High	Master Protein	Q562R1	Beta-actin-like protein 2 OS=Homo sapiens OX=9606 GN=ACTBL2 PE=1 SV=2	0	84.307	24.734	8	81	2	1	376	42	5.59	High	High		4.53305e+07	4.88262e+07	4.109	96.14	8	790	7
FALSE	High	None	Q07000	HLA class I histocompatibility antigen, Cw-15 alpha chain OS=Homo sapiens GN=HLA-C PE=1 SV=1	0	60.738	24.3169	7	21	0	0	366	40.8	6.33	Not Found	High			17257785	1.565	29.97	6	271	7
FALSE	High	None	D6RFZ9	Receptor of-activated protein C kinase 1 (Fragment) OS=Homo sapiens OX=9606 GN=RACK1 PE=1 SV=8	0	60.606	50.2538	10	20	10	1	197	21.8	8.78	High	High		2.55014e+08	1.04354e+08	6.017	56.65	10
FALSE	High	None	H0Y3U8	Chitinase-3-like protein 1 (Fragment) OS=Homo sapiens OX=9606 GN=CHI3L1 PE=1 SV=1	0	60.549	50.6579	7	28	7	1	152	16.8	6.38	High	High		4.89908e+08	1.78244e+08	7.254	81.92	7
FALSE	High	None	A0A087WX41	Clathrin heavy chain 2 OS=Homo sapiens OX=9606 GN=CLTCL1 PE=1 SV=1	0	60.341	8.88889	13	23	13	1	1260	142.4	6.43	High	High		1.18057e+08	6.42316e+07	0.528	48.35	13
FALSE	High	None	E5RHG6	Tubulin-specific chaperone A OS=Homo sapiens OX=9606 GN=TBCA PE=1 SV=2	0	60.341	38.1679	8	21	8	1	131	15.1	5.16	High	High		1.26591e+08	1.1713e+08	36.276	59.51	8
FALSE	High	Master Protein	P07093	Glia-derived nexin OS=Homo sapiens OX=9606 GN=SERPINE2 PE=1 SV=1	0	84.258	35.6784	11	61	11	1	398	44	9.29	High	High		1.0422e+08	2.39105e+08	3.062	82.17	11	731	11
FALSE	High	None	I3L3T1	14-3-3 protein epsilon OS=Homo sapiens OX=9606 GN=YWHAE PE=1 SV=1	0	60.279	51.4019	10	35	9	1	107	12.7	9.17	High	High		5.84512e+08	6.73339e+08	192.07	82.07	10
FALSE	High	None	B4DJF2	14-3-3 protein epsilon OS=Homo sapiens OX=9606 GN=YWHAE PE=1 SV=1	0	60.279	58.5106	10	35	9	1	94	10.9	5.34	High	High		5.84512e+08	6.73339e+08	192.07	82.07	10
FALSE	High	Master Protein Candidate Rejected	Q29836	HLA class I histocompatibility antigen, B-67 alpha chain OS=Homo sapiens GN=HLA-B PE=1 SV=1	0	60.266	34.2541	10	26	0	0	362	40.3	6.15	Not Found	High			2.86238e+07	2.511	26.46	10	225	10
FALSE	High	Master Protein Rejected	Q29718	HLA class I histocompatibility antigen, B-82 alpha chain OS=Homo sapiens GN=HLA-B PE=1 SV=1	0	60.266	34.2541	10	26	0	0	362	40.4	6	Not Found	High			2.86238e+07	2.728	26.46	10	225	10
FALSE	High	None	I3L312	Protein disulfide-isomerase (Fragment) OS=Homo sapiens OX=9606 GN=P4HB PE=1 SV=2	0	60.236	51.9231	11	29	11	1	208	23	5.06	High	High		1.59422e+08	3.33164e+08	10.659	66.97	11
FALSE	High	Master Protein	P05067	Amyloid-beta A4 protein OS=Homo sapiens OX=9606 GN=APP PE=1 SV=3	0	83.548	21.5584	14	55	13	1	770	86.9	4.82	High	High		5.06637e+07	1.94478e+08	1.268	61.43	14	374	14
FALSE	High	Master Protein	P48444	Coatomer subunit delta OS=Homo sapiens GN=ARCN1 PE=1 SV=1	0	83.328	31.8982	16	64	16	1	511	57.2	6.21	High	High		5.36835e+07	6.77427e+07	2.687	71.56	16	376	16
FALSE	High	None	A0A140T9H5	HLA class I histocompatibility antigen, Cw-6 alpha chain OS=Homo sapiens OX=9606 GN=HLA-C PE=1 SV=1	0	60.124	34.4086	10	16	2	1	372	41.3	6	High	High		2.13474e+07	6.23731e+06	2.899	34.65	10
FALSE	High	None	O19617	HLA class I antigen OS=Homo sapiens OX=9606 GN=HLA-C PE=1 SV=1	0	60.124	34.9727	10	16	2	1	366	40.7	5.87	High	High		2.13474e+07	6.23731e+06	3.16	34.65	10
FALSE	High	None	A0A140T9U8	HLA class I histocompatibility antigen, Cw-6 alpha chain OS=Homo sapiens OX=9606 GN=HLA-C PE=1 SV=1	0	60.124	32.2418	10	16	2	1	397	44.2	6.98	High	High		2.13474e+07	6.23731e+06	2.481	34.65	10
FALSE	High	None	A0A140T921	HLA class I histocompatibility antigen, Cw-6 alpha chain OS=Homo sapiens OX=9606 GN=HLA-C PE=1 SV=1	0	60.124	34.7826	10	16	2	1	368	41.2	6.62	High	High		2.13474e+07	6.23731e+06	2.675	34.65	10
FALSE	High	None	K7EMN2	6-phosphogluconate dehydrogenase, decarboxylating (Fragment) OS=Homo sapiens OX=9606 GN=PGD PE=1 SV=1	0	60.097	64.375	10	23	10	1	160	17.3	8.44	High	High		2.91407e+08	129547473	17.738	46.77	10
FALSE	High	Master Protein Candidate	E9PRY8	Elongation factor 1-delta OS=Homo sapiens OX=9606 GN=EEF1D PE=1 SV=1	0	60.087	16.0689	8	18	8	1	697	76.5	7.05	High	High		1.39578e+08	1.54795e+08	0.753	49.04	8
FALSE	High	Master Protein Candidate	A0A087X1X7	Elongation factor 1-delta OS=Homo sapiens OX=9606 GN=EEF1D PE=1 SV=1	0	60.087	17.7496	8	18	8	1	631	69.2	7.21	High	High		1.39578e+08	1.54795e+08	0.833	49.04	8
FALSE	High	Master Protein Candidate	E9PK01	Elongation factor 1-delta (Fragment) OS=Homo sapiens OX=9606 GN=EEF1D PE=1 SV=1	0	60.087	42.9119	8	18	8	1	261	28.8	5.02	High	High		1.39578e+08	1.54795e+08	2.36	49.04	8
FALSE	High	None	E9PKQ7	Cathepsin B (Fragment) OS=Homo sapiens OX=9606 GN=CTSB PE=1 SV=1	0	60.073	47.0588	9	19	9	1	136	15.4	7.28	High	High		3.15024e+08	3.5771e+08	15.681	44.99	9
FALSE	High	None	E9PQM1	Cathepsin B (Fragment) OS=Homo sapiens OX=9606 GN=CTSB PE=1 SV=1	0	60.073	36.5714	9	19	9	1	175	19.5	6.49	High	High		3.15024e+08	3.5771e+08	11.589	44.99	9
FALSE	High	None	E9PHZ5	Cathepsin B (Fragment) OS=Homo sapiens OX=9606 GN=CTSB PE=1 SV=8	0	60.073	43.2432	9	19	9	1	148	16.6	6.49	High	High		3.15024e+08	3.5771e+08	15.681	44.99	9
FALSE	High	None	E9PNL5	Cathepsin B (Fragment) OS=Homo sapiens OX=9606 GN=CTSB PE=1 SV=1	0	60.073	44.7552	9	19	9	1	143	16.1	6.86	High	High		3.15024e+08	3.5771e+08	15.681	44.99	9
FALSE	High	None	E9PSG5	Cathepsin B (Fragment) OS=Homo sapiens OX=9606 GN=CTSB PE=1 SV=1	0	60.073	37.6471	9	19	9	1	170	18.9	6.84	High	High		3.15024e+08	3.5771e+08	15.681	44.99	9
FALSE	High	None	E9PLY3	Cathepsin B (Fragment) OS=Homo sapiens OX=9606 GN=CTSB PE=1 SV=1	0	60.073	38.7879	9	19	9	1	165	18.5	6.84	High	High		3.15024e+08	3.5771e+08	15.681	44.99	9
FALSE	High	Master Protein Candidate	P42167	Lamina-associated polypeptide 2, isoforms beta/gamma OS=Homo sapiens GN=TMPO PE=1 SV=2	0	60.015	19.6035	9	26	9	1	454	50.6	9.38	High	High		5.93804e+07	3.62856e+07	1.424	28.56	6	260	9
FALSE	High	Master Protein	Q9NTK5	Obg-like ATPase 1 OS=Homo sapiens OX=9606 GN=OLA1 PE=1 SV=2	0	83	46.9697	13	38	13	1	396	44.7	7.81	High	High		4.60945e+07	5.14765e+07	2.162	47.98	13	341	13
FALSE	High	Master Protein Candidate	P0CG47	Polyubiquitin-B OS=Homo sapiens OX=9606 GN=UBB PE=1 SV=1	0	60.009	72.0524	8	82	8	1	229	25.7	7.43	High	High		3.59203e+08	2.53995e+08	1.994	102.99	8	531	8
FALSE	High	Master Protein Candidate	P62987	Ubiquitin-60S ribosomal protein L40 OS=Homo sapiens GN=UBA52 PE=1 SV=2	0	60.009	42.9688	8	82	8	1	128	14.7	9.83	High	High		3.59203e+08	2.53995e+08	11.915	102.99	8	531	8
FALSE	High	Master Protein	P28062	Proteasome subunit beta type-8 OS=Homo sapiens OX=9606 GN=PSMB8 PE=1 SV=3	0	82.982	60.5072	12	44	12	1	276	30.3	7.43	High	High		1.20544e+08	6.47182e+07	5.813	53.46	12	423	11
FALSE	High	Master Protein Candidate	P0CG48	Polyubiquitin-C OS=Homo sapiens GN=UBC PE=1 SV=3	0	60.009	72.2628	8	82	8	1	685	77	7.66	High	High		3.59203e+08	2.53995e+08	0.441	102.99	8	531	8
FALSE	High	None	H0YK48	Tropomyosin alpha-1 chain OS=Homo sapiens OX=9606 GN=TPM1 PE=1 SV=1	0	60.005	35.4839	11	35	1	1	248	28.6	4.77	High	High		2.04657e+07	4.3585e+07	3.642	93.87	11
FALSE	High	Master Protein Candidate	F8W1A4	Adenylate kinase 2, mitochondrial OS=Homo sapiens OX=9606 GN=AK2 PE=1 SV=1	0	59.986	60.7759	11	21	11	1	232	25.6	7.83	High	High		9.19719e+07	1.05443e+08	4.623	44.68	11
FALSE	High	Master Protein	P99999	Cytochrome c OS=Homo sapiens GN=CYCS PE=1 SV=2	0	82.974	73.3333	15	62	15	1	105	11.7	9.57	High	High		3.27287e+08	8.85165e+07	176.828	65.49	14	367	15
FALSE	High	Master Protein	Q14240	Eukaryotic initiation factor 4A-II OS=Homo sapiens GN=EIF4A2 PE=1 SV=2	0	82.726	34.398	14	53	3	1	407	46.4	5.48	High	High		5.52647e+07	2.66501e+07	3.217	56.18	12	535	14
FALSE	High	Master Protein	Q99536	Synaptic vesicle membrane protein VAT-1 homolog OS=Homo sapiens GN=VAT1 PE=1 SV=2	0	82.521	41.2214	9	36	9	1	393	41.9	6.29	High	High		117244632	8.0688e+07	2.793	54.51	9	215	9
FALSE	High	Master Protein	P35606	Coatomer subunit beta' OS=Homo sapiens OX=9606 GN=COPB2 PE=1 SV=2	0	82.449	19.8675	14	51	14	1	906	102.4	5.27	High	High		5.30668e+07	3.8314e+07	0.853	55.15	14	339	14
FALSE	High	None	H9KV48	Plasma protease C1 inhibitor OS=Homo sapiens OX=9606 GN=SERPING1 PE=1 SV=1	0	59.641	25.7019	13	21	13	1	463	51	6.37	Not Found	High			2.52632e+08	3.062	54.82	13
FALSE	High	Master Protein	Q9ULV4	Coronin-1C OS=Homo sapiens OX=9606 GN=CORO1C PE=1 SV=1	0	82.119	40.2954	14	40	14	1	474	53.2	7.08	High	High		4.0644e+07	1.61692e+08	2.594	50.29	14	346	14
FALSE	High	Master Protein	P31939	Bifunctional purine biosynthesis protein PURH OS=Homo sapiens GN=ATIC PE=1 SV=3	0	82.108	45.1014	17	52	17	1	592	64.6	6.71	High	High		3.36505e+07	5.83569e+07	1.88	50.76	16	293	17
FALSE	High	None	A0A0U1RQV3	EGF-containing fibulin-like extracellular matrix protein 1 (Fragment) OS=Homo sapiens OX=9606 GN=EFEMP1 PE=1 SV=1	0	59.49	52.8571	12	25	12	1	280	31.7	6.62	High	High		2.80167e+08	5.75163e+07	4.179	55.42	12
FALSE	High	Master Protein Rejected	P16188	HLA class I histocompatibility antigen, A-30 alpha chain OS=Homo sapiens GN=HLA-A PE=1 SV=2	0	59.483	35.3425	9	23	0	0	365	40.9	6.1	Not Found	High			3.02593e+07	1.848	25.66	8	234	9
FALSE	High	Master Protein	Q01105	Protein SET OS=Homo sapiens GN=SET PE=1 SV=3	0	82.024	44.4828	9	55	9	1	290	33.5	4.32	High	High		1.81505e+08	1.75613e+08	7.254	97.47	9	437	8
FALSE	High	Master Protein Candidate	A6NFX8	ADP-sugar pyrophosphatase OS=Homo sapiens OX=9606 GN=NUDT5 PE=1 SV=1	0	59.317	35.3448	8	15	8	1	232	25.9	5.19	High	High		6.57484e+07	8.12483e+07	4.179	41.8	8
FALSE	High	None	Q5T0R7	Adenylyl cyclase-associated protein 1 (Fragment) OS=Homo sapiens OX=9606 GN=CAP1 PE=1 SV=1	0	59.288	59.7701	9	25	9	1	174	19.2	7.05	High	High		8.01168e+07	2.03797e+08	9	78.38	9
FALSE	High	None	Q5T0R5	Adenylyl cyclase-associated protein 1 (Fragment) OS=Homo sapiens OX=9606 GN=CAP1 PE=1 SV=8	0	59.288	58.1006	9	25	9	1	179	19.8	7.59	High	High		8.01168e+07	2.03797e+08	9	78.38	9
FALSE	High	None	Q5T0R6	Adenylyl cyclase-associated protein 1 (Fragment) OS=Homo sapiens OX=9606 GN=CAP1 PE=1 SV=1	0	59.288	59.0909	9	25	9	1	176	19.4	6.7	High	High		8.01168e+07	2.03797e+08	9	78.38	9
FALSE	High	Master Protein	P46821	Microtubule-associated protein 1B OS=Homo sapiens OX=9606 GN=MAP1B PE=1 SV=2	0	81.854	16.0454	23	54	22	1	2468	270.5	4.81	High	High		3.32571e+07	5.56133e+07	0.528	37.13	22	196	23
FALSE	High	None	G3V4W0	Heterogeneous nuclear ribonucleoproteins C1/C2 (Fragment) OS=Homo sapiens OX=9606 GN=HNRNPC PE=1 SV=1	0	59.028	38.9313	11	24	11	1	262	28.9	8.4	High	High		1.96228e+08	2.18318e+08	2.981	58.79	11
FALSE	High	None	B4DY08	Heterogeneous nuclear ribonucleoproteins C1/C2 OS=Homo sapiens OX=9606 GN=HNRNPC PE=1 SV=1	0	59.028	35.4167	11	24	11	1	288	32	8.72	High	High		1.96228e+08	2.18318e+08	2.511	58.79	11
FALSE	High	None	K7EIX4	Metalloproteinase inhibitor 2 OS=Homo sapiens OX=9606 GN=TIMP2 PE=1 SV=1	0	58.964	58.7156	8	17	8	1	109	12.2	7.62	High	High		9.24607e+07	4.79643e+08	25.827	50.91	8
FALSE	High	Master Protein	P15090	Fatty acid-binding protein, adipocyte OS=Homo sapiens GN=FABP4 PE=1 SV=3	0	81.72	71.2121	8	32	8	1	132	14.7	7.14	High	High		1.73872e+08		11.915	57.45	8	305	8
FALSE	High	Master Protein	P08133	Annexin A6 OS=Homo sapiens GN=ANXA6 PE=1 SV=3	0	81.492	37.2957	20	64	20	1	673	75.8	5.6	High	High		3.59948e+07	7.48439e+07	1.512	51.04	20	289	20
FALSE	High	Master Protein	O95336	6-phosphogluconolactonase OS=Homo sapiens OX=9606 GN=PGLS PE=1 SV=2	0	81.473	58.9147	11	44	11	1	258	27.5	6.05	High	High		7.85517e+07	1.07286e+08	5.31	55.42	11	332	11
FALSE	High	None	E5RK69	Annexin OS=Homo sapiens OX=9606 GN=ANXA6 PE=1 SV=1	0	58.794	41.7391	15	26	15	1	460	51.7	6.05	High	High		3.59948e+07	7.16907e+07	1.762	45.23	15
FALSE	High	None	E7ESH4	60 kDa heat shock protein, mitochondrial (Fragment) OS=Homo sapiens OX=9606 GN=HSPD1 PE=1 SV=1	0	58.682	53.4188	10	21	11	1	234	25.2	9.52	High	High		1.3755e+08	1.34909e+08	4.412	57.73	10
FALSE	High	Master Protein Rejected	Q95365	HLA class I histocompatibility antigen, B-38 alpha chain OS=Homo sapiens GN=HLA-B PE=1 SV=1	0	58.678	35.6354	10	28	0	0	362	40.4	6.3	High	High		1.08777e+07	26051822	2.511	28.04	10	235	10
FALSE	High	None	F5GX11	Proteasome endopeptidase complex OS=Homo sapiens OX=9606 GN=PSMA1 PE=1 SV=1	0	58.645	72.6891	12	23	12	1	238	26.5	6.73	High	High		2.83656e+08	2.05607e+08	4.817	53.02	12
FALSE	High	Master Protein	P63313	Thymosin beta-10 OS=Homo sapiens GN=TMSB10 PE=1 SV=2	0	81.456	81.8182	5	58	5	1	44	5	5.36	High	High	Acetyl [K4]	2.44211e+09	2.78978e+09	999	61.3	3	530	5
FALSE	High	None	F5H6Y3	Complement C1r subcomponent (Fragment) OS=Homo sapiens OX=9606 GN=C1R PE=1 SV=1	0	58.539	44.2308	5	16	5	1	156	17.6	6.74	High	High		3.52158e+08	2.4813e+08	12.335	45.62	5
FALSE	High	None	F5H1V0	Complement C1r subcomponent OS=Homo sapiens OX=9606 GN=C1R PE=1 SV=1	0	58.539	47.9167	5	16	5	1	144	16.2	8.25	High	High		3.52158e+08	2.4813e+08	12.335	45.62	5
FALSE	High	None	F5H018	GTP-binding nuclear protein Ran (Fragment) OS=Homo sapiens OX=9606 GN=RAN PE=1 SV=8	0	58.514	41.4141	10	23	10	1	198	22.4	8.73	High	High		2.20835e+08	2.00145e+08	11.328	51.6	10
FALSE	High	Master Protein Rejected	P30501	HLA class I histocompatibility antigen, Cw-2 alpha chain OS=Homo sapiens GN=HLA-C PE=1 SV=1	0	58.443	24.5902	7	17	0	0	366	41.1	6.11	Not Found	High			17257785	1.404	26.24	6	235	7
FALSE	High	None	F5H3N3	Complement C1r subcomponent (Fragment) OS=Homo sapiens OX=9606 GN=C1R PE=1 SV=1	0	58.436	44.8718	4	14	4	1	156	17.9	5.24	High	High		3.06594e+08	2.047e+08	12.335	40.2	4
FALSE	High	None	C9J9C1	Serine/threonine-protein phosphatase 2A 65 kDa regulatory subunit A alpha isoform (Fragment) OS=Homo sapiens OX=9606 GN=PPP2R1A PE=1 SV=2	0	58.045	32.9114	11	19	11	1	395	43.2	5.38	High	High		8.00716e+07	6.22683e+07	1.683	52.16	11
FALSE	High	None	E7EQG2	Eukaryotic initiation factor 4A-II OS=Homo sapiens OX=9606 GN=EIF4A2 PE=1 SV=1	0	57.938	33.4254	11	24	2	1	362	41.3	5.64	High	High		2.17747e+07	2.08132e+07	2.511	53.94	11
FALSE	High	Master Protein	Q96KP4	Cytosolic non-specific dipeptidase OS=Homo sapiens OX=9606 GN=CNDP2 PE=1 SV=2	0	81.299	40.2105	15	51	15	1	475	52.8	5.97	High	High		6.97005e+07	5.48134e+07	2.562	54.18	15	339	15
FALSE	High	Master Protein	P15586	N-acetylglucosamine-6-sulfatase OS=Homo sapiens GN=GNS PE=1 SV=3	0	81.243	33.8768	13	52	13	1	552	62	8.31	High	High		1.97375e+08	5.22408e+07	1.929	72.33	13	432	13
FALSE	High	Master Protein	P54136	Arginine--tRNA ligase, cytoplasmic OS=Homo sapiens OX=9606 GN=RARS PE=1 SV=2	0	81.18	34.3939	17	48	17	1	660	75.3	6.68	High	High		6.25331e+07	2.24684e+07	1.622	52.59	17	303	17
FALSE	High	None	F6UXX1	Heterogeneous nuclear ribonucleoprotein Q (Fragment) OS=Homo sapiens OX=9606 GN=SYNCRIP PE=1 SV=1	0	57.619	60.5405	7	22	4	1	185	20.2	4.93	High	High		7.30778e+07	7.46942e+07	5.579	69.31	7
FALSE	High	None	K7ER40	Cold-inducible RNA-binding protein (Fragment) OS=Homo sapiens OX=9606 GN=CIRBP PE=1 SV=8	0	57.541	36.4162	8	20	8	1	173	18.5	5.41	High	High		8.30357e+07	4.22668e+07	30.623	53.64	8
FALSE	High	None	K7ELV6	Cold-inducible RNA-binding protein (Fragment) OS=Homo sapiens OX=9606 GN=CIRBP PE=1 SV=2	0	57.541	70.7865	8	20	8	1	89	9.9	4.97	High	High		8.30357e+07	4.22668e+07	250.189	53.64	8
FALSE	High	None	K7EJV5	Cold-inducible RNA-binding protein (Fragment) OS=Homo sapiens OX=9606 GN=CIRBP PE=1 SV=1	0	57.541	60	8	20	8	1	105	11.5	8.5	High	High		8.30357e+07	4.22668e+07	50.795	53.64	8
FALSE	High	None	K7ELT6	Cold-inducible RNA-binding protein OS=Homo sapiens OX=9606 GN=CIRBP PE=1 SV=1	0	57.541	46.6667	8	20	8	1	135	15.3	10.74	High	High		8.30357e+07	4.22668e+07	20.544	53.64	8
FALSE	High	None	K7ENX8	Cold-inducible RNA-binding protein (Fragment) OS=Homo sapiens OX=9606 GN=CIRBP PE=1 SV=2	0	57.541	78.75	8	20	8	1	80	8.9	4.81	High	High		8.30357e+07	4.22668e+07	250.189	53.64	8
FALSE	High	None	E7ERF2	T-complex protein 1 subunit alpha OS=Homo sapiens OX=9606 GN=TCP1 PE=1 SV=1	0	57.536	36.9515	12	18	12	1	433	46.9	5.59	High	High		3.10997e+07	4.71883e+07	2.03	33.6	12
FALSE	High	None	P14314	Glucosidase 2 subunit beta OS=Homo sapiens OX=9606 GN=PRKCSH PE=1 SV=2	0	57.502	21.0227	12	44	12	1	528	59.4	4.41	High	High		9.09416e+07	1.66706e+08	2.162	47.59	12	434	12
FALSE	High	None	U3KPS5	Triosephosphate isomerase (Fragment) OS=Homo sapiens OX=9606 GN=TPI1 PE=1 SV=8	0	57.492	73.6842	4	23	4	1	38	4.2	6.24	High	High		5.13042e+08	6.25471e+08	2153.43	76.26	4
FALSE	High	None	G3V2Q1	Heterogeneous nuclear ribonucleoproteins C1/C2 OS=Homo sapiens OX=9606 GN=HNRNPC PE=1 SV=1	0	57.467	38.0328	11	25	11	1	305	33.6	5.08	High	High		1.96228e+08	2.18318e+08	2.511	56.04	11
FALSE	High	Master Protein Candidate	H0YL69	Proteasome subunit alpha type (Fragment) OS=Homo sapiens OX=9606 GN=PSMA4 PE=1 SV=1	0	57.404	44.0678	8	21	8	1	236	26.4	7.71	High	High		1.87536e+08	1.74812e+08	6.017	57.16	8
FALSE	High	None	E7EUI8	Glucose-6-phosphate 1-dehydrogenase (Fragment) OS=Homo sapiens OX=9606 GN=G6PD PE=1 SV=8	0	57.403	39.9408	12	18	12	1	338	38.4	6.55	High	High		1.94576e+08	2.66291e+07	2.594	38.18	12
FALSE	High	None	E5RIR4	14-3-3 protein zeta/delta (Fragment) OS=Homo sapiens OX=9606 GN=YWHAZ PE=1 SV=1	0	57.376	61.3333	6	32	5	1	75	8.4	6.7	High	High		1.18516e+09	6.32014e+08	30.623	86.36	6
FALSE	High	None	E9PD24	14-3-3 protein zeta/delta (Fragment) OS=Homo sapiens OX=9606 GN=YWHAZ PE=1 SV=1	0	57.376	50	6	32	5	1	92	10.6	5.63	High	High		1.18516e+09	6.32014e+08	20.544	86.36	6
FALSE	High	None	E7EVZ2	14-3-3 protein zeta/delta (Fragment) OS=Homo sapiens OX=9606 GN=YWHAZ PE=1 SV=1	0	57.376	46.9388	6	32	5	1	98	11.3	5.34	High	High		1.18516e+09	6.32014e+08	14.849	86.36	6
FALSE	High	Master Protein	P25786	Proteasome subunit alpha type-1 OS=Homo sapiens OX=9606 GN=PSMA1 PE=1 SV=1	0	80.843	76.0456	14	54	14	1	263	29.5	6.61	High	High		2.83656e+08	2.05607e+08	5.158	65.24	14	317	14
FALSE	High	Master Protein	P38606	V-type proton ATPase catalytic subunit A OS=Homo sapiens GN=ATP6V1A PE=1 SV=2	0	80.787	30.6321	14	47	14	1	617	68.3	5.52	High	High		6.36052e+07	6.43123e+07	1.661	51.42	14	434	14
FALSE	High	Master Protein	O00151	PDZ and LIM domain protein 1 OS=Homo sapiens GN=PDLIM1 PE=1 SV=4	0	80.416	59.8784	11	28	11	1	329	36	7.02	High	Not Found		1.05144e+08		2.981	37.45	11	326	11
FALSE	High	Master Protein Rejected	P30486	HLA class I histocompatibility antigen, B-48 alpha chain OS=Homo sapiens GN=HLA-B PE=1 SV=1	0	57.168	33.7017	10	21	0	0	362	40.3	6	Not Found	High			26051822	2.162	19.06	9	182	10
FALSE	High	None	C9J6N7	Carboxypeptidase A4 (Fragment) OS=Homo sapiens OX=9606 GN=CPA4 PE=1 SV=1	0	57.054	43.5028	7	23	7	1	177	20.1	9.66	High	High		6.11116e+08	7.42763e+07	9	72.91	7
FALSE	High	Master Protein	Q96AE4	Far upstream element-binding protein 1 OS=Homo sapiens GN=FUBP1 PE=1 SV=3	0	80.189	30.2795	13	52	11	1	644	67.5	7.61	High	High		5.70177e+07	5.47645e+07	1.336	60.76	13	347	13
FALSE	High	None	G3V5Q1	DNA-(apurinic or apyrimidinic site) lyase (Fragment) OS=Homo sapiens OX=9606 GN=APEX1 PE=1 SV=1	0	56.916	43.8017	9	21	9	1	242	27.1	8.76	High	High		2.00321e+08	9.20133e+07	6.356	51.16	9
FALSE	High	Master Protein	Q92945	Far upstream element-binding protein 2 OS=Homo sapiens OX=9606 GN=KHSRP PE=1 SV=4	0	80.055	30.8017	15	48	13	1	711	73.1	7.3	High	High		6.42902e+07	3.4506e+07	1.192	52.61	15	389	15
FALSE	High	None	P04222	HLA class I histocompatibility antigen, Cw-3 alpha chain OS=Homo sapiens OX=9606 GN=HLA-C PE=1 SV=2	0	56.811	19.6721	6	15	1	1	366	40.8	6.39	Not Found	High			17257785	1.637	24.17	5	209	6
FALSE	High	None	Q31610	HLA class I histocompatibility antigen, B-81 alpha chain OS=Homo sapiens OX=9606 GN=HLA-B PE=1 SV=1	0	56.717	33.7017	10	21	2	1	362	40.4	6	Not Found	High			2.86238e+07	2.162	19.33	9	176	10
FALSE	High	None	K7EMU5	Tropomyosin alpha-4 chain (Fragment) OS=Homo sapiens OX=9606 GN=TPM4 PE=1 SV=1	0	56.615	84.3137	12	23	8	1	102	12	4.67	High	High		9.04204e+07	3.41577e+08	45.416	51.91	12
FALSE	High	None	G3V1E2	45 kDa calcium-binding protein OS=Homo sapiens OX=9606 GN=SDF4 PE=1 SV=1	0	56.613	39.7638	10	16	10	1	254	27.9	5.81	High	High		4.65039e+07	1.00881e+08	5.105	44.44	10
FALSE	High	None	F8W0P7	ATP synthase F1 subunit beta (Fragment) OS=Homo sapiens OX=9606 GN=ATP5F1B PE=1 SV=2	0	56.513	40.7407	8	19	8	1	270	28.4	6.21	High	High		3.72174e+07	1.09522e+08	2.875	51.6	8
FALSE	High	None	B4DDD8	Histidine--tRNA ligase, cytoplasmic OS=Homo sapiens OX=9606 GN=HARS PE=1 SV=1	0	56.494	33.3333	15	22	15	1	435	48.5	5.3	High	High		49360590	7.8286e+07	2.433	34.8	15
FALSE	High	Master Protein Candidate	A0A087WXE9	Inactive serine protease PAMR1 OS=Homo sapiens OX=9606 GN=PAMR1 PE=1 SV=1	0	56.485	25	13	21	13	1	680	75.6	7.69	High	High		1.93363e+07	113182640	1.543	31.87	13
FALSE	High	None	F8VPF3	Myosin light polypeptide 6 (Fragment) OS=Homo sapiens OX=9606 GN=MYL6 PE=1 SV=1	0	56.407	61.5385	6	29	0	2	130	14.4	4.51	Not Found	Not Found				11.589	68.84	6
FALSE	High	None	Q5JWQ6	Neuropilin OS=Homo sapiens OX=9606 GN=NRP1 PE=1 SV=1	0	56.399	24.0816	10	16	10	1	735	81.9	5.97	High	High		3.70825e+07	9.713e+07	1.154	35.15	10
FALSE	High	Master Protein	Q12905	Interleukin enhancer-binding factor 2 OS=Homo sapiens OX=9606 GN=ILF2 PE=1 SV=2	0	79.879	44.8718	12	39	12	1	390	43	5.26	High	High		1.30103e+08	1.26903e+08	3.16	51.64	11	488	12
FALSE	High	None	P30475	HLA class I histocompatibility antigen, B-39 alpha chain OS=Homo sapiens GN=HLA-B PE=1 SV=1	0	56.394	32.5967	9	24	0	0	362	40.3	6.15	Not Found	High			26051822	2.162	23.74	9	225	9
FALSE	High	None	G3V3I1	Proteasome subunit alpha type OS=Homo sapiens OX=9606 GN=PSMA6 PE=1 SV=1	0	56.344	68.9189	10	24	10	1	148	16.6	8.63	High	High		2.12546e+08	1.91737e+08	11.589	57.73	10
FALSE	High	Master Protein	D6RBZ0	Heterogeneous nuclear ribonucleoprotein A/B OS=Homo sapiens OX=9606 GN=HNRNPAB PE=1 SV=1	0	79.729	35.7798	14	25	13	1	327	35.7	6.95	High	High		2.12234e+08	7.97767e+07	10.659	64.72	14
FALSE	High	Master Protein	Q9BWD1	Acetyl-CoA acetyltransferase, cytosolic OS=Homo sapiens GN=ACAT2 PE=1 SV=2	0	79.498	39.5466	9	39	9	1	397	41.3	6.92	High	High		4.81819e+07	4.38413e+07	3.329	48.56	9	261	9
FALSE	High	None	H0YN26	Acidic leucine-rich nuclear phosphoprotein 32 family member A OS=Homo sapiens OX=9606 GN=ANP32A PE=1 SV=1	0	56.055	53.6723	10	22	9	1	177	20	4.58	High	High		1.48805e+08	1.33858e+08	11.328	56.38	10
FALSE	High	Master Protein	Q96QK1	Vacuolar protein sorting-associated protein 35 OS=Homo sapiens OX=9606 GN=VPS35 PE=1 SV=2	0	78.911	22.7387	14	44	14	1	796	91.6	5.49	High	High		4.97056e+07	4.02657e+07	1.059	36.56	13	416	14
FALSE	High	None	D6RF44	Heterogeneous nuclear ribonucleoprotein D0 (Fragment) OS=Homo sapiens OX=9606 GN=HNRNPD PE=1 SV=8	0	55.849	64.8649	11	25	9	1	111	12.5	8.57	High	High		1.5099e+08	1.55601e+08	99	45.08	11
FALSE	High	Master Protein	Q15233	Non-POU domain-containing octamer-binding protein OS=Homo sapiens GN=NONO PE=1 SV=4	0	78.45	32.9087	19	54	18	1	471	54.2	8.95	High	High		7.46407e+07	4.03037e+07	3.771	54.69	19	279	19
FALSE	High	Master Protein	H0YNC7	Tropomyosin alpha-1 chain (Fragment) OS=Homo sapiens OX=9606 GN=TPM1 PE=1 SV=1	0	55.835	38.565	11	34	1	1	223	25.6	4.64	High	Not Found		1.42472e+07		4.995	90.91	11
FALSE	High	Master Protein	Q8IUX7	Adipocyte enhancer-binding protein 1 OS=Homo sapiens GN=AEBP1 PE=1 SV=1	0	78.301	14.7668	12	40	12	1	1158	130.8	5.11	High	High		5.39325e+07	8.34034e+07	0.723	53.97	12	463	12
FALSE	High	None	X6R3G6	Lactadherin OS=Homo sapiens OX=9606 GN=MFGE8 PE=1 SV=1	0	55.778	33.4328	9	14	9	1	335	37.5	8.15	High	High		7.75251e+07	2.90609e+07	2.34	34.6	9
FALSE	High	None	F5H6W8	L-lactate dehydrogenase A chain OS=Homo sapiens OX=9606 GN=LDHA PE=1 SV=1	0	55.718	51.0638	5	20	5	1	94	10.3	5.41	High	High		2.41861e+08	7.9443e+08	30.623	54.34	5
FALSE	High	None	F5H5J4	L-lactate dehydrogenase A chain OS=Homo sapiens OX=9606 GN=LDHA PE=1 SV=1	0	55.718	53.9326	5	20	5	1	89	9.8	5.45	High	High		2.41861e+08	7.9443e+08	62.096	54.34	5
FALSE	High	None	H7C1W1	Peroxidasin homolog (Fragment) OS=Homo sapiens OX=9606 GN=PXDN PE=1 SV=1	0	55.688	21.1618	13	27	13	1	723	79.8	6.65	High	High		3.14444e+07	8.31009e+07	1.371	51.73	13
FALSE	High	None	A0A140T998	Proteasome subunit beta type-8 OS=Homo sapiens OX=9606 GN=PSMB8 PE=1 SV=1	0	55.584	51.1905	9	18	9	1	252	27.8	7.8	High	High		1.20544e+08	6.47182e+07	3.437	42.99	9
FALSE	High	None	Q5JNW7	Proteasome subunit beta type-8 OS=Homo sapiens OX=9606 GN=PSMB8 PE=1 SV=1	0	55.584	51.1905	9	18	9	1	252	27.8	7.46	High	High		1.20544e+08	6.47182e+07	3.437	42.99	9
FALSE	High	Master Protein	Q13308	Inactive tyrosine-protein kinase 7 OS=Homo sapiens GN=PTK7 PE=1 SV=2	0	78.248	15.7944	11	34	11	1	1070	118.3	7.09	High	High		5.82036e+07	5.17129e+07	0.486	39.51	11	271	11
FALSE	High	None	H7C2V1	Procollagen-lysine,2-oxoglutarate 5-dioxygenase 3 (Fragment) OS=Homo sapiens OX=9606 GN=PLOD3 PE=1 SV=1	0	55.476	43.3333	9	19	9	1	270	31.2	6.04	High	High		1.04269e+08	4.39509e+07	4.08	49.45	9
FALSE	High	None	H0YN18	Proteasome endopeptidase complex OS=Homo sapiens OX=9606 GN=PSMA4 PE=1 SV=1	0	55.475	41.3043	7	19	7	1	230	26.3	8.32	High	High		1.68236e+08	1.71812e+08	4.179	53.36	7
FALSE	High	Master Protein	P16930	Fumarylacetoacetase OS=Homo sapiens OX=9606 GN=FAH PE=1 SV=2	0	77.895	33.4129	10	38	10	1	419	46.3	6.95	High	High		4.30692e+07	4.0818e+07	2.481	43.77	10	315	10
FALSE	High	None	E7EMV2	Neurofilament medium polypeptide OS=Homo sapiens OX=9606 GN=NEFM PE=1 SV=1	0	55.366	19.7708	12	33	10	1	698	78.8	4.78	High	Not Found		2.51369e+07		1.119	77.96	12
FALSE	High	Master Protein	P25705	ATP synthase subunit alpha, mitochondrial OS=Homo sapiens OX=9606 GN=ATP5A1 PE=1 SV=1	0	77.697	30.7414	12	26	12	1	553	59.7	9.13	High	High		6.65821e+06	5.852e+07	1.069	35.62	12	353	11
FALSE	High	Master Protein	Q12805	EGF-containing fibulin-like extracellular matrix protein 1 OS=Homo sapiens GN=EFEMP1 PE=1 SV=2	0	77.634	42.3935	13	52	13	1	493	54.6	5.07	High	High		2.80167e+08	5.75163e+07	2.728	58.01	13	281	13
FALSE	High	Master Protein	P67809	Nuclease-sensitive element-binding protein 1 OS=Homo sapiens OX=9606 GN=YBX1 PE=1 SV=3	0	77.366	58.642	12	35	8	1	324	35.9	9.88	High	High	Acetyl [K26]	6.5658e+07	9.2214e+07	6.197	46.79	11	414	12
FALSE	High	Master Protein	P16870	Carboxypeptidase E OS=Homo sapiens GN=CPE PE=1 SV=1	0	77.338	38.6555	12	41	12	1	476	53.1	5.14	High	High		7.73428e+07	3.88927e+07	1.829	53.76	11	402	12
FALSE	High	None	E5RGE1	14-3-3 protein zeta/delta (Fragment) OS=Homo sapiens OX=9606 GN=YWHAZ PE=1 SV=8	0	55.065	74.5098	5	31	4	1	51	5.8	4.78	High	High		1.18516e+09	6.32014e+08	157.489	84.61	5
FALSE	High	Master Protein Candidate	A0A0C4DGB6	Serum albumin OS=Homo sapiens OX=9606 GN=ALB PE=1 SV=1	0	54.988	11.9205	8	48	8	1	604	69.2	6.37	High	High	Acetyl [K438]	4.47937e+09	3.7334e+09	1.456	91.02	8
FALSE	High	Master Protein	P54578	Ubiquitin carboxyl-terminal hydrolase 14 OS=Homo sapiens OX=9606 GN=USP14 PE=1 SV=3	0	76.939	30.7692	14	45	14	1	494	56	5.3	High	High		4.42346e+07	6.09366e+07	2.047	43.79	12	519	13
FALSE	High	Master Protein	O95782	AP-2 complex subunit alpha-1 OS=Homo sapiens GN=AP2A1 PE=1 SV=3	0	76.702	25.2815	19	68	15	1	977	107.5	7.03	High	High		3.34073e+07	3.77534e+07	1.209	49.94	18	346	19
FALSE	High	None	H7C3I1	Hsc70-interacting protein (Fragment) OS=Homo sapiens OX=9606 GN=ST13 PE=1 SV=1	0	54.928	50.6849	8	16	8	1	146	16.3	4.88	High	High		8.91319e+07	6.57268e+07	11.589	37.1	8
FALSE	High	None	E9PBS1	Multifunctional protein ADE2 (Fragment) OS=Homo sapiens OX=9606 GN=PAICS PE=1 SV=1	0	54.845	36.0775	13	22	13	1	413	45.6	6.68	High	High		23204370	5.19616e+07	2.162	36.68	13
FALSE	High	None	E9PD92	Glucose-6-phosphate 1-dehydrogenase (Fragment) OS=Homo sapiens OX=9606 GN=G6PD PE=1 SV=1	0	54.775	50	11	19	11	1	256	29.5	7.17	High	High		1.94576e+08	2.66291e+07	3.062	39.54	11
FALSE	High	Master Protein	P18065	Insulin-like growth factor-binding protein 2 OS=Homo sapiens GN=IGFBP2 PE=1 SV=2	0	76.576	39.3846	11	42	11	1	325	34.8	7.5	High	High		1.812e+08	4.89106e+07	3.329	44.24	11	322	11
FALSE	High	None	H0Y449	Nuclease-sensitive element-binding protein 1 (Fragment) OS=Homo sapiens OX=9606 GN=YBX1 PE=1 SV=1	0	54.685	33.9572	9	13	7	1	374	42	10.43	High	High		6.5658e+07	9.2214e+07	1.565	35.13	9
FALSE	High	None	H0YN52	Annexin (Fragment) OS=Homo sapiens OX=9606 GN=ANXA2 PE=1 SV=1	0	54.656	96.6102	8	18	8	1	59	6.8	4.88	High	High		9.06936e+07	4.17802e+08	561.341	53.54	8
FALSE	High	None	A2IDB2	14-3-3 protein eta (Fragment) OS=Homo sapiens OX=9606 GN=YWHAH PE=1 SV=1	0	54.58	40.7407	9	24	7	1	162	18.7	7.28	High	High		3.35092e+07	7.09245e+07	11.115	48.76	9
FALSE	High	Master Protein	Q15459	Splicing factor 3A subunit 1 OS=Homo sapiens GN=SF3A1 PE=1 SV=1	0	76.496	24.0858	16	47	16	1	793	88.8	5.22	High	High		3.00988e+07	3.28651e+07	1.485	43.1	16	178	15
FALSE	High	Master Protein	P98160	Basement membrane-specific heparan sulfate proteoglycan core protein OS=Homo sapiens OX=9606 GN=HSPG2 PE=1 SV=4	0	76.243	3.68936	12	33	12	1	4391	468.5	6.51	High	High		6.34768e+06	1.23197e+08	0.15	40.6	12	282	12
FALSE	High	None	D6RAU2	Receptor of-activated protein C kinase 1 OS=Homo sapiens OX=9606 GN=RACK1 PE=1 SV=1	0	54.478	61.9048	10	20	10	1	147	16.4	9.7	High	High		2.50887e+08	1.04354e+08	9	52.23	10
FALSE	High	None	E9PD14	Receptor of-activated protein C kinase 1 OS=Homo sapiens OX=9606 GN=RACK1 PE=1 SV=1	0	54.478	59.4771	10	20	10	1	153	17	9.7	High	High		2.50887e+08	1.04354e+08	9	52.23	10
FALSE	High	None	O00148	ATP-dependent RNA helicase DDX39A OS=Homo sapiens GN=DDX39A PE=1 SV=2	0	54.473	22.9508	13	42	13	1	427	49.1	5.68	High	High		169878463	8.43951e+07	1.913	37.73	13	312	13
FALSE	High	None	H7C4N2	Plastin-3 (Fragment) OS=Homo sapiens OX=9606 GN=PLS3 PE=1 SV=1	0	54.382	46.8421	9	12	9	1	190	21.8	5.96	High	High		3.72777e+07	1.17861e+08	5.813	36.68	9
FALSE	High	Master Protein	Q99832	T-complex protein 1 subunit eta OS=Homo sapiens GN=CCT7 PE=1 SV=2	0	75.991	38.3057	13	44	13	1	543	59.3	7.65	High	High		3.48679e+07	5.19295e+07	1.448	52.95	13	365	13
FALSE	High	Master Protein	Q92499	ATP-dependent RNA helicase DDX1 OS=Homo sapiens OX=9606 GN=DDX1 PE=1 SV=2	0	75.978	22.7027	13	45	13	1	740	82.4	7.23	High	High		9.18483e+07	3.65088e+07	1.054	48.4	13	145	13
FALSE	High	Master Protein	P62826	GTP-binding nuclear protein Ran OS=Homo sapiens GN=RAN PE=1 SV=3	0	75.916	43.0556	11	49	11	1	216	24.4	7.49	High	High		2.93199e+08	2.49602e+08	11.115	56.75	11	425	11
FALSE	High	None	Q5T624	Nuclear autoantigenic sperm protein OS=Homo sapiens OX=9606 GN=NASP PE=1 SV=1	0	54.189	29.6209	11	21	10	1	422	45.8	4.36	High	High		6.70814e+07	4.46041e+07	2.899	48.3	11
FALSE	High	None	G3V3C7	DNA-(apurinic or apyrimidinic site) lyase (Fragment) OS=Homo sapiens OX=9606 GN=APEX1 PE=1 SV=1	0	54.17	54.023	7	18	7	1	174	19	5.34	High	High		1.64876e+08	8.09877e+07	9	47.71	7
FALSE	High	Master Protein Candidate	H3BS10	Beta-hexosaminidase OS=Homo sapiens OX=9606 GN=HEXA PE=1 SV=1	0	54.157	32.4165	12	18	12	1	509	58.4	5.25	High	High		1.53775e+08	4.69819e+07	2.162	38.72	12
FALSE	High	Master Protein Candidate	F8VZX2	Poly(rC)-binding protein 2 OS=Homo sapiens OX=9606 GN=PCBP2 PE=1 SV=1	0	54.145	47.0405	11	21	5	1	321	33.8	8.24	High	High		4.81381e+07	4.9736e+07	3.281	38.35	11
FALSE	High	Master Protein Candidate	A0A087X1Z3	Proteasome activator complex subunit 2 OS=Homo sapiens OX=9606 GN=PSME2 PE=1 SV=1	0	54.071	42.126	10	26	10	1	254	29.1	6.71	High	High		1.16271e+08	86413075	3.467	44.17	10
FALSE	High	None	F8W888	Transketolase OS=Homo sapiens OX=9606 GN=TKT PE=1 SV=1	0	53.976	68.6275	9	19	9	1	153	16.5	8.31	High	High		1.30413e+09	2.377e+08	36.276	52.06	9
FALSE	High	Master Protein	P50502	Hsc70-interacting protein OS=Homo sapiens OX=9606 GN=ST13 PE=1 SV=2	0	75.907	26.5583	10	40	10	1	369	41.3	5.27	High	High		8.91319e+07	6.57268e+07	4.275	44.88	10	229	10
FALSE	High	None	C9JXX4	Insulin-like growth factor-binding protein 5 (Fragment) OS=Homo sapiens OX=9606 GN=IGFBP5 PE=1 SV=1	0	53.913	24.0343	5	15	5	1	233	25.5	7.31	High	High	Acetyl [K88]	6.48255e+08	1.12356e+08	7.254	34.9	5
FALSE	High	Master Protein	P18463	HLA class I histocompatibility antigen, B-37 alpha chain OS=Homo sapiens OX=9606 GN=HLA-B PE=1 SV=1	0	53.906	33.1492	9	24	0	1	362	40.4	6.15	Not Found	Not Found				2.34	23.45	9	199	9
FALSE	High	Master Protein	P09874	Poly [ADP-ribose] polymerase 1 OS=Homo sapiens GN=PARP1 PE=1 SV=4	0	75.403	21.8935	15	42	15	1	1014	113	8.88	High	High		1.53671e+07	4.48068e+07	0.861	41.32	15	196	15
FALSE	High	None	F6THM6	Alpha-actinin-2 OS=Homo sapiens OX=9606 GN=ACTN2 PE=1 SV=1	0	53.732	9.18367	7	14	1	1	686	79.6	5.57	High	Not Found		2.80881e+08		0.54	36.35	7
FALSE	High	Master Protein	Q9HC38	Glyoxalase domain-containing protein 4 OS=Homo sapiens GN=GLOD4 PE=1 SV=1	0	75.181	57.508	12	45	12	1	313	34.8	5.6	High	High		6.5743e+07	5.84258e+07	3.329	41.77	12	339	11
FALSE	High	None	D6RF86	Cadherin-6 OS=Homo sapiens OX=9606 GN=CDH6 PE=1 SV=1	0	53.683	25.8224	12	15	12	1	608	67.4	4.88	High	High		1.52352e+08	5532410	1.352	36.16	12
FALSE	High	Master Protein Candidate	P30450	HLA class I histocompatibility antigen, A-26 alpha chain OS=Homo sapiens OX=9606 GN=HLA-A PE=1 SV=2	0	53.664	38.3562	10	25	1	1	365	41	6.54	Not Found	High				1.873	23.25	9	150	10
FALSE	High	Master Protein Candidate	P30457	HLA class I histocompatibility antigen, A-66 alpha chain OS=Homo sapiens GN=HLA-A PE=1 SV=1	0	53.664	38.3562	10	25	1	1	365	41.1	6.3	Not Found	High				1.873	23.25	9	150	10
FALSE	High	Master Protein	P18462	HLA class I histocompatibility antigen, A-25 alpha chain OS=Homo sapiens GN=HLA-A PE=1 SV=1	0	53.664	38.3562	10	25	1	1	365	41.2	6.54	Not Found	High				2.008	23.25	9	150	10
FALSE	High	Master Protein Candidate	P30453	HLA class I histocompatibility antigen, A-34 alpha chain OS=Homo sapiens OX=9606 GN=HLA-A PE=1 SV=1	0	53.664	38.3562	10	25	1	1	365	41	6.3	Not Found	High				2.008	23.25	9	150	10
FALSE	High	Master Protein	P31153	S-adenosylmethionine synthase isoform type-2 OS=Homo sapiens GN=MAT2A PE=1 SV=1	0	75.164	39.4937	13	46	13	1	395	43.6	6.48	High	High		1.13697e+08	6.45983e+07	3.062	62.13	12	250	13
FALSE	High	None	P0CG39	POTE ankyrin domain family member J OS=Homo sapiens OX=9606 GN=POTEJ PE=3 SV=1	0	53.593	3.37187	4	122	0	3	1038	117.3	5.97	Not Found	Not Found				0.382	162.58	4	551	4
FALSE	High	None	E7EM57	Glucose-6-phosphate 1-dehydrogenase (Fragment) OS=Homo sapiens OX=9606 GN=G6PD PE=1 SV=1	0	53.53	39.0625	11	17	11	1	320	36.5	6.54	High	High		1.94576e+08	2.66291e+07	2.631	35.92	11
FALSE	High	None	Q5RI18	Heterogeneous nuclear ribonucleoprotein U OS=Homo sapiens OX=9606 GN=HNRNPU PE=1 SV=9	0	53.461	21.9269	13	19	13	1	602	67.8	9.09	High	High		4.71784e+07	4.52463e+07	1.113	34.14	13
FALSE	High	None	P07205	Phosphoglycerate kinase 2 OS=Homo sapiens OX=9606 GN=PGK2 PE=1 SV=3	0	53.46	14.3885	6	48	6	1	417	44.8	8.54	High	High		8.70704e+08	7.78221e+08	1.096	64.01	6	581	6
FALSE	High	None	D6RD83	Heterogeneous nuclear ribonucleoprotein D0 (Fragment) OS=Homo sapiens OX=9606 GN=HNRNPD PE=1 SV=1	0	53.455	67.3913	6	20	5	1	92	9.9	5.06	High	High		1.27744e+08	1.05119e+08	45.416	59.47	6
FALSE	High	None	K7EPF6	6-phosphogluconate dehydrogenase, decarboxylating (Fragment) OS=Homo sapiens OX=9606 GN=PGD PE=1 SV=1	0	53.451	47.2656	10	20	10	1	256	27.9	6.79	High	High		2.90445e+08	129547473	5.494	40.16	10
FALSE	High	None	G3V576	Heterogeneous nuclear ribonucleoproteins C1/C2 OS=Homo sapiens OX=9606 GN=HNRNPC PE=1 SV=1	0	53.41	33.7662	10	23	10	1	231	25.2	9.82	High	High		1.96228e+08	2.18318e+08	3.437	56.04	10
FALSE	High	None	K7ER96	Thioredoxin-like protein 1 (Fragment) OS=Homo sapiens OX=9606 GN=TXNL1 PE=1 SV=1	0	53.403	43.0605	10	15	10	1	281	31.4	4.83	High	High		3.65568e+07	42838325	4.623	27.07	10
FALSE	High	Master Protein Candidate	B4DJV2	Citrate synthase OS=Homo sapiens OX=9606 GN=CS PE=1 SV=1	0	53.394	36.6446	10	19	10	1	453	50.4	7.9	High	High		2.85206e+07	43407411	2.675	25.22	10
FALSE	High	Master Protein Candidate	Q8WVC2	40S ribosomal protein S21 OS=Homo sapiens OX=9606 GN=RPS21 PE=1 SV=1	0	53.359	54.321	6	16	6	1	81	8.8	8.5	High	High		1.26787e+08	1.01546e+08	18.307	54.78	6
FALSE	High	Master Protein	P33908	Mannosyl-oligosaccharide 1,2-alpha-mannosidase IA OS=Homo sapiens GN=MAN1A1 PE=1 SV=3	0	75.033	32.3124	15	38	15	1	653	72.9	6.47	High	High		8.58237e+06	3.05094e+08	1.543	45.26	14	201	15
FALSE	High	None	C9JFC0	Fascin (Fragment) OS=Homo sapiens OX=9606 GN=FSCN1 PE=1 SV=1	0	53.309	60.6061	9	26	9	1	132	14.8	8.29	High	High		3.09532e+08	1.10282e+08	50.795	60.16	9
FALSE	High	None	A0A0A0MSB2	Fascin (Fragment) OS=Homo sapiens OX=9606 GN=FSCN1 PE=1 SV=6		53.309	58.3942	9	26	9	1	137	15.4	7.87	High	High		3.09532e+08	1.10282e+08	30.623	60.16	9
FALSE	High	None	Q8N0Y7	Probable phosphoglycerate mutase 4 OS=Homo sapiens OX=9606 GN=PGAM4 PE=3 SV=1	0	53.292	20.0787	6	46	6	1	254	28.8	6.65	High	High		5.34877e+08	8.06511e+08	2.981	63.07	6	143	6
FALSE	High	Master Protein	P16949	Stathmin OS=Homo sapiens GN=STMN1 PE=1 SV=3	0	74.807	59.0604	12	69	12	1	149	17.3	5.97	High	High		1.82855e+08	3.23966e+08	30.623	75.99	12	384	12
FALSE	High	None	E9PFL9	Lupus La protein OS=Homo sapiens OX=9606 GN=SSB PE=1 SV=1	0	53.242	56.7164	7	16	7	1	134	15.5	6.19	High	High		1.14866e+08	9.90712e+07	12.335	46.67	7
FALSE	High	Master Protein	P28070	Proteasome subunit beta type-4 OS=Homo sapiens OX=9606 GN=PSMB4 PE=1 SV=4	0	74.636	42.803	8	36	8	1	264	29.2	5.97	High	High		1.54458e+08	1.48924e+08	7.254	46.96	8	408	8
FALSE	High	Master Protein	Q6IBS0	Twinfilin-2 OS=Homo sapiens OX=9606 GN=TWF2 PE=1 SV=2	0	74.622	43.553	11	41	8	1	349	39.5	6.84	High	High		6.78724e+07	6.17904e+07	3.489	49.1	11	223	11
FALSE	High	Master Protein	Q08431	Lactadherin OS=Homo sapiens OX=9606 GN=MFGE8 PE=1 SV=2	0	74.422	34.8837	11	34	11	1	387	43.1	8.15	High	High		7.75251e+07	2.90609e+07	2.311	41.43	11	266	11
FALSE	High	Master Protein	Q9BUF5	Tubulin beta-6 chain OS=Homo sapiens GN=TUBB6 PE=1 SV=1	0	74.296	36.7713	10	54	3	1	446	49.8	4.88	High	High		4.05343e+07	2.05817e+07	2.311	58.47	9	485	10
FALSE	High	Master Protein	Q9Y6C2	EMILIN-1 OS=Homo sapiens GN=EMILIN1 PE=1 SV=2	0	74.063	19.5866	14	20	14	1	1016	106.6	5.15	High	High		2.0776e+07	4.65783e+07	1.031			301	14
FALSE	High	None	Q5H9B5	Metalloproteinase inhibitor 1 OS=Homo sapiens OX=9606 GN=TIMP1 PE=1 SV=1	0	53.084	20.5882	3	18	3	1	136	15.1	8.21	High	High		2.21216e+09	2372804375	13.678	59.1	3
FALSE	High	None	Q5TA01	Glutathione S-transferase omega-1 (Fragment) OS=Homo sapiens OX=9606 GN=GSTO1 PE=1 SV=1	0	53.074	58.3333	12	19	12	1	180	20.9	6.55	High	High		1.92907e+08	2.03761e+08	14.199	40.72	12
FALSE	High	None	H0YKS8	Lactadherin (Fragment) OS=Homo sapiens OX=9606 GN=MFGE8 PE=1 SV=1	0	53.034	36.194	8	12	8	1	268	29.1	7.9	High	High		7.69291e+07	2.90609e+07	3.217	32.52	8
FALSE	High	Master Protein	P61604	10 kDa heat shock protein, mitochondrial OS=Homo sapiens GN=HSPE1 PE=1 SV=2	0	73.898	79.4118	12	66	12	1	102	10.9	8.92	High	High		4.53669e+08	3.47933e+08	49.119	60.88	12	309	12
FALSE	High	Master Protein Rejected	P10314	HLA class I histocompatibility antigen, A-32 alpha chain OS=Homo sapiens GN=HLA-A PE=1 SV=2	0	52.935	38.6301	10	27	0	0	365	41	6.47	High	High		6.92565e+07	21022610	2.728	20.82	9	150	10
FALSE	High	Master Protein Candidate Rejected	P30459	HLA class I histocompatibility antigen, A-74 alpha chain OS=Homo sapiens OX=9606 GN=HLA-A PE=1 SV=1	0	52.935	38.6301	10	27	0	0	365	40.9	6.47	High	High		6.92565e+07	21022610	2.325	20.82	9	150	10
FALSE	High	None	U3KQI3	Plastin-3 (Fragment) OS=Homo sapiens OX=9606 GN=PLS3 PE=1 SV=1	0	52.874	67.0732	10	20	10	1	164	19	4.98	High	High	Acetyl [K11]	3.41822e+07	1.74676e+08	9	46.82	10
FALSE	High	None	F8VWS0	60S acidic ribosomal protein P0 OS=Homo sapiens OX=9606 GN=RPLP0 PE=1 SV=1	0	52.861	57.6512	10	21	10	1	281	30.4	6.24	High	High		5.35446e+07	1.15707e+08	3.281	47.91	10
FALSE	High	Master Protein Candidate	H7C2I1	Protein arginine N-methyltransferase 1 OS=Homo sapiens OX=9606 GN=PRMT1 PE=1 SV=1	0	52.844	33.9623	9	16	9	1	371	42.4	5.35	High	High		5.58654e+07	4.31583e+07	1.683	40.71	9
FALSE	High	Master Protein Candidate	E9PKG1	Protein arginine N-methyltransferase 1 OS=Homo sapiens OX=9606 GN=PRMT1 PE=1 SV=1	0	52.844	38.7692	9	16	9	1	325	37.7	6.15	High	High		5.58654e+07	4.31583e+07	1.818	40.71	9
FALSE	High	Master Protein Candidate	E7EV71	Latent-transforming growth factor beta-binding protein 1 OS=Homo sapiens OX=9606 GN=LTBP1 PE=1 SV=2	0	52.793	10.7169	9	14	9	1	1353	148.3	5.11	High	High		4.79466e+06	1.08018e+08	0.396	32.99	9
FALSE	High	None	E9PQ70	Inactive serine protease PAMR1 (Fragment) OS=Homo sapiens OX=9606 GN=PAMR1 PE=1 SV=1	0	52.772	23.7037	12	18	12	1	675	74.7	7.47	High	High		1.47557e+07	113182640	1.39	26.94	12
FALSE	High	Master Protein Rejected	Q95604	HLA class I histocompatibility antigen, Cw-17 alpha chain OS=Homo sapiens OX=9606 GN=HLA-C PE=1 SV=1	0	52.763	25	6	17	0	0	372	41.2	6.8	Not Found	High			17257785	1.154	24.22	5	191	6
FALSE	High	None	H0YMZ1	Proteasome subunit alpha type (Fragment) OS=Homo sapiens OX=9606 GN=PSMA4 PE=1 SV=8	0	52.745	45.4545	7	20	7	1	220	24.5	6.77	High	High		1.87536e+08	1.74812e+08	4.878	53.64	7
FALSE	High	None	G3V1Q4	Septin-7 OS=Homo sapiens OX=9606 GN=SEPT7 PE=1 SV=2	0	52.635	37.4065	12	19	11	1	401	46.5	8.22	High	High		7.62173e+07	7.16008e+07	2.02	45.2	12
FALSE	High	Master Protein	Q01469	Fatty acid-binding protein, epidermal OS=Homo sapiens GN=FABP5 PE=1 SV=3	0	73.667	76.2963	10	41	10	1	135	15.2	7.01	High	High		113440028	7.87426e+07	11.589	53.93	10	344	10
FALSE	High	Master Protein	H7BYY1	Tropomyosin 1 (Alpha), isoform CRA_m OS=Homo sapiens OX=9606 GN=TPM1 PE=1 SV=1	0	73.511	51.2097	16	44	6	1	248	28.7	4.82	High	High		5.23338e+07	3.81921e+07	7.031	113.37	16
FALSE	High	None	P53421	Heat shock protein 70 1 OS=Pichia angusta GN=HSA1 PE=1 SV=2	0	52.556	5.73643	4	21	1	1	645	70.1	5.21	High	High		5.96912e+08	366639092	0.585			674	4
FALSE	High	None	P53623	Heat shock protein 70 2 OS=Pichia angusta GN=HSA2 PE=3 SV=2	0	52.556	5.75428	4	21	1	1	643	70	5.05	High	High		5.96912e+08	366639092	0.565			674	4
FALSE	High	None	A0A087WYD1	AP-2 complex subunit beta (Fragment) OS=Homo sapiens OX=9606 GN=AP2B1 PE=1 SV=1	0	52.414	23.6307	13	21	8	1	639	70.9	5.06	High	High		2.74917e+07	2.68821e+07	1.477	46.28	13
FALSE	High	None	A0A087WU93	AP-2 complex subunit beta (Fragment) OS=Homo sapiens OX=9606 GN=AP2B1 PE=1 SV=1	0	52.414	22.7753	13	21	8	1	663	74.1	5.15	High	High		2.74917e+07	2.68821e+07	1.297	46.28	13
FALSE	High	None	A0A087WZQ6	AP-2 complex subunit beta (Fragment) OS=Homo sapiens OX=9606 GN=AP2B1 PE=1 SV=1	0	52.414	22.3043	13	21	8	1	677	75.2	5.12	High	High		2.74917e+07	2.68821e+07	1.297	46.28	13
FALSE	High	None	K7EPB9	Tropomyosin alpha-4 chain (Fragment) OS=Homo sapiens OX=9606 GN=TPM4 PE=1 SV=1	0	52.212	88.1818	14	26	11	1	110	12.6	4.55	High	High		1.04698e+08	3.23033e+08	132.352	51.7	14
FALSE	High	Master Protein Candidate	Q13765	Nascent polypeptide-associated complex subunit alpha OS=Homo sapiens OX=9606 GN=NACA PE=1 SV=1	0	52.212	42.7907	7	25	7	1	215	23.4	4.56	High	High		8.51885e+07	4.37828e+07	12.335	30.38	7	213	7
FALSE	High	Master Protein	P26639	Threonine--tRNA ligase, cytoplasmic OS=Homo sapiens OX=9606 GN=TARS PE=1 SV=3	0	73.139	26.556	15	50	15	1	723	83.4	6.67	High	High		6.49986e+07	3.29371e+07	1.154	54.12	15	350	15
FALSE	High	Master Protein	Q14011	Cold-inducible RNA-binding protein OS=Homo sapiens OX=9606 GN=CIRBP PE=1 SV=1	0	73.08	44.7674	9	44	9	1	172	18.6	9.51	High	High		8.30357e+07	4.22668e+07	9	55.85	9	221	9
FALSE	High	None	J3QLN6	Eukaryotic initiation factor 4A-I (Fragment) OS=Homo sapiens OX=9606 GN=EIF4A1 PE=1 SV=1	0	52.201	51.5337	9	22	3	1	163	18	7.85	High	High		2.73621e+08	6.75243e+07	5.813	48.95	9
FALSE	High	None	H3BNV2	NAD(P)H dehydrogenase [quinone] 1 OS=Homo sapiens OX=9606 GN=NQO1 PE=1 SV=1	0	52.135	40.3162	9	13	9	1	253	28.5	8.44	High	Not Found		1.26734e+08		4.623	38.45	9
FALSE	High	Master Protein Rejected	P58107	Epiplakin OS=Homo sapiens OX=9606 GN=EPPK1 PE=1 SV=2	0	52.113	7.76031	7	19	0	0	5090	555.3	5.6	High	High		3.7831e+07	5.66815e+07	0.061	25.57	7	177	5
FALSE	High	Master Protein Rejected	P03989	HLA class I histocompatibility antigen, B-27 alpha chain OS=Homo sapiens OX=9606 GN=HLA-B PE=1 SV=2	0	52.095	29.558	8	22	0	0	362	40.4	5.82	Not Found	High			26051822	2.36	23	8	200	8
FALSE	High	None	P30495	HLA class I histocompatibility antigen, B-56 alpha chain OS=Homo sapiens GN=HLA-B PE=1 SV=1	0	52.082	27.9006	8	22	0	0	362	40.5	6.15	Not Found	High			2.86238e+07	2.162	23.98	8	197	8
FALSE	High	None	P30493	HLA class I histocompatibility antigen, B-55 alpha chain OS=Homo sapiens GN=HLA-B PE=1 SV=1	0	52.082	27.9006	8	22	0	0	362	40.5	5.99	Not Found	High			2.86238e+07	2.162	23.98	8	197	8
FALSE	High	Master Protein	Q12907	Vesicular integral-membrane protein VIP36 OS=Homo sapiens GN=LMAN2 PE=1 SV=1	0	72.343	42.1348	10	32	10	1	356	40.2	6.95	High	High		2.47104e+07	6.54245e+07	2.34	42.81	10	227	10
FALSE	High	None	D6RBE9	Annexin OS=Homo sapiens OX=9606 GN=ANXA5 PE=1 SV=1	0	51.993	39.5455	10	24	10	1	220	24.7	4.89	High	High		65025024	3.15645e+08	4.817	40.78	10
FALSE	High	Master Protein	B1AK88	Capping protein (Actin filament) muscle Z-line, beta, isoform CRA_d OS=Homo sapiens OX=9606 GN=CAPZB PE=1 SV=1	0	72.17	45.8472	14	30	14	1	301	33.8	6.43	High	High		1.56134e+08	1.40713e+08	5.31	63.04	14
FALSE	High	Master Protein	Q14118	Dystroglycan OS=Homo sapiens GN=DAG1 PE=1 SV=2	0	72.137	24.4693	15	38	15	1	895	97.4	8.56	High	High		2.75787e+07	6.71174e+07	0.995	42.95	14	238	14
FALSE	High	None	G3V4Y7	Kinectin OS=Homo sapiens OX=9606 GN=KTN1 PE=1 SV=1	0	51.734	27.2269	12	19	12	1	595	68.9	5.22	High	High		3.63626e+07	2.12597e+07	0.901	41.29	12
FALSE	High	Master Protein Candidate	C9J9W2	LIM and SH3 domain protein 1 (Fragment) OS=Homo sapiens OX=9606 GN=LASP1 PE=1 SV=1	0	51.713	54.8193	12	24	12	1	166	19	9.01	High	High		8.8892e+07	1.03151e+08	17.738	57.62	12
FALSE	High	Master Protein	P39687	Acidic leucine-rich nuclear phosphoprotein 32 family member A OS=Homo sapiens OX=9606 GN=ANP32A PE=1 SV=1	0	71.955	38.9558	11	44	9	1	249	28.6	4.09	High	High		1.48805e+08	1.33858e+08	14.199	56.38	10	349	10
FALSE	High	Master Protein Candidate	E9PEX6	Dihydrolipoyl dehydrogenase OS=Homo sapiens OX=9606 GN=DLD PE=1 SV=1	0	51.67	23.8683	10	19	10	1	486	51.8	7.96	High	High		7.85677e+07	3.70268e+07	1.471	42.94	10
FALSE	High	None	A0A0D9SF20	Polypyrimidine tract binding protein 1, isoform CRA_e OS=Homo sapiens OX=9606 GN=PTBP1 PE=1 SV=1	0	51.637	61.4213	6	14	6	1	197	21.9	9.55	High	High		1.07145e+08	1.21628e+08	4.012	42.9	6
FALSE	High	None	A0A087WYR3	Tumor protein D54 OS=Homo sapiens OX=9606 GN=TPD52L2 PE=1 SV=1	0	51.575	54.955	9	18	9	1	222	23.8	6.55	High	High	Acetyl [K15]	1.0208e+08	8.96197e+07	3.437	43.87	9
FALSE	High	None	Q58FF8	Putative heat shock protein HSP 90-beta 2 OS=Homo sapiens OX=9606 GN=HSP90AB2P PE=1 SV=2	0	51.524	16.0105	8	56	3	1	381	44.3	4.84	High	High		202825249	1.04771e+08	1.512	81.65	8	439	6
FALSE	High	Master Protein	P16152	Carbonyl reductase [NADPH] 1 OS=Homo sapiens OX=9606 GN=CBR1 PE=1 SV=3	0	71.707	62.4549	13	42	11	1	277	30.4	8.32	High	High		1.16225e+08	8.30762e+07	4.995	43.77	13	348	13
FALSE	High	None	H3BRU6	Poly(rC)-binding protein 2 (Fragment) OS=Homo sapiens OX=9606 GN=PCBP2 PE=1 SV=1	0	51.445	48.1728	10	20	5	1	301	31.7	8.44	High	High		4.81381e+07	4.9736e+07	3.437	35.89	10
FALSE	High	None	Q5JRS0	Ubiquitin-like modifier-activating enzyme 1 (Fragment) OS=Homo sapiens OX=9606 GN=UBA1 PE=1 SV=1	0	51.432	34.8592	6	13	6	1	284	30.7	5.07	High	High		9.07531e+07	8.72763e+07	1.581	45.04	6
FALSE	High	None	Q5JRR9	Ubiquitin-like modifier-activating enzyme 1 (Fragment) OS=Homo sapiens OX=9606 GN=UBA1 PE=1 SV=8	0	51.432	36.6667	6	13	6	1	270	29.2	4.98	High	High		9.07531e+07	8.72763e+07	1.738	45.04	6
FALSE	High	Master Protein	Q13200	26S proteasome non-ATPase regulatory subunit 2 OS=Homo sapiens OX=9606 GN=PSMD2 PE=1 SV=3	0	71.384	24.0088	13	46	13	1	908	100.1	5.2	High	High	Acetyl [K8]	3.98513e+07	4.04796e+07	0.727	52.14	13	256	13
FALSE	High	None	A0A0C4DGH5	Cullin-associated NEDD8-dissociated protein 1 (Fragment) OS=Homo sapiens OX=9606 GN=CAND1 PE=1 SV=1	0	51.379	20.7792	13	22	13	1	770	85.4	5.5	High	High		4.87522e+07	3.66748e+07	0.986	38.32	13
FALSE	High	Master Protein Candidate	B7Z574	Calpastatin OS=Homo sapiens OX=9606 GN=CAST PE=1 SV=1	0	51.273	18.2997	9	15	9	1	694	75	5.07	High	High		1.71721e+07	3.82628e+07	0.914	27.54	9
FALSE	High	Master Protein Candidate	E7EVY3	Calpastatin OS=Homo sapiens OX=9606 GN=CAST PE=1 SV=1	0	51.273	18.3261	9	15	9	1	693	74.9	5.07	High	High		1.71721e+07	3.82628e+07	0.914	27.54	9
FALSE	High	Master Protein Candidate	E9PCH5	Calpastatin OS=Homo sapiens OX=9606 GN=CAST PE=1 SV=1	0	51.273	18.8707	9	15	9	1	673	72.8	4.96	High	High		1.71721e+07	3.82628e+07	0.914	27.54	9
FALSE	High	Master Protein Candidate	A0A0C4DGB5	Calpastatin OS=Homo sapiens OX=9606 GN=CAST PE=1 SV=1	0	51.273	16.8435	9	15	9	1	754	81	5.1	High	High		1.71721e+07	3.82628e+07	0.756	27.54	9
FALSE	High	Master Protein Candidate	E7ES10	Calpastatin (Fragment) OS=Homo sapiens OX=9606 GN=CAST PE=1 SV=1	0	51.273	19.7819	9	15	9	1	642	69.7	5.05	High	High		1.71721e+07	3.82628e+07	0.983	27.54	9
FALSE	High	Master Protein	O43396	Thioredoxin-like protein 1 OS=Homo sapiens OX=9606 GN=TXNL1 PE=1 SV=3	0	71.356	49.481	11	32	11	1	289	32.2	4.96	High	High		46921747	42838325	5.494	27.07	10	196	11
FALSE	High	None	A0A087WYX9	Collagen alpha-2(V) chain OS=Homo sapiens OX=9606 GN=COL5A2 PE=1 SV=1	0	51.01	17.7158	11	15	10	1	1112	106.9	6.33	High	High		6.25207e+07	9.32444e+07	0.422	30.12	11
FALSE	High	Master Protein	P22234	Multifunctional protein ADE2 OS=Homo sapiens OX=9606 GN=PAICS PE=1 SV=3	0	71.218	38.1176	15	49	15	1	425	47	7.23	High	High		23204370	5.19616e+07	2.728	44.12	15	301	15
FALSE	High	Master Protein	Q92743	Serine protease HTRA1 OS=Homo sapiens GN=HTRA1 PE=1 SV=1	0	71.08	32.2917	11	38	11	1	480	51.3	7.83	High	High		2.59887e+07	1.25203e+08	2.325	49.68	11	280	11
FALSE	High	None	D6RBD0	Receptor of-activated protein C kinase 1 (Fragment) OS=Homo sapiens OX=9606 GN=RACK1 PE=1 SV=1	0	50.934	63.75	9	17	9	1	160	18	8.48	High	High		2.46683e+08	9.57193e+07	6.943	46.04	9
FALSE	High	None	P41219	Peripherin OS=Homo sapiens GN=PRPH PE=1 SV=2	0	50.921	6.80851	6	71	4	1	470	53.6	5.47	High	High		1.4584e+09	1.95655e+09	0.778	83.93	6	571	6
FALSE	High	Master Protein Rejected	C9JRZ8	Aldo-keto reductase family 1 member B15 OS=Homo sapiens GN=AKR1B15 PE=1 SV=2	0	50.803	27.2152	6	19	0	0	316	36.5	6.7	High	High		1.04995e+08	6.98991e+07	1.818	18.93	6	222	6
FALSE	High	Master Protein Rejected	P04439	HLA class I histocompatibility antigen, A-3 alpha chain OS=Homo sapiens GN=HLA-A PE=1 SV=2	0	50.803	35.3425	8	23	0	0	365	40.8	6	High	High		6.92565e+07	2.56409e+07	1.848	18.69	7	199	8
FALSE	High	Master Protein Candidate	D6RD63	COP9 signalosome complex subunit 4 (Fragment) OS=Homo sapiens OX=9606 GN=COPS4 PE=1 SV=1	0	50.789	40.7273	11	19	11	1	275	31.4	6.54	High	High		3.2008e+07	2.24189e+07	2.548	32.8	11
FALSE	High	None	H0Y9Q1	Cytosol aminopeptidase (Fragment) OS=Homo sapiens OX=9606 GN=LAP3 PE=1 SV=8	0	50.726	72.5962	12	22	12	1	208	22.5	7.43	High	High		4.93182e+07	7.39148e+07	6.356	37.29	12
FALSE	High	None	A0A140T996	Spliceosome RNA helicase DDX39B (Fragment) OS=Homo sapiens OX=9606 GN=DDX39B PE=1 SV=1	0	50.663	53.4392	12	19	12	1	189	22.2	8.41	High	High		1.24721e+08	5.73805e+07	5.494	32.24	12
FALSE	High	Master Protein	P10619	Lysosomal protective protein OS=Homo sapiens GN=CTSA PE=1 SV=2	0	70.853	30.2083	12	48	12	1	480	54.4	6.61	High	High		2.09094e+08	6.16508e+07	3.489	36.1	12	167	12
FALSE	High	Master Protein	Q9UKK9	ADP-sugar pyrophosphatase OS=Homo sapiens OX=9606 GN=NUDT5 PE=1 SV=1	0	70.762	37.4429	8	30	8	1	219	24.3	4.94	High	High		6.57484e+07	8.12483e+07	4.878	41.8	8	293	8
FALSE	High	Master Protein	Q16181	Septin-7 OS=Homo sapiens GN=SEPT7 PE=1 SV=2	0	70.389	38.4439	13	39	12	1	437	50.6	8.63	High	High		8.6601e+07	8.28798e+07	2.03	52.79	13	284	12
FALSE	High	None	Q29940	HLA class I histocompatibility antigen, B-59 alpha chain OS=Homo sapiens OX=9606 GN=HLA-B PE=1 SV=1	0	50.493	29.2818	8	24	0	0	362	40.6	6.3	High	High		1.08777e+07	26051822	2.162	25.56	8	207	8
FALSE	High	Master Protein	P29692	Elongation factor 1-delta OS=Homo sapiens GN=EEF1D PE=1 SV=5	0	70.133	39.8577	8	36	8	1	281	31.1	5.01	High	High		1.39578e+08	1.54795e+08	2.162	49.04	8	482	8
FALSE	High	None	Q9Y4G6	Talin-2 OS=Homo sapiens OX=9606 GN=TLN2 PE=1 SV=4	0	50.44	4.68135	9	32	9	1	2542	271.4	5.57	High	High		5.72034e+07	7.13485e+07	0.139	31.54	8	303	9
FALSE	High	Master Protein	Q13263	Transcription intermediary factor 1-beta OS=Homo sapiens GN=TRIM28 PE=1 SV=5	0	70.076	22.3952	15	43	15	1	835	88.5	5.77	High	High		6.24454e+07	3.15489e+07	1.276	38.63	15	279	15
FALSE	High	None	K7ESF4	Uncharacterized protein (Fragment) OS=Homo sapiens OX=9606 PE=4 SV=1	0	50.312	24.8804	3	13	3	1	209	22.8	6.6	High	High		4.07433e+08	2.59374e+08	4.012	54.6	3
FALSE	High	Master Protein	P10909	Clusterin OS=Homo sapiens GN=CLU PE=1 SV=1	0	69.861	30.735	13	51	13	1	449	52.5	6.27	High	High		2.13412e+08	1.88744e+08	3.642	54.23	12	478	12
FALSE	High	None	P30462	HLA class I histocompatibility antigen, B-14 alpha chain OS=Homo sapiens GN=HLA-B PE=1 SV=1	0	50.215	29.558	8	18	1	1	362	40.3	5.83	Not Found	High			26051822	1.683	18.28	8	185	8
FALSE	High	None	H0YI37	ATP synthase F1 subunit beta (Fragment) OS=Homo sapiens OX=9606 GN=ATP5F1B PE=1 SV=1	0	50.189	78.9474	6	15	6	1	133	13.9	5.82	High	High		3.64022e+07	1.09613e+08	20.544	44.88	6
FALSE	High	Master Protein Candidate	F5GYN4	Ubiquitin thioesterase OTUB1 OS=Homo sapiens OX=9606 GN=OTUB1 PE=1 SV=1	0	50.094	33.61	7	19	7	1	241	28	5.29	High	High		9.0556e+07	8.35939e+07	4.179	34.98	7
FALSE	High	Master Protein Candidate	J3KR44	Ubiquitin thioesterase OS=Homo sapiens OX=9606 GN=OTUB1 PE=1 SV=2	0	50.094	29.7794	7	19	7	1	272	31.4	5	High	High		9.0556e+07	8.35939e+07	3.642	34.98	7
FALSE	High	Master Protein	Q96AY3	Peptidyl-prolyl cis-trans isomerase FKBP10 OS=Homo sapiens GN=FKBP10 PE=1 SV=1	0	69.629	34.1924	17	54	17	1	582	64.2	5.62	High	High		6.55016e+07	9.28556e+07	1.88	39.56	17	288	17
FALSE	High	None	H7C367	Non-POU domain-containing octamer-binding protein (Fragment) OS=Homo sapiens OX=9606 GN=NONO PE=1 SV=8	0	50.054	44.4444	14	21	13	1	234	28.2	6.46	High	High		6.36644e+07	4.03037e+07	6.499	44.92	14
FALSE	High	None	Q8NFI4	Putative protein FAM10A5 OS=Homo sapiens GN=ST13P5 PE=5 SV=1	0	50.034	17.8862	7	30	7	1	369	41.4	5.05	High	High		8.91319e+07	5.63744e+07	1.818	30.48	7	133	7
FALSE	High	Master Protein	P53634	Dipeptidyl peptidase 1 OS=Homo sapiens GN=CTSC PE=1 SV=2	0	69.584	36.933	12	47	12	1	463	51.8	6.99	High	High		1.32903e+08	9.38477e+07	2.311	49.82	12	336	12
FALSE	High	None	E9PG15	14-3-3 protein theta (Fragment) OS=Homo sapiens OX=9606 GN=YWHAQ PE=1 SV=1	0	49.898	55.0336	9	32	7	1	149	17	5.78	High	High	Acetyl [K27]; Phospho [T24(100)]	3.15026e+08	2.22058e+08	9	63.63	9
FALSE	High	Master Protein Candidate	B4DV12	Polyubiquitin-B OS=Homo sapiens OX=9606 GN=UBB PE=1 SV=1	0	49.796	71.8954	8	41	8	1	153	17.2	7.34	High	High		3.59203e+08	2.53995e+08	4.179	102.99	8
FALSE	High	Master Protein Candidate	F5H6Q2	Polyubiquitin-C (Fragment) OS=Homo sapiens OX=9606 GN=UBC PE=1 SV=8	0	49.796	70.4918	8	41	8	1	122	13.7	6.14	High	High		3.59203e+08	2.53995e+08	9	102.99	8
FALSE	High	Master Protein Candidate	Q5PY61	Polyubiquitin-C OS=Homo sapiens OX=9606 GN=UBC PE=1 SV=1	0	49.796	72.0524	8	41	8	1	229	25.7	7.49	High	High		3.59203e+08	2.53995e+08	1.994	102.99	8
FALSE	High	Master Protein Candidate	F5H388	Polyubiquitin-C (Fragment) OS=Homo sapiens OX=9606 GN=UBC PE=1 SV=1	0	49.796	70.9677	8	41	8	1	155	17.5	7.4	High	High		3.59203e+08	2.53995e+08	4.179	102.99	8
FALSE	High	Master Protein Candidate	F5H265	Polyubiquitin-C (Fragment) OS=Homo sapiens OX=9606 GN=UBC PE=1 SV=1	0	49.796	73.8255	8	41	8	1	149	16.8	6.58	High	High		3.59203e+08	2.53995e+08	4.179	102.99	8
FALSE	High	Master Protein Candidate	F5H2Z3	Polyubiquitin-C (Fragment) OS=Homo sapiens OX=9606 GN=UBC PE=1 SV=1	0	49.796	63.2353	8	41	8	1	136	15.3	5.66	High	High		3.59203e+08	2.53995e+08	4.878	102.99	8
FALSE	High	Master Protein Candidate	F5GYU3	Polyubiquitin-C (Fragment) OS=Homo sapiens OX=9606 GN=UBC PE=1 SV=1	0	49.796	64.1791	8	41	8	1	134	15	5.66	High	High		3.59203e+08	2.53995e+08	5.813	102.99	8
FALSE	High	Master Protein Candidate	J3QTR3	Ubiquitin-40S ribosomal protein S27a (Fragment) OS=Homo sapiens OX=9606 GN=RPS27A PE=1 SV=1	0	49.796	51.8868	8	41	8	1	106	12.2	10.14	High	High		3.59203e+08	2.53995e+08	16.783	102.99	8
FALSE	High	Master Protein Candidate	J3QS39	Polyubiquitin-B (Fragment) OS=Homo sapiens OX=9606 GN=UBB PE=1 SV=1	0	49.796	59.1398	8	41	8	1	93	10.5	8.46	High	High		3.59203e+08	2.53995e+08	11.915	102.99	8
FALSE	High	Master Protein Candidate	F5GXK7	Polyubiquitin-C (Fragment) OS=Homo sapiens OX=9606 GN=UBC PE=1 SV=2	0	49.796	65.0888	8	41	8	1	169	19	8.31	High	High		3.59203e+08	2.53995e+08	3.217	102.99	8
FALSE	High	Master Protein Candidate	F5H747	Polyubiquitin-C (Fragment) OS=Homo sapiens OX=9606 GN=UBC PE=1 SV=8	0	49.796	68.75	8	41	8	1	160	18.1	8.32	High	High		3.59203e+08	2.53995e+08	3.642	102.99	8
FALSE	High	Master Protein Candidate	J3QKN0	Polyubiquitin-B (Fragment) OS=Homo sapiens OX=9606 GN=UBB PE=1 SV=1	0	49.796	68.4466	8	41	8	1	206	23.1	6.62	High	High		3.59203e+08	2.53995e+08	2.36	102.99	8
FALSE	High	Master Protein Candidate	Q96C32	Polyubiquitin-C OS=Homo sapiens OX=9606 GN=UBC PE=1 SV=1	0	49.796	72.1311	8	41	8	1	305	34.3	7.53	High	High		3.59203e+08	2.53995e+08	1.276	102.99	8
FALSE	High	None	H0YAH8	Transforming growth factor-beta-induced protein ig-h3 (Fragment) OS=Homo sapiens OX=9606 GN=TGFBI PE=1 SV=1	0	49.765	67.9487	3	9	3	1	78	8.5	5.34	High	High		9.01088e+07	3.93924e+08	38.811	26.53	3
FALSE	High	None	A0A087WSZ2	Alpha-actinin-3 OS=Homo sapiens OX=9606 GN=ACTN3 PE=1 SV=1	0	49.765	7.52119	8	18	0	2	944	107.6	6.39	Not Found	Not Found				0.369	44.93	8
FALSE	High	None	M0QZH0	Reticulocalbin-3 (Fragment) OS=Homo sapiens OX=9606 GN=RCN3 PE=1 SV=1	0	49.719	57.3964	9	12	9	1	169	19.8	4.98	High	High		2.22852e+07	1.13146e+08	7.111	32.63	9
FALSE	High	None	P30504	HLA class I histocompatibility antigen, Cw-4 alpha chain OS=Homo sapiens GN=HLA-C PE=1 SV=1	0	49.703	17.7596	6	17	1	1	366	41	6.47	Not Found	High			17257785	1.637	24.16	5	249	6
FALSE	High	None	Q8NHW5	60S acidic ribosomal protein P0-like OS=Homo sapiens GN=RPLP0P6 PE=5 SV=1	0	49.668	28.7066	7	34	7	1	317	34.3	5.55	High	High		5.35446e+07	1.15707e+08	1.818	39.32	7	277	7
FALSE	High	None	H0YKP3	Tropomyosin alpha-1 chain OS=Homo sapiens OX=9606 GN=TPM1 PE=1 SV=1	0	49.621	44.586	7	35	0	0	157	17.9	5.1	High	High		2.17353e+08	1.08392e+08	5.105	99.35	7
FALSE	High	None	P30485	HLA class I histocompatibility antigen, B-47 alpha chain OS=Homo sapiens OX=9606 GN=HLA-B PE=1 SV=1	0	49.606	30.1105	8	22	0	1	362	40.5	6.15	Not Found	Not Found				1.994	22.71	8	174	8
FALSE	High	Master Protein	Q9UMS4	Pre-mRNA-processing factor 19 OS=Homo sapiens GN=PRPF19 PE=1 SV=1	0	69.462	37.1032	12	49	12	1	504	55.1	6.61	High	High		6.66649e+07	52101560	3.062	50.47	12	379	12
FALSE	High	None	A6PW80	Elongation factor 1-alpha 1 (Fragment) OS=Homo sapiens OX=9606 GN=EEF1A1 PE=4 SV=8	0	49.562	51.8868	6	28	0	2	106	12	9.16	Not Found	Not Found				16.783	79.16	6
FALSE	High	None	Q5JR01	Elongation factor 1-alpha 1 (Fragment) OS=Homo sapiens OX=9606 GN=EEF1A1 PE=1 SV=1	0	49.562	37.931	6	28	0	2	145	15.9	8.4	Not Found	Not Found				11.915	79.16	6
FALSE	High	None	H0YMA1	Proteasome subunit alpha type (Fragment) OS=Homo sapiens OX=9606 GN=PSMA4 PE=1 SV=1	0	49.546	44.0191	6	18	6	1	209	23.3	6.76	High	High		1.81331e+08	1.65736e+08	4.623	49.01	6
FALSE	High	None	A0A0D9SFY5	Lamin-B1 (Fragment) OS=Homo sapiens OX=9606 GN=LMNB1 PE=1 SV=1	0	49.546	71.6867	13	27	11	1	166	18.4	5.36	High	High		8.34147e+07	8.29309e+07	10.938	47.77	13
FALSE	High	Master Protein	P00367	Glutamate dehydrogenase 1, mitochondrial OS=Homo sapiens OX=9606 GN=GLUD1 PE=1 SV=2	0	69.368	29.7491	13	50	13	1	558	61.4	7.8	High	High		2.79572e+07	5.26958e+07	1.448	50.48	13	408	13
FALSE	High	None	P01891	HLA class I histocompatibility antigen, A-68 alpha chain OS=Homo sapiens GN=HLA-A PE=1 SV=4	0	49.504	35.0685	8	24	0	0	365	40.9	6.7	High	Not Found		3.31106e+07		1.848	23.94	8	181	8
FALSE	High	None	F6TRA5	Spliceosome RNA helicase DDX39B (Fragment) OS=Homo sapiens OX=9606 GN=DDX39B PE=1 SV=1	0	49.501	40.3361	13	21	13	1	238	26.7	5.99	High	High		1.11969e+08	5.33665e+07	6.499	32.82	13
FALSE	High	None	A0A0A0MT12	Spliceosome RNA helicase DDX39B (Fragment) OS=Homo sapiens OX=9606 GN=DDX39B PE=1 SV=6	0	49.501	40.8511	13	21	13	1	235	26.3	5.81	High	High		1.11969e+08	5.33665e+07	6.499	32.82	13
FALSE	High	None	B1AK85	F-actin-capping protein subunit beta OS=Homo sapiens OX=9606 GN=CAPZB PE=1 SV=1	0	49.488	38.4615	8	16	8	1	260	29.2	5.99	High	High		8.82961e+07	7.97608e+07	2.384	37.18	8
FALSE	High	None	F8VW21	60S acidic ribosomal protein P0 (Fragment) OS=Homo sapiens OX=9606 GN=RPLP0 PE=1 SV=1	0	49.455	54.918	9	19	9	1	244	26.9	8.97	High	High		4.06057e+07	9.04714e+07	3.87	45.11	9
FALSE	High	Master Protein	Q16643	Drebrin OS=Homo sapiens OX=9606 GN=DBN1 PE=1 SV=4	0	69.169	23.8829	13	44	13	1	649	71.4	4.45	High	High		1.13792e+08	7.31639e+07	2.03	49.32	13	339	13
FALSE	High	None	H0YA83	Beta-hexosaminidase subunit beta (Fragment) OS=Homo sapiens OX=9606 GN=HEXB PE=1 SV=1	0	49.377	47.6471	11	23	11	1	170	19.5	5.71	High	High		1.78017e+08	8.58456e+07	11.115	47.15	11
FALSE	High	None	H0YKV8	Annexin A2 (Fragment) OS=Homo sapiens OX=9606 GN=ANXA2 PE=1 SV=1	0	49.371	82.716	8	19	9	1	81	9	8.16	High	High		1.37698e+08	4.13887e+08	45.416	55.45	8
FALSE	High	None	F8VU65	60S acidic ribosomal protein P0 (Fragment) OS=Homo sapiens OX=9606 GN=RPLP0 PE=1 SV=1	0	49.351	51.0121	9	21	9	1	247	27.2	9	High	High		5.35446e+07	1.15707e+08	3.437	47.55	9
FALSE	High	None	D6RF23	Receptor of-activated protein C kinase 1 OS=Homo sapiens OX=9606 GN=RACK1 PE=1 SV=1	0	49.345	91.0891	8	23	8	1	101	11.2	4.88	High	High		2.69797e+08	9.92402e+07	16.783	44.56	8
FALSE	High	Master Protein	P54819	Adenylate kinase 2, mitochondrial OS=Homo sapiens GN=AK2 PE=1 SV=2	0	69.153	58.9958	11	42	11	1	239	26.5	7.81	High	High		9.19719e+07	1.05443e+08	4.08	44.68	11	431	11
FALSE	High	Master Protein Candidate	H3BT71	RNA-binding motif protein, X chromosome OS=Homo sapiens OX=9606 GN=RBMX PE=1 SV=1	0	49.141	28.3784	10	15	10	1	296	32.2	9.91	High	High		1.24599e+08	1.4074e+08	1.873	37.08	10
FALSE	High	Master Protein Candidate	H0Y6E7	RNA-binding motif protein, X chromosome (Fragment) OS=Homo sapiens OX=9606 GN=RBMX PE=1 SV=2	0	49.141	28.7671	10	15	10	1	292	31.8	9.85	High	High		1.24599e+08	1.4074e+08	1.873	37.08	10
FALSE	High	None	A2A2D0	Stathmin (Fragment) OS=Homo sapiens OX=9606 GN=STMN1 PE=1 SV=8	0	49.116	74.1176	10	29	10	1	85	9.8	7.42	High	High		1.79278e+08	3.23966e+08	45.416	68.32	10
FALSE	High	Master Protein Candidate	G5EA09	Syndecan binding protein (Syntenin), isoform CRA_a OS=Homo sapiens OX=9606 GN=SDCBP PE=1 SV=1	0	48.993	31.1321	5	11	5	1	318	34.8	8.51	High	High		8.98893e+07	3.93873e+07	1.336	32.58	5
FALSE	High	Master Protein Candidate	I3L504	Eukaryotic translation initiation factor 5A-1 OS=Homo sapiens OX=9606 GN=EIF5A PE=1 SV=1	0	48.933	46.2366	7	22	3	1	186	20.5	5.25	High	High		2.97041e+08	1.35676e+08	6.743	66.15	7
FALSE	High	Master Protein Candidate	I3L397	Eukaryotic translation initiation factor 5A (Fragment) OS=Homo sapiens OX=9606 GN=EIF5A PE=1 SV=8	0	48.933	58.9041	7	22	3	1	146	16	5	High	High		2.97041e+08	1.35676e+08	9	66.15	7
FALSE	High	None	I6L8B7	Fatty acid-binding protein, epidermal OS=Homo sapiens OX=9606 GN=FABP5 PE=1 SV=1	0	48.889	78.2178	6	16	6	1	101	11.3	6.07	High	High		113440028	7.87426e+07	6.197	42.58	6
FALSE	High	None	M0R261	6-phosphogluconolactonase (Fragment) OS=Homo sapiens OX=9606 GN=PGLS PE=1 SV=1	0	48.88	51.3889	7	15	7	1	216	23	5.86	High	High		6.70316e+07	1.07286e+08	3.642	36.98	7
FALSE	High	None	Q9TNN7	HLA class I histocompatibility antigen, Cw-5 alpha chain OS=Homo sapiens GN=HLA-C PE=1 SV=1	0	48.792	22.1311	5	13	0	0	366	40.9	7.44	Not Found	High			17257785	0.995	20.95	4	163	5
FALSE	High	Master Protein	O43776	Asparagine--tRNA ligase, cytoplasmic OS=Homo sapiens GN=NARS PE=1 SV=1	0	68.93	29.927	14	44	14	1	548	62.9	6.25	High	High		8.43612e+07	3.85814e+07	1.738	56.45	14	319	14
FALSE	High	None	H0YA55	Serum albumin (Fragment) OS=Homo sapiens OX=9606 GN=ALB PE=1 SV=1	0	48.713	11.2335	7	40	7	1	454	51.5	6.95	High	High	Acetyl [K283]	4.26178e+09	2.90449e+09	1.929	83.8	7
FALSE	High	Master Protein	Q96HC4	PDZ and LIM domain protein 5 OS=Homo sapiens GN=PDLIM5 PE=1 SV=5	0	68.878	23.8255	10	39	10	1	596	63.9	8.21	High	High		6.99188e+07	6.23174e+07	1.106	48.03	10	407	10
FALSE	High	Master Protein	P55287	Cadherin-11 OS=Homo sapiens OX=9606 GN=CDH11 PE=2 SV=2	0	68.548	22.8643	13	36	13	1	796	87.9	4.91	High	High		1.50702e+07	7.1417e+07	1.116	38.49	13	221	13
FALSE	High	None	P49448	Glutamate dehydrogenase 2, mitochondrial OS=Homo sapiens GN=GLUD2 PE=1 SV=2	0	48.625	18.1004	9	32	9	1	558	61.4	8.46	High	High		2.79572e+07	4.82444e+07	0.808	34.83	9	376	9
FALSE	High	None	H0Y858	Uncharacterized protein (Fragment) OS=Homo sapiens OX=9606 PE=4 SV=1	0	48.623	8.76897	8	16	6	1	1186	133.5	8.09	High	High		6.78724e+07	6.17904e+07	0.476	34.33	8
FALSE	High	None	F6U0H7	HLA class I histocompatibility antigen, B-46 alpha chain (Fragment) OS=Homo sapiens OX=9606 GN=HLA-B PE=1 SV=1	0	48.61	36.5854	9	10	2	1	246	27.8	5.86	Not Found	High			2.86238e+07	2.875	24.98	9
FALSE	High	None	H3BUU9	Cadherin-11 OS=Homo sapiens OX=9606 GN=CDH11 PE=1 SV=1	0	48.606	21.4925	11	16	11	1	670	73.7	4.7	High	High		1.50702e+07	7.1417e+07	1.154	32.51	11
FALSE	High	Master Protein	Q14444	Caprin-1 OS=Homo sapiens GN=CAPRIN1 PE=1 SV=2	0	68.407	21.8618	12	46	12	1	709	78.3	5.25	High	High		5.99111e+07	6.47846e+07	2.433	38.43	11	303	12
FALSE	High	Master Protein Candidate	E9PF17	Versican core protein OS=Homo sapiens OX=9606 GN=VCAN PE=1 SV=2	0	48.542	8.40652	10	12	10	1	1594	176.7	4.82	High	High		2.26928e+07	7.22567e+07	0.299	30.76	10
FALSE	High	Master Protein	P62942	Peptidyl-prolyl cis-trans isomerase FKBP1A OS=Homo sapiens GN=FKBP1A PE=1 SV=2	0	68.122	81.4815	7	36	7	1	108	11.9	8.16	High	High		2.37449e+08	5.55944e+08	315.228	44.41	5	343	7
FALSE	High	None	M0QY85	Tubulin beta-4A chain (Fragment) OS=Homo sapiens OX=9606 GN=TUBB4A PE=1 SV=1	0	48.523	81.3084	4	11	0	2	107	11.8	5.11	Not Found	Not Found				14.849	42.37	4
FALSE	High	None	H3BP20	Beta-hexosaminidase OS=Homo sapiens OX=9606 GN=HEXA PE=1 SV=1	0	48.513	27.037	10	16	10	1	540	62	5.21	High	High		1.53775e+08	4.69819e+07	1.555	36.28	10
FALSE	High	Master Protein	P29966	Myristoylated alanine-rich C-kinase substrate OS=Homo sapiens GN=MARCKS PE=1 SV=4	0	68.022	47.5904	10	34	10	1	332	31.5	4.45	High	High		4.4174e+07	8.05422e+07	5.105	41.04	10	388	9
FALSE	High	None	P30456	HLA class I histocompatibility antigen, A-43 alpha chain OS=Homo sapiens OX=9606 GN=HLA-A PE=1 SV=1	0	48.374	34.5205	9	23	1	1	365	41	6.39	Not Found	High				1.61	20.82	8	150	9
FALSE	High	None	P16189	HLA class I histocompatibility antigen, A-31 alpha chain OS=Homo sapiens GN=HLA-A PE=1 SV=2	0	48.374	34.5205	9	23	1	1	365	41	6.47	Not Found	High				1.848	20.82	8	150	9
FALSE	High	Master Protein	P51991	Heterogeneous nuclear ribonucleoprotein A3 OS=Homo sapiens OX=9606 GN=HNRNPA3 PE=1 SV=2	0	67.194	37.3016	10	33	9	1	378	39.6	9.01	High	High	Acetyl [K4]	1.4837e+08	5.98259e+07	2.728	39.61	10	213	10
FALSE	High	Master Protein	O14980	Exportin-1 OS=Homo sapiens GN=XPO1 PE=1 SV=1	0	67.109	18.7675	15	46	15	1	1071	123.3	6.06	High	High		7.81763e+07	46328356	0.778	33.78	15	248	15
FALSE	High	None	H0Y3T6	45 kDa calcium-binding protein (Fragment) OS=Homo sapiens OX=9606 GN=SDF4 PE=1 SV=1	0	48.183	30.0412	8	14	8	1	243	28.1	5.1	High	High		4.65039e+07	1.00881e+08	2.652	40.14	8
FALSE	High	Master Protein	P01034	Cystatin-C OS=Homo sapiens GN=CST3 PE=1 SV=1	0	67.024	56.1644	7	48	7	1	146	15.8	8.75	High	High		4.94444e+08	9.90241e+08	9	56.95	7	405	7
FALSE	High	Master Protein	Q6NZI2	Polymerase I and transcript release factor OS=Homo sapiens GN=PTRF PE=1 SV=1	0	66.902	28.4615	10	40	10	1	390	43.5	5.6	High	High		1.18309e+08	1.44328e+08	3.084	53.91	10	372	10
FALSE	High	Master Protein Candidate	P10412	Histone H1.4 OS=Homo sapiens OX=9606 GN=HIST1H1E PE=1 SV=2	0	48.094	16.895	6	29	6	1	219	21.9	11.03	High	High		8.37006e+07	8.04401e+07	2.831	30.19	6	288	6
FALSE	High	Master Protein Candidate	P16403	Histone H1.2 OS=Homo sapiens GN=HIST1H1C PE=1 SV=2	0	48.094	17.3709	6	29	6	1	213	21.4	10.93	High	High		8.37006e+07	8.04401e+07	2.455	30.19	6	288	6
FALSE	High	None	P30443	HLA class I histocompatibility antigen, A-1 alpha chain OS=Homo sapiens OX=9606 GN=HLA-A PE=1 SV=1	0	48.062	29.0411	7	21	0	0	365	40.8	6.54	High	High		6.92565e+07	2.56409e+07	1.462	18.69	6	199	7
FALSE	High	None	P30455	HLA class I histocompatibility antigen, A-36 alpha chain OS=Homo sapiens OX=9606 GN=HLA-A PE=1 SV=1	0	48.062	29.0411	7	21	0	0	365	40.9	6.39	High	High		6.92565e+07	2.56409e+07	1.565	18.69	6	199	7
FALSE	High	None	P30487	HLA class I histocompatibility antigen, B-49 alpha chain OS=Homo sapiens OX=9606 GN=HLA-B PE=1 SV=2	0	48.005	29.8343	8	24	1	1	362	40.6	6.47	High	Not Found		1.08777e+07		1.994	25.27	8	181	8
FALSE	High	None	B4DLR8	NAD(P)H dehydrogenase [quinone] 1 OS=Homo sapiens OX=9606 GN=NQO1 PE=1 SV=1	0	47.935	45.5446	9	11	9	1	202	22.8	8.5	High	Not Found		1.26734e+08		4.623	30.29	9
FALSE	High	None	F8VWV9	Tubulin alpha-1B chain (Fragment) OS=Homo sapiens OX=9606 GN=TUBA1B PE=1 SV=1	0	47.928	69.1358	4	17	0	3	81	8.9	5.12	Not Found	Not Found				38.811	45.13	4
FALSE	High	None	F8VX09	Tubulin alpha-1B chain (Fragment) OS=Homo sapiens OX=9606 GN=TUBA1B PE=1 SV=1	0	47.928	74.6667	4	17	0	3	75	8.3	5.33	Not Found	Not Found				99	45.13	4
FALSE	High	None	A0A1W2PRX1	HLA class I histocompatibility antigen, Cw-6 alpha chain OS=Homo sapiens OX=9606 GN=HLA-C PE=1 SV=1	0	47.86	32.377	6	10	0	0	244	26.9	5.47	Not Found	High			17257785	2.728	29.97	6
FALSE	High	Master Protein	P25789	Proteasome subunit alpha type-4 OS=Homo sapiens OX=9606 GN=PSMA4 PE=1 SV=1	0	66.837	39.8467	8	40	8	1	261	29.5	7.72	High	High		1.87536e+08	1.74812e+08	4.412	57.16	8	532	8
FALSE	High	None	H3BMF9	Semaphorin-7A (Fragment) OS=Homo sapiens OX=9606 GN=SEMA7A PE=1 SV=1	0	47.741	87.5	6	12	6	1	80	9.6	6.05	Not Found	High			1.8233e+08	24.119	41.33	6
FALSE	High	Master Protein	P05388	60S acidic ribosomal protein P0 OS=Homo sapiens OX=9606 GN=RPLP0 PE=1 SV=1	0	66.809	55.205	11	46	11	1	317	34.3	5.97	High	High		5.35446e+07	1.15707e+08	3.467	53.74	11	316	11
FALSE	High	None	B8ZZL8	10 kDa heat shock protein, mitochondrial OS=Homo sapiens OX=9606 GN=HSPE1 PE=1 SV=1	0	47.643	58.4158	8	26	8	1	101	10.7	9.58	High	High		4.53669e+08	3.47933e+08	30.623	43.89	8
FALSE	High	Master Protein Candidate	F8WCF6	Actin-related protein 2/3 complex subunit 4 OS=Homo sapiens OX=9606 GN=ARPC4-TTLL3 PE=3 SV=1	0	47.637	45.8564	8	18	8	1	181	21	8.76	High	High		5.79343e+07	1.34679e+08	3.394	40.8	8
FALSE	High	None	H0YKT8	Proteasome subunit beta type (Fragment) OS=Homo sapiens OX=9606 GN=PSMA4 PE=1 SV=8	0	47.618	45.8564	5	16	5	1	181	19.9	6.76	High	High		1.565e+08	1.4976e+08	4.337	45.21	5
FALSE	High	None	H0Y7F0	Calpastatin (Fragment) OS=Homo sapiens OX=9606 GN=CAST PE=1 SV=1	0	47.553	24.7706	8	14	8	1	436	47.8	4.7	High	High		1.57773e+07	3.82628e+07	1.346	27.54	8
FALSE	High	None	H0Y9H6	Calpastatin (Fragment) OS=Homo sapiens OX=9606 GN=CAST PE=1 SV=1	0	47.553	23.2258	8	14	8	1	465	50.6	4.86	High	High		1.57773e+07	3.82628e+07	1.212	27.54	8
FALSE	High	None	E9PDE4	Calpastatin OS=Homo sapiens OX=9606 GN=CAST PE=1 SV=1	0	47.553	16.9811	8	14	8	1	636	69	4.88	High	High		1.57773e+07	3.82628e+07	0.863	27.54	8
FALSE	High	None	A0A1W2PRU9	HLA class I histocompatibility antigen, Cw-6 alpha chain OS=Homo sapiens OX=9606 GN=HLA-C PE=1 SV=1	0	47.545	32.377	6	12	0	1	244	26.7	5.45	High	High		1.60693e+07	6.23731e+06	3.924	29.24	6
FALSE	High	None	D6RF62	Multifunctional protein ADE2 OS=Homo sapiens OX=9606 GN=PAICS PE=1 SV=1	0	47.525	40.2402	13	19	13	1	333	37.1	6.27	High	High		2.16915e+07	5.19616e+07	3.16	34.52	13
FALSE	High	None	C9JXZ0	Procollagen-lysine,2-oxoglutarate 5-dioxygenase 2 (Fragment) OS=Homo sapiens OX=9606 GN=PLOD2 PE=1 SV=1	0	47.498	36.6812	8	13	0	2	229	26.1	8.31	Not Found	Not Found				4.412	22.36	8
FALSE	High	None	A0A140T937	HLA class I histocompatibility antigen, Cw-6 alpha chain OS=Homo sapiens OX=9606 GN=HLA-C PE=1 SV=1	0	47.494	23.8938	6	11	0	0	339	38.3	6.3	Not Found	Not Found				1.976	29.17	6
FALSE	High	None	A0A140T930	HLA class I histocompatibility antigen, Cw-6 alpha chain OS=Homo sapiens OX=9606 GN=HLA-C PE=1 SV=1	0	47.494	20.403	6	11	0	0	397	44.4	7.46	Not Found	Not Found				1.462	29.17	6
FALSE	High	None	A0A1W2PRZ0	HLA class I histocompatibility antigen, Cw-6 alpha chain OS=Homo sapiens OX=9606 GN=HLA-C PE=1 SV=1	0	47.494	24.9231	6	11	0	0	325	36.7	5.99	Not Found	Not Found				1.976	29.17	6
FALSE	High	None	A0A140T912	HLA class I histocompatibility antigen, Cw-6 alpha chain OS=Homo sapiens OX=9606 GN=HLA-C PE=1 SV=1	0	47.494	21.7742	6	11	0	0	372	41.4	6.39	Not Found	Not Found				1.683	29.17	6
FALSE	High	None	P16190	HLA class I histocompatibility antigen, A-33 alpha chain OS=Homo sapiens OX=9606 GN=HLA-A PE=1 SV=3	0	47.485	35.3425	9	19	1	1	365	40.9	6.7	Not Found	High				1.565	17.79	8	112	9
FALSE	High	Master Protein	Q9Y678	Coatomer subunit gamma-1 OS=Homo sapiens GN=COPG1 PE=1 SV=1	0	66.804	22.6545	14	37	13	1	874	97.7	5.47	High	High		3.07373e+07	3.95808e+07	1.004	36.16	14	315	12
FALSE	High	None	E5RFU4	Dihydropyrimidinase-related protein 2 (Fragment) OS=Homo sapiens OX=9606 GN=DPYSL2 PE=1 SV=1	0	47.45	37.6471	4	18	2	1	170	18.3	11.55	High	High		2.02111e+08	1.81108e+08	5.579	38.59	4
FALSE	High	Master Protein	P12955	Xaa-Pro dipeptidase OS=Homo sapiens GN=PEPD PE=1 SV=3	0	66.625	31.2373	15	56	15	1	493	54.5	6	High	High		1.4847e+08	6.36058e+07	3.642	49.94	15	296	15
FALSE	High	None	K7EM20	14-3-3 protein epsilon (Fragment) OS=Homo sapiens OX=9606 GN=YWHAE PE=1 SV=1	0	47.39	60	6	34	5	1	115	12.9	4.59	High	High		436085850	6.25068e+08	18.307	87.58	6
FALSE	High	None	C9JPH9	Fascin (Fragment) OS=Homo sapiens OX=9606 GN=FSCN1 PE=1 SV=1	0	47.376	58.3333	7	24	7	1	120	13.5	7.88	High	High		3.07407e+08	1.10282e+08	45.416	54.93	7
FALSE	High	None	C9JNZ1	UTP--glucose-1-phosphate uridylyltransferase (Fragment) OS=Homo sapiens OX=9606 GN=UGP2 PE=1 SV=8	0	47.369	51.4151	9	17	9	1	212	24.2	8.62	High	High		3.19838e+07	8.32537e+07	3.394	32.45	9
FALSE	High	None	H0Y8R5	Receptor of-activated protein C kinase 1 (Fragment) OS=Homo sapiens OX=9606 GN=RACK1 PE=1 SV=1	0	47.35	78.9855	8	18	8	1	138	15.2	7.31	High	High		1.94868e+08	6.88234e+07	9	40.24	8
FALSE	High	None	K7EPY4	Glucose-6-phosphate isomerase (Fragment) OS=Homo sapiens OX=9606 GN=GPI PE=1 SV=8	0	47.337	53.6145	8	20	8	1	166	19.1	9.54	High	High		4.28859e+08	4.10718e+08	3.217	46.85	8
FALSE	High	Master Protein	P05997	Collagen alpha-2(V) chain OS=Homo sapiens OX=9606 GN=COL5A2 PE=1 SV=3	0	66.602	16.3442	14	36	13	1	1499	144.8	6.46	High	High		6.25207e+07	9.32444e+07	0.425	31.96	14	225	14
FALSE	High	None	F8W180	Myosin light polypeptide 6 OS=Homo sapiens OX=9606 GN=MYL6 PE=1 SV=1	0	47.319	42.3469	5	23	1	1	196	22.1	4.93	Not Found	High			2.53674e+07	4.623	62.82	5
FALSE	High	None	F8VZU9	Myosin light polypeptide 6 OS=Homo sapiens OX=9606 GN=MYL6 PE=1 SV=1	0	47.319	80.5825	5	23	1	1	103	11.7	4.41	Not Found	High			2.53674e+07	30.623	62.82	5
FALSE	High	Master Protein	P15559	NAD(P)H dehydrogenase [quinone] 1 OS=Homo sapiens GN=NQO1 PE=1 SV=1	0	65.727	40.8759	10	28	10	1	274	30.8	8.88	High	Not Found		1.26734e+08		4.179	41.03	10	134	10
FALSE	High	None	E7EXB4	60 kDa heat shock protein, mitochondrial (Fragment) OS=Homo sapiens OX=9606 GN=HSPD1 PE=1 SV=1	0	47.303	49.7738	8	17	9	1	221	23.8	9.5	High	High		1.23975e+08	1.34909e+08	3.394	44.99	8
FALSE	High	Master Protein	Q14247	Src substrate cortactin OS=Homo sapiens OX=9606 GN=CTTN PE=1 SV=2	0	65.635	34.5455	11	36	11	1	550	61.5	5.4	High	High		4.32576e+07	5.86928e+07	1.438	40.77	11	277	11
FALSE	High	None	H7C4C8	T-complex protein 1 subunit theta (Fragment) OS=Homo sapiens OX=9606 GN=CCT8 PE=1 SV=1	0	47.281	34.0557	9	22	9	1	323	35.5	5.96	High	High		6.39553e+07	8.04614e+07	1.371	48.3	9
FALSE	High	None	H7C597	Staphylococcal nuclease domain-containing protein 1 (Fragment) OS=Homo sapiens OX=9606 GN=SND1 PE=1 SV=1	0	47.241	47.1861	7	15	7	1	231	26.2	5.3	High	High		4.94198e+07	3.43021e+07	2.875	33.52	7
FALSE	High	Master Protein Candidate	D6RGI3	Septin 11, isoform CRA_b OS=Homo sapiens OX=9606 GN=SEPT11 PE=1 SV=1	0	47.143	35.2941	12	26	8	1	425	49	6.96	High	High		6.93817e+07	6.25307e+07	2.02	49.81	12
FALSE	High	Master Protein Candidate	D6RER5	Septin-11 OS=Homo sapiens OX=9606 GN=SEPT11 PE=1 SV=1	0	47.143	34.7222	12	26	8	1	432	49.8	6.68	High	High		6.93817e+07	6.25307e+07	1.894	49.81	12
FALSE	High	None	H3BPK7	Alanine--tRNA ligase, cytoplasmic (Fragment) OS=Homo sapiens OX=9606 GN=AARS PE=1 SV=3	0	47.084	36.7857	10	16	10	1	280	30.2	7.46	High	High		5.63885e+07	2.55094e+07	2.162	35.61	10
FALSE	High	None	A6NJA2	Ubiquitin carboxyl-terminal hydrolase 14 OS=Homo sapiens OX=9606 GN=USP14 PE=1 SV=2	0	47.067	22.9911	10	15	10	1	448	51.1	5.92	High	High		3.89929e+07	5.14666e+07	1.212	39.31	10
FALSE	High	Master Protein Candidate	Q16777	Histone H2A type 2-C OS=Homo sapiens GN=HIST2H2AC PE=1 SV=4	0	46.971	36.4341	7	42	2	1	129	14	10.9	High	High		188372710	5.03457e+07	30.623	49.88	7	256	7
FALSE	High	Master Protein Candidate	Q9BTM1	Histone H2A.J OS=Homo sapiens OX=9606 GN=H2AFJ PE=1 SV=1	0	46.971	36.4341	7	42	2	1	129	14	10.9	High	High		188372710	5.03457e+07	30.623	49.88	7	256	7
FALSE	High	Master Protein Candidate	P20671	Histone H2A type 1-D OS=Homo sapiens GN=HIST1H2AD PE=1 SV=2	0	46.971	36.1538	7	42	2	1	130	14.1	10.9	High	High		188372710	5.03457e+07	18.307	49.88	7	256	7
FALSE	High	Master Protein Candidate	Q99878	Histone H2A type 1-J OS=Homo sapiens OX=9606 GN=HIST1H2AJ PE=1 SV=3	0	46.971	36.7188	7	42	2	1	128	13.9	10.89	High	High		188372710	5.03457e+07	18.307	49.88	7	256	7
FALSE	High	Master Protein Candidate	Q6FI13	Histone H2A type 2-A OS=Homo sapiens GN=HIST2H2AA3 PE=1 SV=3	0	46.971	36.1538	7	42	2	1	130	14.1	10.9	High	High		188372710	5.03457e+07	18.307	49.88	7	256	7
FALSE	High	Master Protein	Q8NC51	Plasminogen activator inhibitor 1 RNA-binding protein OS=Homo sapiens GN=SERBP1 PE=1 SV=2	0	65.63	30.8824	12	43	12	1	408	44.9	8.65	High	High		2.7313e+07	8.97914e+07	2.831	55.29	12	192	12
FALSE	High	Master Protein Candidate	Q96KK5	Histone H2A type 1-H OS=Homo sapiens OX=9606 GN=HIST1H2AH PE=1 SV=3	0	46.971	36.7188	7	42	2	1	128	13.9	10.89	High	High		188372710	5.03457e+07	18.307	49.88	7	256	7
FALSE	High	None	C9J3P4	Carboxypeptidase A4 (Fragment) OS=Homo sapiens OX=9606 GN=CPA4 PE=1 SV=8	0	46.906	65.4971	5	15	5	1	171	19.6	5.36	High	High		6.11116e+08	1.28884e+08	6.743	49.96	5
FALSE	High	None	A0A0A0MRQ5	Peroxiredoxin-1 OS=Homo sapiens OX=9606 GN=PRDX1 PE=1 SV=1	0	46.845	63.9175	7	24	4	1	97	10.7	8.72	High	High		5.91538e+08	6.68122e+08	22.714	56.08	7
FALSE	High	None	H7C543	CD166 antigen (Fragment) OS=Homo sapiens OX=9606 GN=ALCAM PE=1 SV=1	0	46.806	28.4884	7	13	7	1	344	38.2	5.58	High	High		12934952	7.38241e+07	2.875	29.4	7
FALSE	High	None	H0Y9B6	Beta-hexosaminidase subunit beta (Fragment) OS=Homo sapiens OX=9606 GN=HEXB PE=1 SV=1	0	46.784	49.505	10	20	10	1	202	23.2	5.19	High	High		1.76873e+08	8.55372e+07	9	36.05	10
FALSE	High	None	P30512	HLA class I histocompatibility antigen, A-29 alpha chain OS=Homo sapiens OX=9606 GN=HLA-A PE=1 SV=2	0	46.689	31.7808	8	21	0	1	365	40.8	7.01	Not Found	Not Found				1.565	20.82	7	150	8
FALSE	High	None	D6RFN0	COP9 signalosome complex subunit 4 OS=Homo sapiens OX=9606 GN=COPS4 PE=1 SV=1	0	46.685	22.8311	10	17	10	1	438	49.7	5.81	High	High		3.2008e+07	2.24189e+07	1.212	30.98	10
FALSE	High	None	E9PGX9	Lupus La protein (Fragment) OS=Homo sapiens OX=9606 GN=SSB PE=1 SV=1	0	46.633	50.8333	6	17	6	1	120	13.9	9.14	High	High		1.45901e+08	1.06203e+08	12.895	47.92	6
FALSE	High	None	Q5SQT6	Inorganic pyrophosphatase OS=Homo sapiens OX=9606 GN=PPA1 PE=1 SV=1	0	46.62	56.7416	7	17	7	1	178	20	5.25	High	High		8.69573e+07	5.65605e+07	3.642	50.42	7
FALSE	High	None	G3V361	Calmodulin-1 (Fragment) OS=Homo sapiens OX=9606 GN=CALM1 PE=1 SV=1	0	46.523	32.6531	7	23	7	1	98	11.1	4.25	High	High		1.75396e+08	3.31901e+08	45.416	45.78	7
FALSE	High	None	K7EP68	Tropomyosin alpha-4 chain (Fragment) OS=Homo sapiens OX=9606 GN=TPM4 PE=1 SV=1	0	46.465	42.029	6	29	0	1	138	15.8	5	High	High		7.14614e+07	5.71455e+07	7.111	81.74	6
FALSE	High	None	Q5SX86	Rab GDP dissociation inhibitor (Fragment) OS=Homo sapiens OX=9606 GN=GDI2 PE=1 SV=1	0	46.45	65.8065	11	25	8	1	155	17.8	9	High	High		2.38943e+08	2.75431e+08	14.849	57.32	11
FALSE	High	None	K7ESM5	Tubulin beta chain (Fragment) OS=Homo sapiens OX=9606 GN=TUBB6 PE=1 SV=1	0	46.442	31.3609	7	23	0	1	338	37.4	5.78	Not Found	Not Found				1.683	56.17	7
FALSE	High	None	H0Y586	Proteasome endopeptidase complex (Fragment) OS=Homo sapiens OX=9606 GN=PSMA7 PE=1 SV=1	0	46.393	57.754	9	21	9	1	187	21.2	8.87	High	High		1.51187e+08	1.40327e+08	3.642	49.9	9
FALSE	High	None	G3V2H3	Purine nucleoside phosphorylase (Fragment) OS=Homo sapiens OX=9606 GN=PNP PE=1 SV=1	0	46.31	80.6452	6	18	6	1	93	10.5	7.44	High	High	Acetyl [K11]	3.28337e+07	9.18736e+07	12.335	34.22	6
FALSE	High	None	A0A087WWT3	Serum albumin OS=Homo sapiens OX=9606 GN=ALB PE=1 SV=1	0	46.296	11.3636	4	34	4	1	396	45.1	6.1	High	High	Acetyl [K225]	3.03922e+09	3.28718e+09	1.555	79.68	4
FALSE	High	None	H0YM70	Proteasome activator complex subunit 2 OS=Homo sapiens OX=9606 GN=PSME2 PE=1 SV=1	0	46.291	38.5965	8	23	8	1	228	26	5.92	High	High		1.16271e+08	86413075	2.594	42.08	8
FALSE	High	Master Protein	P13645	Keratin, type I cytoskeletal 10 OS=Homo sapiens OX=9606 GN=KRT10 PE=1 SV=6	0	65.508	28.5959	13	47	12	1	584	58.8	5.21	High	High		4.94457e+07	2.69661e+07	2.039	36.48	13	420	13
FALSE	High	None	P13746	HLA class I histocompatibility antigen, A-11 alpha chain OS=Homo sapiens OX=9606 GN=HLA-A PE=1 SV=1	0	46.242	31.2329	7	19	0	0	365	40.9	6.15	Not Found	High			3.02593e+07	1.228	18.69	6	199	7
FALSE	High	None	G3V2X9	Alpha-actinin-1 (Fragment) OS=Homo sapiens OX=9606 GN=ACTN1 PE=1 SV=1	0	46.236	55.5556	9	30	4	1	144	16.3	9.26	High	High		1.50052e+08	3.03441e+08	7.254	75.59	9
FALSE	High	None	G3V153	Caprin-1 OS=Homo sapiens OX=9606 GN=CAPRIN1 PE=1 SV=1	0	46.196	16.7197	9	19	9	1	628	70.3	5.02	High	High		5.99111e+07	6.47846e+07	1.873	32.49	9
FALSE	High	None	X6R6Z1	Interleukin enhancer-binding factor 2 (Fragment) OS=Homo sapiens OX=9606 GN=ILF2 PE=1 SV=1	0	46.165	85.2174	6	12	6	1	115	12.4	5.17	High	High		1.30103e+08	1.26903e+08	6.499	40.05	6
FALSE	High	Master Protein	Q10567	AP-1 complex subunit beta-1 OS=Homo sapiens GN=AP1B1 PE=1 SV=2	0	65.495	16.7545	14	48	7	1	949	104.6	5.06	High	High		2.12527e+07	26477890	0.882	52.16	14	353	14
FALSE	High	None	B4E1C5	Histidine--tRNA ligase, cytoplasmic OS=Homo sapiens OX=9606 GN=HARS PE=1 SV=1	0	46.11	31.1392	13	18	13	1	395	43.9	5.1	High	High		4.85506e+07	7.31603e+07	2.162	23.4	13
FALSE	High	None	A0A0C4DGI3	Citrate synthase OS=Homo sapiens OX=9606 GN=CS PE=1 SV=1	0	45.994	35.25	8	16	8	1	400	44.7	7.18	High	High		2.85206e+07	43407411	2.162	21.63	8
FALSE	High	Master Protein Candidate	F8W0W4	Nascent polypeptide-associated complex subunit alpha (Fragment) OS=Homo sapiens OX=9606 GN=NACA PE=1 SV=1	0	45.979	46.4646	7	12	7	1	198	21.5	4.58	High	High		8.51885e+07	4.14395e+07	18.307	30.38	7
FALSE	High	Master Protein Candidate	F8VZJ2	Nascent polypeptide-associated complex subunit alpha OS=Homo sapiens OX=9606 GN=NACA PE=1 SV=1	0	45.979	67.6471	7	12	7	1	136	15	4.91	High	High		8.51885e+07	4.14395e+07	18.307	30.38	7
FALSE	High	Master Protein Candidate	H0YHX9	Nascent polypeptide-associated complex subunit alpha (Fragment) OS=Homo sapiens OX=9606 GN=NACA PE=1 SV=1	0	45.979	43.1925	7	12	7	1	213	22.9	4.7	High	High		8.51885e+07	4.14395e+07	9	30.38	7
FALSE	High	None	X6RA14	S-formylglutathione hydrolase OS=Homo sapiens OX=9606 GN=ESD PE=1 SV=1	0	45.95	48.6166	9	19	9	1	253	28.2	6.79	High	High		1.15169e+08	7.71838e+07	7.377	29.6	9
FALSE	High	None	H0YAR2	Polyadenylate-binding protein 1 (Fragment) OS=Homo sapiens OX=9606 GN=PABPC1 PE=1 SV=1	0	45.92	38.0282	13	18	10	1	284	32.2	9.04	High	High		4.64433e+07	4.38993e+07	3.16	33.41	13
FALSE	High	None	O02654	Enolase OS=Doryteuthis pealeii PE=2 SV=1	0	45.864	10.1382	3	27	2	1	434	47.4	6.13	High	High		9.28054e+08	1.30098e+09	0.887			743	3
FALSE	High	None	B7WNR0	Serum albumin OS=Homo sapiens OX=9606 GN=ALB PE=1 SV=1	0	45.739	8.70445	5	34	5	1	494	56.2	7.14	High	High	Acetyl [K323]	2.82162e+09	2.90449e+09	1.31	80.47	5
FALSE	High	None	C9JKR2	Albumin, isoform CRA_k OS=Homo sapiens OX=9606 GN=ALB PE=1 SV=1	0	45.739	10.3118	5	34	5	1	417	47.3	6.35	High	High	Acetyl [K246]	2.82162e+09	2.90449e+09	1.683	80.47	5
FALSE	High	None	D6RHD5	Serum albumin OS=Homo sapiens OX=9606 GN=ALB PE=1 SV=1	0	45.739	9.36819	5	34	5	1	459	52	6.84	High	High	Acetyl [K288]	2.82162e+09	2.90449e+09	1.512	80.47	5
FALSE	High	None	P30464	HLA class I histocompatibility antigen, B-15 alpha chain OS=Homo sapiens GN=HLA-B PE=1 SV=2	0	45.722	26.7956	7	20	0	2	362	40.4	6.3	Not Found	Not Found				1.683	20.97	7	171	7
FALSE	High	None	P30488	HLA class I histocompatibility antigen, B-50 alpha chain OS=Homo sapiens GN=HLA-B PE=1 SV=1	0	45.722	26.7956	7	20	0	2	362	40.5	6.47	Not Found	Not Found				1.683	20.97	7	171	7
FALSE	High	None	P30483	HLA class I histocompatibility antigen, B-45 alpha chain OS=Homo sapiens OX=9606 GN=HLA-B PE=1 SV=1	0	45.722	26.7956	7	20	0	2	362	40.4	6.47	Not Found	Not Found				1.683	20.97	7	171	7
FALSE	High	Master Protein Rejected	P01893	Putative HLA class I histocompatibility antigen, alpha chain H OS=Homo sapiens OX=9606 GN=HLA-H PE=5 SV=3	0	45.716	24.3094	6	17	0	0	362	40.9	6.3	Not Found	High			3.02593e+07	1.154	21.17	5	228	6
FALSE	High	None	C9JD84	Latent-transforming growth factor beta-binding protein 1 OS=Homo sapiens OX=9606 GN=LTBP1 PE=1 SV=1	0	45.674	9.62687	8	12	8	1	1340	146.9	4.91	High	High		4.79466e+06	1.08018e+08	0.376	26.7	8
FALSE	High	Master Protein	P62805	Histone H4 OS=Homo sapiens GN=HIST1H4A PE=1 SV=2	0	65.432	57.2816	10	66	10	1	103	11.4	11.36	High	High		4.43484e+08	3.6676e+08	99	102.7	10	519	10
FALSE	High	None	Q5T3N0	Annexin (Fragment) OS=Homo sapiens OX=9606 GN=ANXA1 PE=1 SV=1	0	45.635	60	5	11	5	1	115	12.6	6.55	High	High		3.2956e+07	1.62992e+08	9	36.21	5
FALSE	High	None	J3QKZ9	Eukaryotic initiation factor 4A-I (Fragment) OS=Homo sapiens OX=9606 GN=EIF4A1 PE=1 SV=8	0	45.444	52.9851	8	17	3	1	134	14.6	8.65	High	High		2.73621e+08	6.75243e+07	6.943	38.07	8
FALSE	High	None	J3KS25	Eukaryotic initiation factor 4A-I (Fragment) OS=Homo sapiens OX=9606 GN=EIF4A1 PE=1 SV=8	0	45.444	37.9679	8	17	3	1	187	20.5	4.88	High	High		2.73621e+08	6.75243e+07	4.623	38.07	8
FALSE	High	None	D6RDX1	Vesicular integral-membrane protein VIP36 (Fragment) OS=Homo sapiens OX=9606 GN=LMAN2 PE=1 SV=1	0	45.426	40.625	7	11	7	1	288	32.7	6.14	High	High		2.47104e+07	6.54245e+07	2.162	31.16	7
FALSE	High	None	F8VUF6	Decorin (Fragment) OS=Homo sapiens OX=9606 GN=DCN PE=1 SV=1	0	45.32	50.5618	10	28	10	1	178	20.1	7.3	High	High		5.2728e+08	3.35851e+08	9	58.65	10
FALSE	High	None	F8VXZ8	Decorin (Fragment) OS=Homo sapiens OX=9606 GN=DCN PE=1 SV=1	0	45.32	51.7241	10	28	10	1	174	19.6	7.3	High	High		5.2728e+08	3.35851e+08	9	58.65	10
FALSE	High	None	F8VWU0	Decorin (Fragment) OS=Homo sapiens OX=9606 GN=DCN PE=1 SV=1	0	45.32	50.2793	10	28	10	1	179	20.2	7.3	High	High		5.2728e+08	3.35851e+08	9	58.65	10
FALSE	High	None	F6S4E6	Spliceosome RNA helicase DDX39B (Fragment) OS=Homo sapiens OX=9606 GN=DDX39B PE=1 SV=1	0	45.286	36.7965	12	19	12	1	231	25.9	5.8	High	High		1.11969e+08	5.33665e+07	5.494	29.09	12
FALSE	High	Master Protein	P02768	Serum albumin OS=Homo sapiens GN=ALB PE=1 SV=2	0	65.153	11.8227	8	98	8	1	609	69.3	6.28	High	High	Acetyl [K438]	4.47937e+09	4.68732e+09	1.404	91.02	8	708	8
FALSE	High	None	K7EL96	Perilipin-3 (Fragment) OS=Homo sapiens OX=9606 GN=PLIN3 PE=1 SV=8	0	45.197	56.3953	7	13	7	1	172	18	5.34	High	High		5.48883e+07	4.78535e+07	2.162	38.76	7
FALSE	High	None	E7EMC6	Annexin OS=Homo sapiens OX=9606 GN=ANXA6 PE=1 SV=1	0	45.193	47.2727	12	21	12	1	330	36.9	5.91	High	High		3.13561e+07	5.94567e+07	1.683	36.81	12
FALSE	High	Master Protein	P68036	Ubiquitin-conjugating enzyme E2 L3 OS=Homo sapiens OX=9606 GN=UBE2L3 PE=1 SV=1	0	64.906	61.6883	6	37	6	1	154	17.9	8.51	High	High		8.25371e+07	1.79858e+08	12.335	52.6	6	140	6
FALSE	High	None	Q5W0X3	Peptidylprolyl isomerase OS=Homo sapiens OX=9606 GN=FKBP1A PE=1 SV=1	0	45.178	68.932	5	15	5	1	103	11.4	9.11	High	High		1.91671e+08	3.53436e+08	55.234	44.41	5
FALSE	High	None	J3KTN0	Eukaryotic initiation factor 4A-I (Fragment) OS=Homo sapiens OX=9606 GN=EIF4A1 PE=1 SV=1	0	45.101	57.265	7	24	4	1	117	13.9	5.15	High	High		1.35629e+08	5.03711e+07	18.307	64.89	7
FALSE	High	Master Protein	Q15046	Lysine--tRNA ligase OS=Homo sapiens OX=9606 GN=KARS PE=1 SV=3	0	64.855	26.9682	15	42	15	1	597	68	6.35	High	High		5.35472e+07	7.20695e+07	1.865	34.12	15	128	15
FALSE	High	None	Q9BYK1	40S ribosomal protein S21 OS=Homo sapiens OX=9606 GN=RPS21 PE=1 SV=1	0	45.021	36.6667	4	11	4	1	90	9.9	7.83	High	High		7.89939e+07	1.01741e+08	13.678	41.41	4
FALSE	High	Master Protein	P49321	Nuclear autoantigenic sperm protein OS=Homo sapiens OX=9606 GN=NASP PE=1 SV=2	0	64.817	18.5279	13	48	12	1	788	85.2	4.3	High	High		8.58361e+07	4.46041e+07	1.154	48.3	12	276	13
FALSE	High	Master Protein	P63220	40S ribosomal protein S21 OS=Homo sapiens OX=9606 GN=RPS21 PE=1 SV=1	0	64.663	53.012	6	31	6	1	83	9.1	8.5	High	High		1.26787e+08	1.01546e+08	18.307	54.78	6	387	6
FALSE	High	None	I3L4Z0	Pigment epithelium-derived factor (Fragment) OS=Homo sapiens OX=9606 GN=SERPINF1 PE=1 SV=1	0	44.919	38.2812	5	20	5	1	128	13.8	6.28	High	High		2.10076e+08	8.54e+08	13.678	58.56	5
FALSE	High	Master Protein	P30048	Thioredoxin-dependent peroxide reductase, mitochondrial OS=Homo sapiens GN=PRDX3 PE=1 SV=3	0	64.626	43.75	9	37	9	1	256	27.7	7.78	High	High		7.82978e+07	1.18544e+08	6.197	47.22	9	294	9
FALSE	High	None	E9PJF7	Translationally-controlled tumor protein (Fragment) OS=Homo sapiens OX=9606 GN=TPT1 PE=1 SV=1	0	44.821	53.0864	6	20	6	1	162	18.2	4.79	High	High		3.0135e+08	5.03252e+08	9	41.08	6
FALSE	High	None	J3KPG2	Translationally-controlled tumor protein OS=Homo sapiens OX=9606 GN=TPT1 PE=1 SV=1	0	44.821	53.75	6	20	6	1	160	18.1	4.96	High	High		3.0135e+08	5.03252e+08	6.743	41.08	6
FALSE	High	None	A0A140T9E1	HLA class I histocompatibility antigen, Cw-6 alpha chain (Fragment) OS=Homo sapiens OX=9606 GN=HLA-C PE=1 SV=1	0	44.685	35.6322	8	12	2	1	261	29.5	7.21	High	Not Found		2.39865e+07		3.437	25.39	8
FALSE	High	None	K7EPV9	Tropomyosin alpha-4 chain (Fragment) OS=Homo sapiens OX=9606 GN=TPM4 PE=1 SV=1	0	44.631	83.3333	10	19	7	1	96	11.3	4.68	High	High		9.04204e+07	3.41577e+08	30.623	46.12	10
FALSE	High	None	F5H6Q1	Ubiquitin thioesterase OS=Homo sapiens OX=9606 GN=OTUB1 PE=1 SV=1	0	44.613	23.5714	6	18	6	1	280	32.3	4.87	High	High		9.0556e+07	8.35939e+07	2.981	32.82	6
FALSE	High	None	A6NKB8	Aminopeptidase B OS=Homo sapiens OX=9606 GN=RNPEP PE=1 SV=1	0	44.541	26.8412	11	19	11	1	611	68.1	6.01	High	High		3.87854e+07	6.4212e+07	1.154	38.15	11
FALSE	High	None	H0YF33	Nuclear autoantigenic sperm protein (Fragment) OS=Homo sapiens OX=9606 GN=NASP PE=1 SV=1	0	44.52	31.5972	9	18	8	1	288	31.8	4.36	High	High		6.70814e+07	4.46041e+07	3.87	41.31	9
FALSE	High	None	E9PRH9	Nuclear autoantigenic sperm protein (Fragment) OS=Homo sapiens OX=9606 GN=NASP PE=1 SV=1	0	44.52	33.9552	9	18	8	1	268	30	4.23	High	High		6.70814e+07	4.46041e+07	4.412	41.31	9
FALSE	High	None	E7ENU9	Macrophage-capping protein (Fragment) OS=Homo sapiens OX=9606 GN=CAPG PE=1 SV=1	0	44.513	32.4111	6	13	6	1	253	27.8	6.23	High	High		3.17432e+07	1.20043e+08	4.623	18.3	6
FALSE	High	None	A0A087X1W2	Protein arginine N-methyltransferase 1 OS=Homo sapiens OX=9606 GN=PRMT1 PE=1 SV=1	0	44.51	34.0351	7	12	7	1	285	32.7	5.68	High	High		5.58654e+07	4.31583e+07	1.738	32.85	7
FALSE	High	Master Protein Candidate	P84077	ADP-ribosylation factor 1 OS=Homo sapiens GN=ARF1 PE=1 SV=2	0	44.463	55.2486	8	26	5	1	181	20.7	6.8	High	High		2.40614e+07	4.60041e+07	5.813	16.31	8	86	8
FALSE	High	Master Protein	P80723	Brain acid soluble protein 1 OS=Homo sapiens GN=BASP1 PE=1 SV=2	0	64.516	69.6035	8	32	8	1	227	22.7	4.63	High	High		2.892e+08	1.27632e+08	4.878	40.51	8	215	8
FALSE	High	None	Q8TAA3	Proteasome subunit alpha type-7-like OS=Homo sapiens GN=PSMA8 PE=2 SV=3	0	44.436	24.2188	5	27	5	1	256	28.5	8.98	High	High		2.3173e+08	1.91714e+08	1.512	36.95	5	274	5
FALSE	High	Master Protein	Q9HB71	Calcyclin-binding protein OS=Homo sapiens OX=9606 GN=CACYBP PE=1 SV=2	0	64.29	64.0351	11	42	11	1	228	26.2	8.25	High	High	Acetyl [K8]	8.48051e+07	8.43332e+07	6.197	41.96	9	193	11
FALSE	High	Master Protein	P55285	Cadherin-6 OS=Homo sapiens OX=9606 GN=CDH6 PE=1 SV=1	0	64.086	21.2658	13	32	13	1	790	88.3	4.93	High	High		1.52352e+08	5532410	1.081	36.16	13	242	13
FALSE	High	None	H0Y400	Spliceosome RNA helicase DDX39B (Fragment) OS=Homo sapiens OX=9606 GN=DDX39B PE=1 SV=1	0	44.422	37.9679	7	16	7	1	187	21.8	5.12	High	High		2.10304e+08	8.41713e+07	4.337	45.82	7
FALSE	High	Master Protein	P06865	Beta-hexosaminidase subunit alpha OS=Homo sapiens GN=HEXA PE=1 SV=2	0	63.945	31.1909	12	36	12	1	529	60.7	5.16	High	High		1.53775e+08	4.69819e+07	2.03	38.72	12	232	12
FALSE	High	Master Protein	O43399	Tumor protein D54 OS=Homo sapiens GN=TPD52L2 PE=1 SV=2	0	63.385	73.301	10	41	10	1	206	22.2	5.36	High	High	Acetyl [K15]	1.0208e+08	8.96197e+07	7.483	48.55	10	305	10
FALSE	High	None	C9JRL4	Malate dehydrogenase, cytoplasmic (Fragment) OS=Homo sapiens OX=9606 GN=MDH1 PE=1 SV=8	0	44.376	65.5462	9	18	9	1	119	13	8.87	High	High		1.30912e+08	1.19852e+08	16.783	42.02	9
FALSE	High	None	H0YDS9	Nuclear autoantigenic sperm protein (Fragment) OS=Homo sapiens OX=9606 GN=NASP PE=1 SV=1	0	44.375	60	9	16	8	1	175	18.9	4.77	High	High		6.70814e+07	41315000	5.813	37.79	9
FALSE	High	Master Protein	P49721	Proteasome subunit beta type-2 OS=Homo sapiens OX=9606 GN=PSMB2 PE=1 SV=1	0	63.307	40.2985	10	40	10	1	201	22.8	7.02	High	High		1.14277e+08	1.08593e+08	7.377	51.45	10	321	10
FALSE	High	Master Protein	Q6UXH9	Inactive serine protease PAMR1 OS=Homo sapiens GN=PAMR1 PE=1 SV=1	0	63.285	23.6111	13	42	13	1	720	80.1	7.46	High	High		1.93363e+07	113182640	1.424	31.87	13	267	13
FALSE	High	Master Protein	Q9UL46	Proteasome activator complex subunit 2 OS=Homo sapiens OX=9606 GN=PSME2 PE=1 SV=4	0	63.195	44.7699	10	50	10	1	239	27.4	5.73	High	High		1.16271e+08	86413075	3.833	44.17	10	348	10
FALSE	High	None	A0A0C4DGK8	DNA-(apurinic or apyrimidinic site) lyase (Fragment) OS=Homo sapiens OX=9606 GN=APEX1 PE=1 SV=1	0	44.274	54.1096	6	15	6	1	146	15.9	7.74	High	High		1.61852e+08	8.09877e+07	9	41.52	6
FALSE	High	None	A0A1W2PQL0	Heterogeneous nuclear ribonucleoprotein U (Fragment) OS=Homo sapiens OX=9606 GN=HNRNPU PE=1 SV=1	0	44.273	22.5806	11	16	11	1	527	58.8	9.44	High	High		4.71784e+07	3.93088e+07	0.983	27.38	11
FALSE	High	None	A0A1W2PP34	Heterogeneous nuclear ribonucleoprotein U OS=Homo sapiens OX=9606 GN=HNRNPU PE=1 SV=1	0	44.273	21.7949	11	16	11	1	546	61	9.19	High	High		4.71784e+07	3.93088e+07	0.914	27.38	11
FALSE	High	None	A0A1W2PPH7	Heterogeneous nuclear ribonucleoprotein U OS=Homo sapiens OX=9606 GN=HNRNPU PE=1 SV=1	0	44.273	21.6758	11	16	11	1	549	61.7	9.28	High	High		4.71784e+07	3.93088e+07	0.914	27.38	11
FALSE	High	None	A0A1W2PPL4	Heterogeneous nuclear ribonucleoprotein U OS=Homo sapiens OX=9606 GN=HNRNPU PE=1 SV=1	0	44.273	21.755	11	16	11	1	547	61.5	9.31	High	High		4.71784e+07	3.93088e+07	0.914	27.38	11
FALSE	High	None	Q58FF6	Putative heat shock protein HSP 90-beta 4 OS=Homo sapiens OX=9606 GN=HSP90AB4P PE=5 SV=1	0	44.272	9.50495	7	34	1	1	505	58.2	4.73	High	Not Found		1.31165e+07		0.995	43.13	7	320	7
FALSE	High	None	H7C5W5	Peripherin (Fragment) OS=Homo sapiens OX=9606 GN=PRPH PE=1 SV=1	0	44.233	16	6	36	4	1	200	22.9	5.29	High	High		1.4584e+09	1.95655e+09	2.652	83.93	6
FALSE	High	Master Protein	Q15366	Poly(rC)-binding protein 2 OS=Homo sapiens GN=PCBP2 PE=1 SV=1	0	63.086	41.3699	11	42	5	1	365	38.6	6.79	High	High		4.81381e+07	4.9736e+07	2.981	38.35	11	438	11
FALSE	High	Master Protein Candidate	J3KMY5	Epididymal secretory protein E1 OS=Homo sapiens OX=9606 GN=NPC2 PE=1 SV=1	0	44.162	45.9459	7	26	7	1	148	16.2	7.65	High	High		4.70738e+08	1.78751e+08	11.589	62.07	7
FALSE	High	Master Protein Candidate	H0YIZ1	Epididymal secretory protein E1 (Fragment) OS=Homo sapiens OX=9606 GN=NPC2 PE=1 SV=1	0	44.162	39.3064	7	26	7	1	173	19.2	8.66	High	High		4.70738e+08	1.78751e+08	9	62.07	7
FALSE	High	Master Protein Candidate	G3V3E8	Epididymal secretory protein E1 OS=Homo sapiens OX=9606 GN=NPC2 PE=1 SV=1	0	44.162	39.0805	7	26	7	1	174	19.2	8.44	High	High		4.70738e+08	1.78751e+08	7.254	62.07	7
FALSE	High	Master Protein Candidate	E7EMS2	Epididymal secretory protein E1 OS=Homo sapiens OX=9606 GN=NPC2 PE=1 SV=1	0	44.162	33.8308	7	26	7	1	201	22.4	8.53	High	High		4.70738e+08	1.78751e+08	7.254	62.07	7
FALSE	High	Master Protein Candidate	G3V3D1	Epididymal secretory protein E1 (Fragment) OS=Homo sapiens OX=9606 GN=NPC2 PE=1 SV=1	0	44.162	30.7692	7	26	7	1	221	23.7	6.73	High	High		4.70738e+08	1.78751e+08	7.254	62.07	7
FALSE	High	None	A0A1B0GVG8	Vimentin (Fragment) OS=Homo sapiens OX=9606 GN=VIM PE=1 SV=1	0	44.144	60.5505	6	20	6	1	109	11.8	10.86	High	High		1.29247e+08	1.64015e+08	12.895	41.5	6
FALSE	High	Master Protein	G3V4C1	Heterogeneous nuclear ribonucleoproteins C1/C2 OS=Homo sapiens OX=9606 GN=HNRNPC PE=1 SV=1	0	63.085	47.9452	12	26	12	1	292	32.2	5.08	High	High		1.96228e+08	2.18318e+08	2.899	58.79	12
FALSE	High	None	I3L3Q4	Glyoxalase domain-containing protein 4 (Fragment) OS=Homo sapiens OX=9606 GN=GLOD4 PE=1 SV=1	0	44.024	55.0661	8	17	8	1	227	25.5	7.01	High	High		4.96268e+07	4.26475e+07	2.875	29.55	8
FALSE	High	Master Protein	Q99873	Protein arginine N-methyltransferase 1 OS=Homo sapiens GN=PRMT1 PE=1 SV=2	0	63.084	34.903	9	32	9	1	361	41.5	5.43	High	High		5.58654e+07	4.31583e+07	1.683	40.71	9	322	9
FALSE	High	None	C9JMY1	Insulin-like growth factor-binding protein 2 OS=Homo sapiens OX=9606 GN=IGFBP2 PE=1 SV=1	0	43.948	51.3812	9	17	9	1	181	20.3	8	High	High		1.70307e+08	4.89106e+07	6.017	29.95	9
FALSE	High	None	D6RBQ9	Heterogeneous nuclear ribonucleoprotein D0 (Fragment) OS=Homo sapiens OX=9606 GN=HNRNPD PE=1 SV=1	0	43.897	36.129	9	21	7	1	155	15.6	4.91	High	High		1.27744e+08	1.03694e+08	50.795	36.6	9
FALSE	High	Master Protein	P28066	Proteasome subunit alpha type-5 OS=Homo sapiens OX=9606 GN=PSMA5 PE=1 SV=3	0	63.017	50.2075	9	47	9	1	241	26.4	4.79	High	High		3.053e+08	2.3442e+08	7.254	65.56	9	418	9
FALSE	High	None	I3L4F9	Pigment epithelium-derived factor (Fragment) OS=Homo sapiens OX=9606 GN=SERPINF1 PE=1 SV=8	0	43.824	60	7	16	7	1	90	10.2	8.15	High	High		1.36124e+08	4.57704e+08	20.544	46.74	7
FALSE	High	None	I3L107	Pigment epithelium-derived factor (Fragment) OS=Homo sapiens OX=9606 GN=SERPINF1 PE=1 SV=1	0	43.824	54.5455	7	16	7	1	99	11.2	8.72	High	High		1.36124e+08	4.57704e+08	20.544	46.74	7
FALSE	High	None	F5GYJ8	Ubiquitin thioesterase OTUB1 OS=Homo sapiens OX=9606 GN=OTUB1 PE=1 SV=1	0	43.744	23.0769	6	15	6	1	286	32.3	4.96	High	High		5.85258e+07	4.2369e+07	2.415	34.98	6
FALSE	High	None	F8VSI4	Epiphycan (Fragment) OS=Homo sapiens OX=9606 GN=EPYC PE=1 SV=1	0	43.714	32.0513	7	9	7	1	234	26.4	4.61	High	Not Found		1.59466e+08		6.743	24.36	7
FALSE	High	None	E9PL12	Elongation factor 1-delta (Fragment) OS=Homo sapiens OX=9606 GN=EEF1D PE=1 SV=1	0	43.708	44.6429	6	14	6	1	168	18.4	4.91	High	High		1.39578e+08	1.54795e+08	2.831	40.05	6
FALSE	High	None	E9PPR1	Elongation factor 1-delta (Fragment) OS=Homo sapiens OX=9606 GN=EEF1D PE=1 SV=1	0	43.708	45.1807	6	14	6	1	166	18.1	5.05	High	High		1.39578e+08	1.54795e+08	2.831	40.05	6
FALSE	High	None	E9PQ49	Elongation factor 1-delta (Fragment) OS=Homo sapiens OX=9606 GN=EEF1D PE=1 SV=8	0	43.708	37.8788	6	14	6	1	198	21.8	5.53	High	High		1.39578e+08	1.54795e+08	2.162	40.05	6
FALSE	High	None	E9PI39	Elongation factor 1-delta (Fragment) OS=Homo sapiens OX=9606 GN=EEF1D PE=1 SV=1	0	43.708	36.7647	6	14	6	1	204	22.5	5.54	High	High		1.39578e+08	1.54795e+08	1.929	40.05	6
FALSE	High	Master Protein	P25788	Proteasome subunit alpha type-3 OS=Homo sapiens OX=9606 GN=PSMA3 PE=1 SV=2	0	62.516	52.1569	14	55	14	1	255	28.4	5.33	High	High		2.00659e+08	1.66429e+08	7.577	58.72	14	389	14
FALSE	High	Master Protein	Q8WUM4	Programmed cell death 6-interacting protein OS=Homo sapiens OX=9606 GN=PDCD6IP PE=1 SV=1	0	62.465	22.5806	16	48	16	1	868	96	6.52	High	High		2.73728e+07	3.09195e+07	1.037	30.91	15	269	16
FALSE	High	None	A0A140T9U0	HLA class I histocompatibility antigen, Cw-6 alpha chain OS=Homo sapiens OX=9606 GN=HLA-C PE=1 SV=1	0	43.615	16.8478	5	7	1	1	368	41.4	7.06	Not Found	High			17257785	1.154	24.17	5
FALSE	High	None	A0A140T9M0	HLA class I histocompatibility antigen, Cw-6 alpha chain OS=Homo sapiens OX=9606 GN=HLA-C PE=1 SV=1	0	43.615	16.6667	5	7	1	1	372	41.5	6.47	Not Found	High			17257785	1.239	24.17	5
FALSE	High	None	A0A140T9W2	HLA class I histocompatibility antigen, Cw-6 alpha chain OS=Homo sapiens OX=9606 GN=HLA-C PE=1 SV=1	0	43.615	17.4648	5	7	1	1	355	39.9	6.25	Not Found	High			17257785	1.336	24.17	5
FALSE	High	None	B1AHM7	Fibulin-1 (Fragment) OS=Homo sapiens OX=9606 GN=FBLN1 PE=1 SV=1	0	43.565	62.5899	8	14	1	1	139	15.4	4.75	Not Found	High			21439466	16.783	25.04	8
FALSE	High	None	B1AHM9	Fibulin-1 (Fragment) OS=Homo sapiens OX=9606 GN=FBLN1 PE=1 SV=1	0	43.565	46.0317	8	14	1	1	189	20.5	5.14	Not Found	High			21439466	7.111	25.04	8
FALSE	High	Master Protein Candidate	Q16778	Histone H2B type 2-E OS=Homo sapiens OX=9606 GN=HIST2H2BE PE=1 SV=3	0	43.544	43.6508	7	36	2	1	126	13.9	10.32	High	High		1.13593e+08	2.97755e+07	4.337	48.79	7	498	6
FALSE	High	Master Protein	P48637	Glutathione synthetase OS=Homo sapiens OX=9606 GN=GSS PE=1 SV=1	0	62.089	36.4979	13	38	13	1	474	52.4	5.92	High	High	Acetyl [K12]	4.27912e+07	5.77698e+07	1.412	39.38	12	391	13
FALSE	High	Master Protein Candidate	P23527	Histone H2B type 1-O OS=Homo sapiens GN=HIST1H2BO PE=1 SV=3	0	43.544	43.6508	7	36	2	1	126	13.9	10.32	High	High		1.13593e+08	2.97755e+07	4.337	48.79	7	498	6
FALSE	High	Master Protein Candidate	P33778	Histone H2B type 1-B OS=Homo sapiens GN=HIST1H2BB PE=1 SV=2	0	43.544	43.6508	7	36	2	1	126	13.9	10.32	High	High		1.13593e+08	2.97755e+07	4.337	48.79	7	498	6
FALSE	High	None	E9PJA2	Macrophage colony-stimulating factor 1 (Fragment) OS=Homo sapiens OX=9606 GN=CSF1 PE=1 SV=1	0	43.527	24.5614	7	16	7	1	285	31.2	4.64	High	High		1.3413e+08	8.2825e+07	3.924	38.71	7
FALSE	High	None	Q15262	Receptor-type tyrosine-protein phosphatase kappa OS=Homo sapiens OX=9606 GN=PTPRK PE=1 SV=2	0	43.488	9.10354	8	25	8	1	1439	162	5.9	High	High		2.21527e+07	2.63574e+07	0.304	24.86	8	190	8
FALSE	High	Master Protein	Q14766	Latent-transforming growth factor beta-binding protein 1 OS=Homo sapiens GN=LTBP1 PE=1 SV=4	0	61.898	8.42533	9	26	9	1	1721	186.7	5.96	High	High		4.79466e+06	1.08018e+08	0.299	32.99	9	145	8
FALSE	High	Master Protein	P60903	Protein S100-A10 OS=Homo sapiens OX=9606 GN=S100A10 PE=1 SV=2	0	61.679	54.6392	5	29	5	1	97	11.2	7.37	High	High		2.17902e+08	2.14878e+08	38.811	28.91	4	220	5
FALSE	High	None	D6RDU5	Septin-11 (Fragment) OS=Homo sapiens OX=9606 GN=SEPT11 PE=1 SV=1	0	43.432	35.2151	11	24	7	1	372	43.1	6.3	High	High		6.93817e+07	6.25307e+07	2.008	47.54	11
FALSE	High	Master Protein Candidate	P57053	Histone H2B type F-S OS=Homo sapiens GN=H2BFS PE=1 SV=2	0	43.376	43.6508	7	39	2	1	126	13.9	10.37	High	High		1.33714e+08	2.3258e+08	4.337	51.2	7	485	6
FALSE	High	Master Protein Candidate	P58876	Histone H2B type 1-D OS=Homo sapiens OX=9606 GN=HIST1H2BD PE=1 SV=2	0	43.376	43.6508	7	39	2	1	126	13.9	10.32	High	High		1.33714e+08	2.3258e+08	4.337	51.2	7	485	6
FALSE	High	Master Protein Candidate	Q5QNW6	Histone H2B type 2-F OS=Homo sapiens GN=HIST2H2BF PE=1 SV=3	0	43.376	43.6508	7	39	2	1	126	13.9	10.32	High	High		1.33714e+08	2.3258e+08	4.337	51.2	7	485	6
FALSE	High	Master Protein Candidate	Q99877	Histone H2B type 1-N OS=Homo sapiens GN=HIST1H2BN PE=1 SV=3	0	43.376	43.6508	7	39	2	1	126	13.9	10.32	High	High		1.33714e+08	2.3258e+08	4.337	51.2	7	485	6
FALSE	High	Master Protein Candidate	Q99879	Histone H2B type 1-M OS=Homo sapiens GN=HIST1H2BM PE=1 SV=3	0	43.376	43.6508	7	39	2	1	126	14	10.32	High	High		1.33714e+08	2.3258e+08	4.337	51.2	7	485	6
FALSE	High	Master Protein Candidate	Q93079	Histone H2B type 1-H OS=Homo sapiens OX=9606 GN=HIST1H2BH PE=1 SV=3	0	43.376	43.6508	7	39	2	1	126	13.9	10.32	High	High		1.33714e+08	2.3258e+08	4.337	51.2	7	485	6
FALSE	High	Master Protein Candidate	P62807	Histone H2B type 1-C/E/F/G/I OS=Homo sapiens GN=HIST1H2BC PE=1 SV=4	0	43.376	43.6508	7	39	2	1	126	13.9	10.32	High	High		1.33714e+08	2.3258e+08	4.337	51.2	7	485	6
FALSE	High	Master Protein	P09603	Macrophage colony-stimulating factor 1 OS=Homo sapiens GN=CSF1 PE=1 SV=2	0	61.602	17.87	9	38	9	1	554	60.1	5.29	High	High		1.3413e+08	8.2825e+07	1.649	46.71	9	431	9
FALSE	High	Master Protein	Q8NHP8	Putative phospholipase B-like 2 OS=Homo sapiens GN=PLBD2 PE=1 SV=2	0	61.214	26.3158	14	48	14	1	589	65.4	6.8	High	High		9.58483e+07	4.68816e+07	1.738	43	14	225	14
FALSE	High	Master Protein Candidate	A0A087WYV8	Fibrillin-2 OS=Homo sapiens OX=9606 GN=FBN2 PE=1 SV=1	0	43.294	3.4696	10	10	8	1	2911	314.5	4.86	Not Found	High			3.51361e+07	0.162	20.26	10
FALSE	High	Master Protein	P20810	Calpastatin OS=Homo sapiens GN=CAST PE=1 SV=4	0	60.837	17.9379	9	29	9	1	708	76.5	5.07	High	High		1.71721e+07	3.82628e+07	0.884	27.54	9	209	9
FALSE	High	None	F8VY04	Adenylate kinase 2, mitochondrial OS=Homo sapiens OX=9606 GN=AK2 PE=1 SV=1	0	43.264	52.6316	8	16	8	1	190	21.2	6.95	High	High		6.74489e+07	8.32151e+07	4.623	31.67	8
FALSE	High	Master Protein	P13489	Ribonuclease inhibitor OS=Homo sapiens GN=RNH1 PE=1 SV=2	0	60.339	33.1887	11	35	11	1	461	49.9	4.82	High	High		7.36093e+07	4.01588e+07	1.712	34.42	11	225	11
FALSE	High	None	G3V3H8	Tryptophan--tRNA ligase, cytoplasmic (Fragment) OS=Homo sapiens OX=9606 GN=WARS PE=1 SV=8	0	43.259	45.2915	9	12	9	1	223	25.5	6.64	High	High		1.09239e+08	6.23845e+06	4.179	27.3	9
FALSE	High	None	G3V3Y5	Tryptophan--tRNA ligase, cytoplasmic (Fragment) OS=Homo sapiens OX=9606 GN=WARS PE=1 SV=8	0	43.259	44.6903	9	12	9	1	226	25.8	6.64	High	High		1.09239e+08	6.23845e+06	4.179	27.3	9
FALSE	High	Master Protein	O75368	SH3 domain-binding glutamic acid-rich-like protein OS=Homo sapiens GN=SH3BGRL PE=1 SV=1	0	60.19	68.4211	7	34	7	1	114	12.8	5.25	High	High		5.68514e+07	1.08409e+08	16.783	35	7	303	7
FALSE	High	Master Protein	Q96FW1	Ubiquitin thioesterase OTUB1 OS=Homo sapiens OX=9606 GN=OTUB1 PE=1 SV=2	0	60.179	29.8893	7	38	7	1	271	31.3	4.94	High	High		9.0556e+07	8.35939e+07	3.642	34.98	7	245	7
FALSE	High	None	K7EP36	Galectin-3-binding protein (Fragment) OS=Homo sapiens OX=9606 GN=LGALS3BP PE=1 SV=1	0	43.171	41.6988	10	20	10	1	259	28.3	5.17	High	High		2.65075e+08	2.13411e+08	4.412	29.57	10
FALSE	High	None	K7EK45	Polypyrimidine tract-binding protein 1 (Fragment) OS=Homo sapiens OX=9606 GN=PTBP1 PE=1 SV=1	0	43.171	26.5625	3	13	3	1	256	27.2	9.16	High	High		1.01855e+08	1.04873e+08	1.848	48.13	3
FALSE	High	None	E9PLA9	Caprin-1 (Fragment) OS=Homo sapiens OX=9606 GN=CAPRIN1 PE=1 SV=1	0	43.125	64.5161	8	17	8	1	186	20.2	7.4	High	High		5.99111e+07	5.21108e+07	7.111	36.57	8
FALSE	High	Master Protein Rejected	P18465	HLA class I histocompatibility antigen, B-57 alpha chain OS=Homo sapiens OX=9606 GN=HLA-B PE=1 SV=1	0	43.118	25.9669	6	18	0	0	362	40.2	6.3	High	Not Found		2.84904e+07		1.637	19.62	6	196	6
FALSE	High	None	H0YJM8	Proteasome subunit beta type-5 (Fragment) OS=Homo sapiens OX=9606 GN=PSMB5 PE=1 SV=1	0	43.117	63.5593	8	15	8	1	118	12.8	9.57	High	High		8.46007e+07	9.28707e+07	18.307	36.59	8
FALSE	High	None	H0YCU9	Transgelin (Fragment) OS=Homo sapiens OX=9606 GN=TAGLN PE=1 SV=1	0	43.115	80.1325	10	18	10	1	151	16.8	9.36	High	High		1.40047e+07	2.60199e+08	6.017	36.4	10
FALSE	High	None	K7EJJ5	Clathrin heavy chain 1 (Fragment) OS=Homo sapiens OX=9606 GN=CLTC PE=1 SV=1	0	43.107	22.973	5	12	5	1	222	25.8	5	High	High		6.06205e+07	4.17781e+07	3.642	33.89	5
FALSE	High	None	H0Y4Z6	Alpha-1,4 glucan phosphorylase (Fragment) OS=Homo sapiens OX=9606 GN=PYGB PE=1 SV=1	0	43.066	37.551	7	14	5	1	245	27.5	6.35	High	High		5.021e+07	1.41685e+08	2.162	28.92	7
FALSE	High	Master Protein	P42166	Lamina-associated polypeptide 2, isoform alpha OS=Homo sapiens GN=TMPO PE=1 SV=2	0	60.015	12.8242	9	26	9	1	694	75.4	7.66	High	High		5.93804e+07	3.62856e+07	0.778	28.56	6	260	9
FALSE	High	Master Protein	P62979	Ubiquitin-40S ribosomal protein S27a OS=Homo sapiens GN=RPS27A PE=1 SV=2	0	60.009	35.2564	8	82	8	1	156	18	9.64	High	High		3.59203e+08	2.53995e+08	7.111	102.99	8	531	8
FALSE	High	None	M0QYC8	Complement C3 (Fragment) OS=Homo sapiens OX=9606 GN=C3 PE=1 SV=1	0	42.975	48.4375	8	20	8	1	192	21.7	5.85	High	High		1.69793e+08	1.80325e+08	6.017	46.56	8
FALSE	High	None	C9J5G4	Follistatin-related protein 1 (Fragment) OS=Homo sapiens OX=9606 GN=FSTL1 PE=1 SV=8	0	42.941	49.6403	7	15	7	1	139	15.7	8.13	High	High		7.35308e+07	1.70163e+08	5.579	37.44	7
FALSE	High	None	E7EV34	Tripeptidyl-peptidase 1 (Fragment) OS=Homo sapiens OX=9606 GN=TPP1 PE=1 SV=2	0	42.934	42.3729	5	14	5	1	177	19.4	6.51	High	High		2.78473e+08	4.92088e+07	4.337	30.87	5
FALSE	High	Master Protein	P40121	Macrophage-capping protein OS=Homo sapiens OX=9606 GN=CAPG PE=1 SV=2	0	59.91	30.7471	8	31	8	1	348	38.5	6.19	High	High		5.02829e+07	1.48624e+08	3.87	28.39	8	231	8
FALSE	High	Master Protein Candidate	E9PGT1	Translin OS=Homo sapiens OX=9606 GN=TSN PE=1 SV=1	0	42.866	43.0493	7	11	7	1	223	25.6	6.89	High	High		5.79e+07	8.14349e+07	2.728	29.91	7
FALSE	High	None	C9JYS8	Non-POU domain-containing octamer-binding protein (Fragment) OS=Homo sapiens OX=9606 GN=NONO PE=1 SV=8	0	42.841	31.5789	11	16	11	1	247	29.5	9.48	High	High		7.46407e+07	4.03037e+07	3.87	36.23	11
FALSE	High	None	Q4VY19	14-3-3 protein beta/alpha (Fragment) OS=Homo sapiens OX=9606 GN=YWHAB PE=1 SV=1	0	42.791	46	6	25	2	1	100	11.5	5.6	High	High		3.23656e+08	3.00225e+08	22.714	54.19	6
FALSE	High	None	Q4VY20	14-3-3 protein beta/alpha (Fragment) OS=Homo sapiens OX=9606 GN=YWHAB PE=1 SV=1	0	42.791	62.1622	6	25	2	1	74	8.4	7.25	High	High		3.23656e+08	3.00225e+08	36.276	54.19	6
FALSE	High	None	A0A0J9YWE8	14-3-3 protein beta/alpha OS=Homo sapiens OX=9606 GN=YWHAB PE=1 SV=1	0	42.791	30.8725	6	25	2	1	149	17.4	8.15	High	High		3.23656e+08	3.00225e+08	15.681	54.19	6
FALSE	High	None	H0YLC2	Proteasome subunit alpha type OS=Homo sapiens OX=9606 GN=PSMA4 PE=1 SV=1	0	42.776	43.6782	5	17	5	1	174	19.6	6.89	High	High		1.81331e+08	1.65736e+08	6.743	46.63	5
FALSE	High	Master Protein Rejected	P30491	HLA class I histocompatibility antigen, B-53 alpha chain OS=Homo sapiens GN=HLA-B PE=1 SV=1	0	42.766	28.1768	7	20	0	0	362	40.5	6.46	High	High		1.08777e+07	17257785	1.404	25.24	7	185	7
FALSE	High	Master Protein	P63241	Eukaryotic translation initiation factor 5A-1 OS=Homo sapiens OX=9606 GN=EIF5A PE=1 SV=2	0	59.849	55.8442	7	43	3	1	154	16.8	5.24	High	High		2.97041e+08	1.35676e+08	9	66.15	7	578	7
FALSE	High	Master Protein	O15143	Actin-related protein 2/3 complex subunit 1B OS=Homo sapiens GN=ARPC1B PE=1 SV=3	0	59.826	34.9462	10	28	9	1	372	40.9	8.35	High	High		6.30941e+07	9.20708e+07	2.162	41.1	10	202	10
FALSE	High	None	G3V359	DNA-(apurinic or apyrimidinic site) lyase (Fragment) OS=Homo sapiens OX=9606 GN=APEX1 PE=1 SV=1	0	42.635	44.186	6	13	6	1	172	19.2	5.48	High	High		1.22091e+08	5.58526e+07	6.943	30.95	6
FALSE	High	None	G3V5M0	DNA-(apurinic or apyrimidinic site) lyase (Fragment) OS=Homo sapiens OX=9606 GN=APEX1 PE=1 SV=1	0	42.635	46.9136	6	13	6	1	162	17.8	5.27	High	High		1.22091e+08	5.58526e+07	6.943	30.95	6
FALSE	High	None	A0A140T942	HLA class I histocompatibility antigen, Cw-6 alpha chain (Fragment) OS=Homo sapiens OX=9606 GN=HLA-C PE=1 SV=1	0	42.541	31.4176	7	11	1	1	261	29.9	7.24	High	Not Found		3.90896e+07		3.217	22.44	7
FALSE	High	None	H7C410	Glypican-1 OS=Homo sapiens OX=9606 GN=GPC1 PE=1 SV=2	0	42.541	29.4239	10	11	10	1	486	53.9	7.12	High	High		5.81806e+07	1.51792e+07	1.212	22.5	10
FALSE	High	Master Protein Candidate	K7ES70	Microfibril-associated glycoprotein 4 OS=Homo sapiens OX=9606 GN=MFAP4 PE=1 SV=1	0	42.513	42.8571	5	19	5	1	280	31.3	5.87	High	High		1.22883e+08	2.06362e+08	2.415	55.15	5
FALSE	High	Master Protein	O75390	Citrate synthase, mitochondrial OS=Homo sapiens GN=CS PE=1 SV=2	0	59.792	35.6223	10	38	10	1	466	51.7	8.32	High	High		2.85206e+07	43407411	2.481	25.22	10	141	10
FALSE	High	Master Protein	P43034	Platelet-activating factor acetylhydrolase IB subunit alpha OS=Homo sapiens GN=PAFAH1B1 PE=1 SV=2	0	59.576	43.6585	16	45	15	1	410	46.6	7.37	High	High		4.43803e+07	5.34787e+07	2.914	31.68	16	185	16
FALSE	High	None	A0A1W2PQ74	Heterogeneous nuclear ribonucleoprotein U OS=Homo sapiens OX=9606 GN=HNRNPU PE=1 SV=1	0	42.455	29.3011	10	15	10	1	372	41.8	8.09	High	High		4.71784e+07	3.93088e+07	1.424	27.38	10
FALSE	High	None	A0A1W2PRZ7	Heterogeneous nuclear ribonucleoprotein U (Fragment) OS=Homo sapiens OX=9606 GN=HNRNPU PE=1 SV=1	0	42.455	36.0927	10	15	10	1	302	34.1	7.61	High	High		4.71784e+07	3.93088e+07	1.994	27.38	10
FALSE	High	None	M0QYM7	Tubulin beta-4A chain (Fragment) OS=Homo sapiens OX=9606 GN=TUBB4A PE=1 SV=8	0	42.427	60.625	4	10	0	2	160	17.8	4.68	Not Found	Not Found				6.197	27.02	4
FALSE	High	None	I3NI03	Protein disulfide-isomerase (Fragment) OS=Homo sapiens OX=9606 GN=P4HB PE=1 SV=1	0	42.411	43.3735	6	16	6	1	166	18.5	6.11	High	High		1.71446e+08	347497368	3.394	41.56	6
FALSE	High	Master Protein	Q92820	Gamma-glutamyl hydrolase OS=Homo sapiens OX=9606 GN=GGH PE=1 SV=2	0	59.496	32.7044	11	43	11	1	318	35.9	7.11	High	High		1.18299e+08	5.28127e+07	3.467	44.7	11	196	11
FALSE	High	None	F8W0G4	Poly(rC)-binding protein 2 (Fragment) OS=Homo sapiens OX=9606 GN=PCBP2 PE=1 SV=1	0	42.332	65.1899	8	16	2	1	158	16.6	7.77	High	High		1.01206e+08	60264721	5.579	32.31	8
FALSE	High	Master Protein	Q15075	Early endosome antigen 1 OS=Homo sapiens OX=9606 GN=EEA1 PE=1 SV=2	0	59.348	14.2452	15	39	15	1	1411	162.4	5.68	High	High		1.60526e+07	3.30217e+07	0.369	31.31	15	299	14
FALSE	High	None	P11217	Glycogen phosphorylase, muscle form OS=Homo sapiens GN=PYGM PE=1 SV=6	0	42.205	7.95724	8	25	1	1	842	97	7.03	Not Found	High			4.28326e+07	0.487	24.68	8	230	7
FALSE	High	Master Protein Rejected	P10319	HLA class I histocompatibility antigen, B-58 alpha chain OS=Homo sapiens GN=HLA-B PE=1 SV=1	0	42.202	25.9669	6	16	0	0	362	40.3	6.3	High	High		2.84904e+07	17257785	1.239	22.03	6	206	6
FALSE	High	None	E9PNX1	Serpin H1 (Fragment) OS=Homo sapiens OX=9606 GN=SERPINH1 PE=1 SV=1	0	42.202	36.9458	4	12	4	1	203	21.5	8.41	High	High		1.35074e+08	2.77152e+08	1.683	42.25	4
FALSE	High	Master Protein	P17661	Desmin OS=Homo sapiens OX=9606 GN=DES PE=1 SV=3	0	42.172	9.3617	6	72	1	1	470	53.5	5.27	High	Not Found		2.95352e+07		0.931	85.83	6	422	6
FALSE	High	None	D6RAX7	COP9 constitutive photomorphogenic-like protein subunit 4 isoform 2 OS=Homo sapiens OX=9606 GN=COPS4 PE=1 SV=1	0	42.133	22.619	10	17	10	1	420	47.7	6.43	High	High		3.11205e+07	21535674	1.346	25.83	10
FALSE	High	Master Protein Candidate	D6REX3	Protein transport protein Sec31A OS=Homo sapiens OX=9606 GN=SEC31A PE=1 SV=1	0	42.112	13.749	12	17	12	1	1251	136.1	6.98	High	High		3.25054e+07	3.18749e+07	0.638	30.72	12
FALSE	High	Master Protein	P09622	Dihydrolipoyl dehydrogenase, mitochondrial OS=Homo sapiens GN=DLD PE=1 SV=2	0	59.267	22.7898	10	37	10	1	509	54.1	7.85	High	High		7.85677e+07	3.70268e+07	1.326	42.94	10	359	10
FALSE	High	Master Protein	P07384	Calpain-1 catalytic subunit OS=Homo sapiens OX=9606 GN=CAPN1 PE=1 SV=1	0	58.923	20.4482	10	28	10	1	714	81.8	5.67	High	High		1.99416e+07	5.20355e+07	0.828	38.06	10	242	10
FALSE	High	Master Protein	Q15393	Splicing factor 3B subunit 3 OS=Homo sapiens OX=9606 GN=SF3B3 PE=1 SV=4	0	58.89	16.1052	13	34	13	1	1217	135.5	5.26	High	High		2.8672e+07	2.32504e+07	0.553	30.33	13	282	13
FALSE	High	Master Protein	P10768	S-formylglutathione hydrolase OS=Homo sapiens OX=9606 GN=ESD PE=1 SV=2	0	58.851	47.8723	10	42	10	1	282	31.4	7.02	High	High		1.15169e+08	7.71838e+07	5.494	36.11	10	221	10
FALSE	High	None	A0A0G2JPD3	HLA class I histocompatibility antigen, A-3 alpha chain OS=Homo sapiens OX=9606 GN=HLA-A PE=1 SV=1	0	41.692	35.533	9	12	1	1	394	44.4	6.2	Not Found	High				1.512	23.25	9
FALSE	High	None	A0A1W2PPF8	HLA class I histocompatibility antigen, A-3 alpha chain OS=Homo sapiens OX=9606 GN=HLA-A PE=1 SV=1	0	41.692	41.2979	9	12	1	1	339	38.5	6.54	Not Found	High				1.721	23.25	9
FALSE	High	None	A0A140T8Y4	HLA class I histocompatibility antigen, A-3 alpha chain OS=Homo sapiens OX=9606 GN=HLA-A PE=1 SV=1	0	41.692	37.7358	9	12	1	1	371	41.6	6.54	Not Found	High				1.512	23.25	9
FALSE	High	None	A0A1W2PR61	HLA class I histocompatibility antigen, A-3 alpha chain OS=Homo sapiens OX=9606 GN=HLA-A PE=1 SV=1	0	41.692	43.0769	9	12	1	1	325	37	6.24	Not Found	High				1.721	23.25	9
FALSE	High	None	A0A140T8W8	HLA class I histocompatibility antigen, A-3 alpha chain OS=Homo sapiens OX=9606 GN=HLA-A PE=1 SV=1	0	41.692	46.8227	9	12	1	1	299	34.4	6.24	Not Found	High				1.848	23.25	9
FALSE	High	None	C9J4N6	Isocitrate dehydrogenase [NADP] cytoplasmic (Fragment) OS=Homo sapiens OX=9606 GN=IDH1 PE=1 SV=1	0	41.687	56.051	9	17	9	1	157	17.7	8.38	High	High		1.80055e+08	1.01192e+08	3.394	38.6	9
FALSE	High	None	H0Y5D1	Complement C1s subcomponent (Fragment) OS=Homo sapiens OX=9606 GN=C1S PE=1 SV=1	0	41.665	27.3239	7	16	7	1	355	40.3	4.92	High	High		3.02395e+08	209952623	2.981	41.91	7
FALSE	High	None	J3KRY1	Rho GDP-dissociation inhibitor 1 (Fragment) OS=Homo sapiens OX=9606 GN=ARHGDIA PE=1 SV=1	0	41.661	20.0803	7	18	7	1	249	27.1	7.71	High	High		6.58489e+07	2.69624e+08	4.179	48.43	7
FALSE	High	None	C9JN98	Glia-derived nexin (Fragment) OS=Homo sapiens OX=9606 GN=SERPINE2 PE=1 SV=8	0	41.638	27.6364	6	15	6	1	275	30.4	8.98	High	High		5.97283e+07	1.77914e+08	3.394	36.91	6
FALSE	High	None	V9GZ54	Moesin (Fragment) OS=Homo sapiens OX=9606 GN=MSN PE=1 SV=1	0	41.581	63.1068	8	21	6	1	103	12.1	5.25	High	High		1.60096e+08	3.14496e+08	11.915	48.48	8
FALSE	High	Master Protein	P49773	Histidine triad nucleotide-binding protein 1 OS=Homo sapiens GN=HINT1 PE=1 SV=2	0	58.633	79.3651	5	31	5	1	126	13.8	6.95	High	High		1.31402e+08	1.369e+08	9	49.92	5	256	5
FALSE	High	None	A0A0D9SFR4	PDZ and LIM domain protein 5 (Fragment) OS=Homo sapiens OX=9606 GN=PDLIM5 PE=1 SV=4	0	41.544	53.4091	7	15	7	1	176	17.8	9.88	High	High		5.62128e+07	5.36867e+07	6.743	33	7
FALSE	High	Master Protein	O00560	Syntenin-1 OS=Homo sapiens GN=SDCBP PE=1 SV=1	0	57.899	33.2215	5	22	5	1	298	32.4	7.53	High	High		8.98893e+07	3.93873e+07	1.448	32.58	5	194	5
FALSE	High	Master Protein	P30044	Peroxiredoxin-5, mitochondrial OS=Homo sapiens GN=PRDX5 PE=1 SV=4	0	57.862	46.729	9	47	9	1	214	22.1	8.7	High	High		1.85803e+08	5.00824e+07	7.377	60.53	9	344	9
FALSE	High	None	P30484	HLA class I histocompatibility antigen, B-46 alpha chain OS=Homo sapiens OX=9606 GN=HLA-B PE=1 SV=1	0	41.398	25.1381	6	18	0	2	362	40.4	6.62	Not Found	Not Found				1.512	18.53	6	165	6
FALSE	High	None	A0A140T9D4	HLA class I histocompatibility antigen, B-46 alpha chain (Fragment) OS=Homo sapiens OX=9606 GN=HLA-B PE=1 SV=1	0	41.375	29.2683	7	8	1	1	246	27.7	5.68	Not Found	High			26051822	1.783	20.53	7
FALSE	High	Master Protein	Q14847	LIM and SH3 domain protein 1 OS=Homo sapiens GN=LASP1 PE=1 SV=2	0	57.835	34.8659	12	48	12	1	261	29.7	7.05	High	High		8.8892e+07	1.03151e+08	4.995	57.62	12	381	12
FALSE	High	Master Protein	Q00688	Peptidyl-prolyl cis-trans isomerase FKBP3 OS=Homo sapiens OX=9606 GN=FKBP3 PE=1 SV=1	0	57.332	34.8214	7	32	7	1	224	25.2	9.28	High	High		1.12904e+08	1.21373e+08	2.384	48	7	322	7
FALSE	High	None	H0YFA9	N-acetylglucosamine-6-sulfatase (Fragment) OS=Homo sapiens OX=9606 GN=GNS PE=1 SV=1	0	41.285	28.3828	7	18	7	1	303	34.7	6.4	High	High		1.40254e+08	4.54519e+07	1.955	54.62	7
FALSE	High	None	H0YBT4	Dihydropyrimidinase-related protein 3 (Fragment) OS=Homo sapiens OX=9606 GN=DPYSL3 PE=1 SV=1	0	41.209	45.4545	6	11	5	1	209	21.9	8.16	High	High		9.00732e+07	2.42798e+07	2.162	30.21	6
FALSE	High	Master Protein	Q01995	Transgelin OS=Homo sapiens OX=9606 GN=TAGLN PE=1 SV=4	0	57.318	68.6567	12	40	12	1	201	22.6	8.84	High	High		1.40047e+07	2.60199e+08	4.817	41.57	12	241	12
FALSE	High	Master Protein Rejected	M0QYT0	Uncharacterized protein (Fragment) OS=Homo sapiens OX=9606 PE=1 SV=1	0	41.197	30.8411	9	16	0	0	321	36	7.42	High	High		1.50479e+08	8.08124e+07	1.994	33.51	9
FALSE	High	None	F5H4C6	N-acetylglucosamine-6-sulfatase (Fragment) OS=Homo sapiens OX=9606 GN=GNS PE=1 SV=8	0	41.121	46.1538	8	16	8	1	247	28.3	8.9	High	High		1.97375e+08	5.22408e+07	2.728	47.93	8
FALSE	High	None	B4DHN5	Syntenin-1 OS=Homo sapiens OX=9606 GN=SDCBP PE=1 SV=1	0	41.095	31.7992	4	9	4	1	239	26	6.64	High	High		6.39677e+07	3.93873e+07	1.371	25.95	4
FALSE	High	None	E9PBU7	Syntenin-1 OS=Homo sapiens OX=9606 GN=SDCBP PE=1 SV=1	0	41.095	31.1475	4	9	4	1	244	26.5	6.64	High	High		6.39677e+07	3.93873e+07	1.371	25.95	4
FALSE	High	None	G3V251	Heterogeneous nuclear ribonucleoproteins C1/C2 (Fragment) OS=Homo sapiens OX=9606 GN=HNRNPC PE=1 SV=1	0	41.091	57.9365	6	16	6	1	126	14	9.17	High	High		194247926	1.99513e+08	6.499	38.53	6
FALSE	High	Master Protein Candidate	F8VZY9	Keratin, type I cytoskeletal 18 OS=Homo sapiens OX=9606 GN=KRT18 PE=1 SV=1	0	41.049	36.5729	12	15	11	1	391	43.7	5.35	High	Not Found		1.23212e+08		1.593	24.17	12
FALSE	High	Master Protein	O15067	Phosphoribosylformylglycinamidine synthase OS=Homo sapiens GN=PFAS PE=1 SV=4	0	57.295	13.2287	11	28	11	1	1338	144.6	5.76	High	High		2.41644e+07	2.40569e+07	0.436	23.54	10	236	11
FALSE	High	Master Protein	Q9BT78	COP9 signalosome complex subunit 4 OS=Homo sapiens OX=9606 GN=COPS4 PE=1 SV=1	0	56.914	27.5862	11	38	11	1	406	46.2	5.83	High	High		3.2008e+07	2.24189e+07	1.471	32.8	11	369	11
FALSE	High	Master Protein	P50281	Matrix metalloproteinase-14 OS=Homo sapiens GN=MMP14 PE=1 SV=3	0	56.394	16.1512	7	31	7	1	582	65.9	7.77	High	High		4.33488e+07	5.67524e+07	0.951	38.79	7	284	7
FALSE	High	None	F8VPE8	60S acidic ribosomal protein P0 (Fragment) OS=Homo sapiens OX=9606 GN=RPLP0 PE=1 SV=1	0	40.955	58.8235	7	17	7	1	153	16.7	9.33	High	High		4.06057e+07	9.03667e+07	3.924	39.39	7
FALSE	High	None	A6NHU4	Aldo-keto reductase family 1 member C1 OS=Homo sapiens OX=9606 GN=AKR1C1 PE=1 SV=1	0	40.931	43.4146	6	13	1	1	205	23.2	8.51	High	Not Found		9.30856e+07		1.929	35.93	6
FALSE	High	Master Protein Candidate	A2A274	Aconitate hydratase, mitochondrial OS=Homo sapiens OX=9606 GN=ACO2 PE=1 SV=1	0	40.918	22.6087	11	13	11	1	805	87.8	7.37	High	High		3.12548e+07	7.47357e+06	0.802	24.46	11
FALSE	High	Master Protein Rejected	P30490	HLA class I histocompatibility antigen, B-52 alpha chain OS=Homo sapiens OX=9606 GN=HLA-B PE=1 SV=1	0	40.91	26.7956	7	16	0	0	362	40.5	6.25	High	High		1.08777e+07	17257785	1.239	22.22	7	150	7
FALSE	High	Master Protein Candidate	A0A0U1RRH7	Histone H2A OS=Homo sapiens OX=9606 PE=3 SV=1	0	40.908	27.6471	7	21	2	1	170	18.5	11.52	High	High		188372710	5.03457e+07	5.579	49.88	7
FALSE	High	Master Protein Candidate	A0A0U1RR32	Histone H2A OS=Homo sapiens OX=9606 GN=hCG_2039566 PE=3 SV=1	0	40.908	27.8107	7	21	2	1	169	18.5	11.52	High	High		188372710	5.03457e+07	5.579	49.88	7
FALSE	High	None	H0Y5F3	Filamin-A (Fragment) OS=Homo sapiens OX=9606 GN=FLNA PE=1 SV=1	0	40.899	29.3103	6	12	6	1	232	25.1	6.64	High	High		8.67992e+07	1.65811e+08	4.337	30.63	6
FALSE	High	Master Protein	Q9NUQ9	Protein FAM49B OS=Homo sapiens OX=9606 GN=FAM49B PE=1 SV=1	0	56.341	38.8889	9	29	9	1	324	36.7	6.06	High	High		55396149	2.24643e+07	1.721	32.12	9	205	9
FALSE	High	None	B4DDD6	Drebrin-like protein OS=Homo sapiens OX=9606 GN=DBNL PE=1 SV=1	0	40.882	27.0936	9	15	9	1	406	45.7	4.96	High	High		4.20468e+07	3.65986e+07	1.721	22.37	9
FALSE	High	Master Protein	P05556	Integrin beta-1 OS=Homo sapiens GN=ITGB1 PE=1 SV=2	0	56.263	14.787	10	29	10	1	798	88.4	5.39	High	High		2.18235e+07	4.84253e+07	0.753	27.36	10	239	10
FALSE	High	None	E9PKI4	Thioredoxin reductase 1, cytoplasmic (Fragment) OS=Homo sapiens OX=9606 GN=TXNRD1 PE=1 SV=1	0	40.852	83.3333	5	12	5	1	72	7.5	7.97	High	High	Acetyl [K9]	1.5056e+08	5.47007e+07	24.119	34.76	5
FALSE	High	None	E9PLT3	Thioredoxin reductase 1, cytoplasmic (Fragment) OS=Homo sapiens OX=9606 GN=TXNRD1 PE=1 SV=1	0	40.852	85.7143	5	12	5	1	70	7.3	7.96	High	High	Acetyl [K9]	1.5056e+08	5.47007e+07	24.119	34.76	5
FALSE	High	Master Protein	P55884	Eukaryotic translation initiation factor 3 subunit B OS=Homo sapiens GN=EIF3B PE=1 SV=3	0	56.031	20.6388	11	32	11	1	814	92.4	5	High	High		4.0689e+07	3.51594e+07	0.828	32.24	11	221	11
FALSE	High	Master Protein	P38159	RNA-binding motif protein, X chromosome OS=Homo sapiens GN=RBMX PE=1 SV=3	0	55.844	21.4834	10	30	10	1	391	42.3	10.05	High	High		1.24599e+08	1.4074e+08	1.154	37.08	10	251	10
FALSE	High	Master Protein	Q9P258	Protein RCC2 OS=Homo sapiens GN=RCC2 PE=1 SV=2	0	55.561	23.7548	7	28	7	1	522	56	8.78	High	High		3.73372e+07	2.50374e+07	0.84	40.81	7	310	7
FALSE	High	Master Protein	Q15365	Poly(rC)-binding protein 1 OS=Homo sapiens GN=PCBP1 PE=1 SV=2	0	55.465	36.5169	10	42	5	1	356	37.5	7.09	High	High		8.7819e+07	7.43231e+07	2.728	40.09	10	408	10
FALSE	High	None	F6UJC5	Spliceosome RNA helicase DDX39B (Fragment) OS=Homo sapiens OX=9606 GN=DDX39B PE=1 SV=1	0	40.765	35.102	9	15	9	1	245	28.3	9.54	High	High		1.24721e+08	5.73805e+07	2.875	23.86	9
FALSE	High	None	A0A140TA18	Spliceosome RNA helicase DDX39B (Fragment) OS=Homo sapiens OX=9606 GN=DDX39B PE=1 SV=1	0	40.765	34.8178	9	15	9	1	247	28.5	9.33	High	High		1.24721e+08	5.73805e+07	2.594	23.86	9
FALSE	High	None	A0A140T9X9	Spliceosome RNA helicase DDX39B (Fragment) OS=Homo sapiens OX=9606 GN=DDX39B PE=1 SV=1	0	40.765	48.0447	9	15	9	1	179	20.9	8.66	High	High		1.24721e+08	5.73805e+07	4.179	23.86	9
FALSE	High	None	E7ETE2	Histidine--tRNA ligase, cytoplasmic (Fragment) OS=Homo sapiens OX=9606 GN=HARS PE=1 SV=1	0	40.762	38.8889	11	17	11	1	288	31.9	5.68	High	High		49360590	7.23147e+07	3.084	26.81	11
FALSE	High	Master Protein	P30461	HLA class I histocompatibility antigen, B-13 alpha chain OS=Homo sapiens GN=HLA-B PE=1 SV=1	0	55.33	37.0166	10	28	2	1	362	40.4	6.14	High	High		1.08777e+07	1.00802e+07	2.981	28.92	10	184	10
FALSE	High	Master Protein	Q13409	Cytoplasmic dynein 1 intermediate chain 2 OS=Homo sapiens OX=9606 GN=DYNC1I2 PE=1 SV=3	0	55.292	26.1755	9	26	5	1	638	71.4	5.2	High	High		3.42403e+07	3.99227e+07	1.276	35.64	9	228	9
FALSE	High	None	F5GXD8	Stress-induced-phosphoprotein 1 OS=Homo sapiens OX=9606 GN=STIP1 PE=1 SV=1	0	40.635	51.4493	6	18	6	1	138	15.6	8.25	High	High		1.19312e+08	8.30014e+07	3.642	44.15	6
FALSE	High	Master Protein	P21281	V-type proton ATPase subunit B, brain isoform OS=Homo sapiens GN=ATP6V1B2 PE=1 SV=3	0	55.25	26.2231	12	38	12	1	511	56.5	5.81	High	High		3.25449e+07	2.14257e+07	1.712	35.1	12	298	12
FALSE	High	Master Protein Candidate	E9PD68	Dihydropyrimidinase-related protein 1 OS=Homo sapiens OX=9606 GN=CRMP1 PE=1 SV=1	0	40.59	23.1579	7	11	4	1	570	62	6.73	High	Not Found		1.99117e+07		0.719	24.66	7
FALSE	High	Master Protein	P47755	F-actin-capping protein subunit alpha-2 OS=Homo sapiens OX=9606 GN=CAPZA2 PE=1 SV=3	0	55.25	53.4965	8	32	6	1	286	32.9	5.85	High	High		5.77561e+07	5.31836e+07	2.415	43.08	8	330	8
FALSE	High	None	F8VXH9	Poly(rC)-binding protein 2 (Fragment) OS=Homo sapiens OX=9606 GN=PCBP2 PE=1 SV=1	0	40.561	65.625	7	15	3	1	160	17	7.69	High	High		6.05915e+07	4.53096e+07	4.337	31.84	7
FALSE	High	None	H7C1V0	Cathepsin D (Fragment) OS=Homo sapiens OX=9606 GN=CTSD PE=1 SV=1	0	40.549	43.9153	8	19	8	1	189	20.4	8.44	High	High		9.27553e+08	9.64364e+07	4.878	37.96	8
FALSE	High	None	P30685	HLA class I histocompatibility antigen, B-35 alpha chain OS=Homo sapiens OX=9606 GN=HLA-B PE=1 SV=1	0	40.483	25.1381	6	16	0	0	362	40.4	6.46	Not Found	High			17257785	1.154	20.93	6	176	6
FALSE	High	Master Protein	P24534	Elongation factor 1-beta OS=Homo sapiens GN=EEF1B2 PE=1 SV=3	0	54.986	41.3333	6	27	6	1	225	24.7	4.67	High	High	Acetyl [K7]	2.41465e+08	2.0808e+08	2.981	26.94	5	259	6
FALSE	High	Master Protein	P13611	Versican core protein OS=Homo sapiens OX=9606 GN=VCAN PE=1 SV=3	0	54.953	3.94582	10	24	10	1	3396	372.6	4.51	High	High		2.26928e+07	7.22567e+07	0.159	30.76	10	291	10
FALSE	High	Master Protein	Q92520	Protein FAM3C OS=Homo sapiens GN=FAM3C PE=1 SV=1	0	54.706	43.1718	9	35	9	1	227	24.7	8.29	High	High		6.64187e+07	6.03148e+07	2.652	46.2	9	314	9
FALSE	High	Master Protein	Q08257	Quinone oxidoreductase OS=Homo sapiens GN=CRYZ PE=1 SV=1	0	54.565	43.1611	8	26	8	1	329	35.2	8.44	High	High		4.35616e+07	3.69921e+07	1.683	40.84	8	225	8
FALSE	High	None	Q5JXB7	Procollagen-lysine,2-oxoglutarate 5-dioxygenase 1 (Fragment) OS=Homo sapiens OX=9606 GN=PLOD1 PE=1 SV=1	0	40.318	30.3887	8	8	8	1	283	31.7	6.8	Not Found	High			6.73518e+07	2.415	20.72	8
FALSE	High	None	Q9GJ45	HLA class I histocompatibility antigen, A-3 alpha chain OS=Homo sapiens OX=9606 GN=HLA-A PE=1 SV=1	0	40.294	43.2515	9	13	0	0	326	37	5.99	High	High		6.92565e+07	21022610	2.162	20.82	9
FALSE	High	None	A0A140T975	HLA class I histocompatibility antigen, A-3 alpha chain OS=Homo sapiens OX=9606 GN=HLA-A PE=1 SV=1	0	40.294	47.1572	9	13	0	0	299	34.3	5.97	High	High		6.92565e+07	21022610	2.36	20.82	9
FALSE	High	None	A0A1W2PS39	HLA class I histocompatibility antigen, A-3 alpha chain OS=Homo sapiens OX=9606 GN=HLA-A PE=1 SV=1	0	40.294	41.5929	9	13	0	0	339	38.4	6.3	High	High		6.92565e+07	21022610	2.162	20.82	9
FALSE	High	Master Protein	O75436	Vacuolar protein sorting-associated protein 26A OS=Homo sapiens OX=9606 GN=VPS26A PE=1 SV=2	0	54.559	40.367	10	34	10	1	327	38.1	6.57	High	High		4.86659e+07	5.17789e+07	2.162	36.67	10	233	10
FALSE	High	Master Protein Candidate	Q93077	Histone H2A type 1-C OS=Homo sapiens GN=HIST1H2AC PE=1 SV=3	0	40.272	36.1538	7	38	2	1	130	14.1	11.05	Not Found	High			3.90687e+07	12.895	43.23	7	211	7
FALSE	High	Master Protein Candidate	Q7L7L0	Histone H2A type 3 OS=Homo sapiens OX=9606 GN=HIST3H2A PE=1 SV=3	0	40.272	36.1538	7	38	2	1	130	14.1	11.05	Not Found	High			3.90687e+07	12.895	43.23	7	211	7
FALSE	High	Master Protein	P59998	Actin-related protein 2/3 complex subunit 4 OS=Homo sapiens GN=ARPC4 PE=1 SV=3	0	54.322	49.4048	8	36	8	1	168	19.7	8.43	High	High		5.79343e+07	1.34679e+08	3.924	40.8	8	200	8
FALSE	High	Master Protein	P98179	RNA-binding protein 3 OS=Homo sapiens OX=9606 GN=RBM3 PE=1 SV=1	0	54.287	52.8662	6	28	6	1	157	17.2	8.91	High	High		1.91506e+08	1.63238e+08	5.31	34.92	6	201	6
FALSE	High	Master Protein	Q9UJU6	Drebrin-like protein OS=Homo sapiens GN=DBNL PE=1 SV=1	0	54.214	29.3023	10	34	10	1	430	48.2	5.05	High	High		6.35804e+07	4.96633e+07	1.754	28.87	10	256	10
FALSE	High	Master Protein	Q9Y3F4	Serine-threonine kinase receptor-associated protein OS=Homo sapiens OX=9606 GN=STRAP PE=1 SV=1	0	53.926	44	11	38	11	1	350	38.4	5.12	High	High		5.62448e+07	6.85435e+07	2.008	41.86	11	319	11
FALSE	High	Master Protein	Q13561	Dynactin subunit 2 OS=Homo sapiens GN=DCTN2 PE=1 SV=4	0	53.767	31.4214	10	36	10	1	401	44.2	5.21	High	High		2.634e+07	4.84039e+07	1.783	31.76	10	332	10
FALSE	High	Master Protein	P21980	Protein-glutamine gamma-glutamyltransferase 2 OS=Homo sapiens OX=9606 GN=TGM2 PE=1 SV=2	0	53.721	21.2518	9	32	9	1	687	77.3	5.22	High	High		6.22407e+06	3.51054e+07	0.995	28.92	9	134	9
FALSE	High	Master Protein Candidate	Q5TG12	Receptor-type tyrosine-protein phosphatase kappa OS=Homo sapiens OX=9606 GN=PTPRK PE=1 SV=1	0	40.156	10.0137	9	14	9	1	1458	164.1	5.83	High	High		2.21527e+07	2.63574e+07	0.338	24.86	9
FALSE	High	Master Protein	P35052	Glypican-1 OS=Homo sapiens GN=GPC1 PE=1 SV=2	0	53.639	28.853	11	26	11	1	558	61.6	7.3	High	High		7.31037e+07	2.1176e+07	1.106	28.33	11	125	11
FALSE	High	None	E9PCB3	Cathepsin B OS=Homo sapiens OX=9606 GN=CTSB PE=1 SV=2	0	40.061	40	7	16	7	1	110	12.7	8.28	High	High		3.15024e+08	3.5771e+08	9	36.55	7
FALSE	High	None	E9PJ67	Cathepsin B (Fragment) OS=Homo sapiens OX=9606 GN=CTSB PE=1 SV=1	0	40.061	43.5644	7	16	7	1	101	11.8	8.5	High	High		3.15024e+08	3.5771e+08	12.895	36.55	7
FALSE	High	Master Protein	Q9UBG0	C-type mannose receptor 2 OS=Homo sapiens GN=MRC2 PE=1 SV=2	0	53.334	10.2096	10	28	10	1	1479	166.6	5.83	High	High		1.55536e+07	5.9577e+07	0.383	30.84	10	187	10
FALSE	High	None	A0A140T951	HLA class I histocompatibility antigen, B-46 alpha chain (Fragment) OS=Homo sapiens OX=9606 GN=HLA-B PE=1 SV=1	0	39.822	33.61	6	7	0	1	241	26.5	6.15	Not Found	Not Found				2.162	19.66	6
FALSE	High	None	G3V210	60S acidic ribosomal protein P0 OS=Homo sapiens OX=9606 GN=RPLP0 PE=1 SV=1	0	39.821	52.4096	7	18	7	1	166	18.3	9.63	High	High		5.35446e+07	1.15707e+08	3.394	39.37	7
FALSE	High	Master Protein	Q9NVA2	Septin-11 OS=Homo sapiens OX=9606 GN=SEPT11 PE=1 SV=3	0	53.249	34.965	12	55	8	1	429	49.4	6.81	High	High		6.93817e+07	6.25307e+07	2.02	49.81	12	274	12
FALSE	High	Master Protein	Q9H4A4	Aminopeptidase B OS=Homo sapiens GN=RNPEP PE=1 SV=2	0	53.166	26.6154	12	40	12	1	650	72.5	5.74	High	High		3.87854e+07	6.4212e+07	1.154	38.15	12	251	12
FALSE	High	None	G3XAM7	Catenin (Cadherin-associated protein), alpha 1, 102kDa, isoform CRA_a OS=Homo sapiens OX=9606 GN=CTNNA1 PE=1 SV=1	0	39.744	17.1225	10	16	10	1	841	92.7	5.52	High	High		3.59937e+07	1.42363e+07	0.544	18.14	10
FALSE	High	None	E9PS65	Heat shock cognate 71 kDa protein (Fragment) OS=Homo sapiens OX=9606 GN=HSPA8 PE=1 SV=1	0	39.736	41.2556	8	21	6	1	223	24.8	5.3	High	High		5.54753e+08	3.93446e+08	4.623	43.13	8
FALSE	High	Master Protein	K7ELL7	Glucosidase 2 subunit beta OS=Homo sapiens OX=9606 GN=PRKCSH PE=1 SV=1	0	53.163	27.8505	13	24	13	1	535	60.2	4.41	High	High		9.09416e+07	1.66706e+08	2.311	47.59	13
FALSE	High	Master Protein	Q15691	Microtubule-associated protein RP/EB family member 1 OS=Homo sapiens GN=MAPRE1 PE=1 SV=3	0	53.126	27.2388	8	32	8	1	268	30	5.14	High	High		5.25314e+07	8.95022e+07	2.162	34.61	8	177	8
FALSE	High	None	K7EQR9	Interleukin enhancer-binding factor 3 (Fragment) OS=Homo sapiens OX=9606 GN=ILF3 PE=1 SV=1	0	39.611	42.2222	5	8	5	1	180	19.6	8.27	High	High		5.37701e+07	7.108e+07	2.162	21.26	5
FALSE	High	Master Protein	P26640	Valine--tRNA ligase OS=Homo sapiens OX=9606 GN=VARS PE=1 SV=4	0	53.101	10.3639	11	25	11	1	1264	140.4	7.59	High	High		1.95441e+07	1.46477e+07	0.415	20.59	10	214	11
FALSE	High	None	K7EN27	Protein/nucleic acid deglycase DJ-1 (Fragment) OS=Homo sapiens OX=9606 GN=PARK7 PE=1 SV=1	0	39.555	60	7	20	7	1	160	17	6.18	High	High		1.66959e+08	2.26736e+08	4.012	63.43	7
FALSE	High	None	F8VNW4	Nascent polypeptide-associated complex subunit alpha (Fragment) OS=Homo sapiens OX=9606 GN=NACA PE=1 SV=1	0	39.446	29.7297	5	9	5	1	148	16.1	4.82	High	High		8.51885e+07	4.14395e+07	13.678	24.77	5
FALSE	High	None	F8W1N5	Nascent polypeptide-associated complex subunit alpha (Fragment) OS=Homo sapiens OX=9606 GN=NACA PE=1 SV=1	0	39.446	61.9718	5	9	5	1	71	7.8	9.63	High	High		8.51885e+07	4.14395e+07	24.119	24.77	5
FALSE	High	None	C9JVG3	UTP--glucose-1-phosphate uridylyltransferase (Fragment) OS=Homo sapiens OX=9606 GN=UGP2 PE=1 SV=8	0	39.432	52.9412	7	13	7	1	170	19.3	7.99	High	High		3.19374e+07	7.39915e+07	3.329	26.02	7
FALSE	High	None	C9JQU9	UTP--glucose-1-phosphate uridylyltransferase (Fragment) OS=Homo sapiens OX=9606 GN=UGP2 PE=1 SV=1	0	39.432	51.4286	7	13	7	1	175	20	8.69	High	High		3.19374e+07	7.39915e+07	3.329	26.02	7
FALSE	High	Master Protein Candidate	A0A0D9SF63	F-box-like/WD repeat-containing protein TBL1XR1 OS=Homo sapiens OX=9606 GN=TBL1XR1 PE=1 SV=1	0	39.395	28.27	9	14	9	1	474	51.5	5.45	High	High		3.5796e+07	1.92308e+07	1.512	26.9	9
FALSE	High	None	Q5W0S5	UV excision repair protein RAD23 homolog B (Fragment) OS=Homo sapiens OX=9606 GN=RAD23B PE=1 SV=1	0	39.385	43.1507	8	19	6	1	146	15.2	6.77	High	High		8.82967e+07	1.07087e+08	16.783	43.44	8
FALSE	High	Master Protein	P47897	Glutamine--tRNA ligase OS=Homo sapiens OX=9606 GN=QARS PE=1 SV=1	0	53.101	17.0323	9	30	9	1	775	87.7	7.15	High	High		2.39437e+07	1.82978e+07	0.571	36.79	9	268	9
FALSE	High	Master Protein	Q08211	ATP-dependent RNA helicase A OS=Homo sapiens GN=DHX9 PE=1 SV=4	0	52.967	12.126	11	32	11	1	1270	140.9	6.84	High	High		6.70081e+07	2.31036e+07	0.419	29.95	11	164	11
FALSE	High	Master Protein	Q96G03	Phosphoglucomutase-2 OS=Homo sapiens GN=PGM2 PE=1 SV=4	0	52.6	23.6928	13	34	13	1	612	68.2	6.73	High	High		2.03391e+07	4.46639e+07	1.075	30.27	13	172	13
FALSE	High	Master Protein	Q8WVY7	Ubiquitin-like domain-containing CTD phosphatase 1 OS=Homo sapiens OX=9606 GN=UBLCP1 PE=1 SV=2	0	52.588	28.9308	9	32	9	1	318	36.8	6.46	High	High		4.71076e+07	2.30467e+07	2.548	32.16	9	223	9
FALSE	High	Master Protein	E9PAV3	Nascent polypeptide-associated complex subunit alpha, muscle-specific form OS=Homo sapiens OX=9606 GN=NACA PE=1 SV=1	0	52.212	4.42733	7	25	7	1	2078	205.3	9.58	High	High		8.51885e+07	4.37828e+07	0.194	30.38	7	213	7
FALSE	High	Master Protein	P19022	Cadherin-2 OS=Homo sapiens GN=CDH2 PE=1 SV=4	0	52.203	21.1921	10	32	10	1	906	99.7	4.81	High	High	Phospho [S135(100)]	6.0571e+07	4.87354e+07	0.753	35.28	10	113	10
FALSE	High	Master Protein	Q13219	Pappalysin-1 OS=Homo sapiens OX=9606 GN=PAPPA PE=1 SV=3	0	52.064	9.21942	11	32	11	1	1627	180.9	6.18	High	High		3.28962e+07	1.60372e+07	0.362	27.57	11	240	11
FALSE	High	None	Q5SZX6	T-complex protein 1 subunit gamma (Fragment) OS=Homo sapiens OX=9606 GN=CCT3 PE=1 SV=1	0	39.104	34.4203	8	14	8	1	276	30.7	6.93	High	High		36673925	4.40971e+07	2.162	26.27	8
FALSE	High	None	F6WIT2	Serine/threonine-protein phosphatase 2A activator OS=Homo sapiens OX=9606 GN=PTPA PE=1 SV=1	0	39.051	37.8472	8	13	8	1	288	32.9	6.93	High	High		5.03173e+07	5.43552e+07	1.637	30.98	8
FALSE	High	Master Protein	P55058	Phospholipid transfer protein OS=Homo sapiens OX=9606 GN=PLTP PE=1 SV=1	0	51.915	20.8925	6	22	6	1	493	54.7	7.01	High	High		1.03678e+07	9.38079e+07	1.096	25.07	6	166	6
FALSE	High	Master Protein	Q15257	Serine/threonine-protein phosphatase 2A activator OS=Homo sapiens OX=9606 GN=PTPA PE=1 SV=3	0	51.8	33.5196	9	30	9	1	358	40.6	5.94	High	High		5.03173e+07	5.52895e+07	1.371	38.15	9	236	9
FALSE	High	Master Protein	P08572	Collagen alpha-2(IV) chain OS=Homo sapiens GN=COL4A2 PE=1 SV=4	0	51.697	9.75467	11	33	11	1	1712	167.4	8.66	High	High		3.31841e+07	8.49528e+07	0.292	31.35	11	215	11
FALSE	High	Master Protein	P61916	Epididymal secretory protein E1 OS=Homo sapiens GN=NPC2 PE=1 SV=1	0	51.445	45.0331	7	52	7	1	151	16.6	7.65	High	High		4.70738e+08	1.78751e+08	11.589	62.07	7	227	7
FALSE	High	Master Protein	P07711	Cathepsin L1 OS=Homo sapiens GN=CTSL PE=1 SV=2	0	51.394	37.5375	9	36	9	1	333	37.5	5.45	High	High		9.54144e+07	79324744	4.179	44.17	9	307	9
FALSE	High	None	G3V3U4	Proteasome subunit alpha type OS=Homo sapiens OX=9606 GN=PSMA6 PE=1 SV=1	0	38.949	61.6822	7	15	7	1	107	11.6	9.1	High	High		2.12546e+08	1.91737e+08	9	40.91	7
FALSE	High	None	G3V5D9	DNA-(apurinic or apyrimidinic site) lyase (Fragment) OS=Homo sapiens OX=9606 GN=APEX1 PE=1 SV=8	0	38.918	63.5514	5	13	5	1	107	11.7	7.8	High	High		1.28041e+08	7.48279e+07	12.895	37.43	5
FALSE	High	None	H0YC04	V-type proton ATPase subunit B, brain isoform (Fragment) OS=Homo sapiens OX=9606 GN=ATP6V1B2 PE=1 SV=1	0	38.905	50.2513	9	16	9	1	199	21.1	6.79	High	High		3.04443e+07	2.14257e+07	4.179	31.22	9
FALSE	High	None	Q9GZV4	Eukaryotic translation initiation factor 5A-2 OS=Homo sapiens OX=9606 GN=EIF5A2 PE=1 SV=3	0	38.893	30.0654	5	33	1	1	153	16.8	5.58	High	High		5.07674e+08	2.31264e+08	4.623	43.49	5	273	5
FALSE	High	Master Protein	P19320	Vascular cell adhesion protein 1 OS=Homo sapiens OX=9606 GN=VCAM1 PE=1 SV=1	0	51.116	17.456	9	32	9	1	739	81.2	5.22	High	Not Found		5.43447e+07		0.602	39.92	9	186	9
FALSE	High	Master Protein	Q09028	Histone-binding protein RBBP4 OS=Homo sapiens OX=9606 GN=RBBP4 PE=1 SV=3	0	50.977	29.6471	9	35	5	1	425	47.6	4.89	High	High	Acetyl [K4]	1.03959e+08	5.81556e+07	1.683	32.7	7	304	9
FALSE	High	None	H0YMD9	Annexin A2 (Fragment) OS=Homo sapiens OX=9606 GN=ANXA2 PE=1 SV=1	0	38.806	81.5385	6	15	7	1	65	7.1	5.26	High	High		1.31489e+08	4.13887e+08	38.811	42.4	6
FALSE	High	None	A6PVN5	Serine/threonine-protein phosphatase 2A activator OS=Homo sapiens OX=9606 GN=PTPA PE=1 SV=1	0	38.708	30.3951	8	14	8	1	329	37.4	6.29	High	High		5.03173e+07	5.52895e+07	1.31	34.25	8
FALSE	High	Master Protein	Q13185	Chromobox protein homolog 3 OS=Homo sapiens OX=9606 GN=CBX3 PE=1 SV=4	0	50.938	33.3333	6	26	5	1	183	20.8	5.33	High	High		8.76741e+07	4.75652e+07	5.31	37.16	6	419	6
FALSE	High	None	A8MTM1	Carbonyl reductase [NADPH] 1 OS=Homo sapiens OX=9606 GN=CBR1 PE=1 SV=1	0	38.648	34.6847	6	9	4	1	222	24.5	8.76	High	High		5.47932e+07	5.09858e+07	2.455	26.23	6
FALSE	High	None	E9PQ63	Carbonyl reductase [NADPH] 1 OS=Homo sapiens OX=9606 GN=CBR1 PE=1 SV=1	0	38.648	43.2584	6	9	4	1	178	19	6.3	High	High		5.47932e+07	5.09858e+07	4.012	26.23	6
FALSE	High	Master Protein	P31949	Protein S100-A11 OS=Homo sapiens GN=S100A11 PE=1 SV=2	0	50.596	56.1905	8	59	8	1	105	11.7	7.12	High	High		4.70863e+08	6.51559e+08	18.307	59.28	8	643	8
FALSE	High	Master Protein	P53621	Coatomer subunit alpha OS=Homo sapiens OX=9606 GN=COPA PE=1 SV=2	0	50.523	15.5229	15	40	15	1	1224	138.3	7.66	High	High		3.01811e+07	4.33733e+07	0.548	31.79	15	140	15
FALSE	High	Master Protein	Q15631	Translin OS=Homo sapiens OX=9606 GN=TSN PE=1 SV=1	0	50.511	42.1053	7	22	7	1	228	26.2	6.44	High	High		5.79e+07	8.14349e+07	3.125	29.91	7	197	7
FALSE	High	Master Protein	P11766	Alcohol dehydrogenase class-3 OS=Homo sapiens GN=ADH5 PE=1 SV=4	0	50.448	33.6898	10	45	10	1	374	39.7	7.49	High	High		1.65723e+08	171422770	2.34	37.07	10	214	10
FALSE	High	None	A0A140T973	Spliceosome RNA helicase DDX39B (Fragment) OS=Homo sapiens OX=9606 GN=DDX39B PE=1 SV=2	0	38.257	54.8148	10	16	10	1	135	15.6	8.87	High	High		1.07725e+08	5.33665e+07	7.254	26.4	10
FALSE	High	None	A0A140T9K1	Spliceosome RNA helicase DDX39B (Fragment) OS=Homo sapiens OX=9606 GN=DDX39B PE=1 SV=1	0	38.257	53.6232	10	16	10	1	138	15.9	9.1	High	High		1.07725e+08	5.33665e+07	7.254	26.4	10
FALSE	High	Master Protein	Q9UJ70	N-acetyl-D-glucosamine kinase OS=Homo sapiens GN=NAGK PE=1 SV=4	0	50.358	31.686	8	23	8	1	344	37.4	6.24	High	High		3.70577e+07	2.57286e+07	1.565	28.6	7	261	8
FALSE	High	Master Protein	P35221	Catenin alpha-1 OS=Homo sapiens GN=CTNNA1 PE=1 SV=1	0	50.054	17.1082	11	36	11	1	906	100	6.29	High	High		3.59937e+07	1.42363e+07	0.559	20.93	11	236	11
FALSE	High	Master Protein	P23396	40S ribosomal protein S3 OS=Homo sapiens GN=RPS3 PE=1 SV=2	0	49.571	52.2634	11	38	11	1	243	26.7	9.66	High	High		86751319	7.48147e+07	2.793	38.55	11	283	11
FALSE	High	None	I3L3U6	Protein disulfide-isomerase (Fragment) OS=Homo sapiens OX=9606 GN=P4HB PE=1 SV=1	0	37.958	40.4255	6	15	6	1	188	20.7	5.2	High	High		1.26826e+08	2.24355e+08	3.924	33.55	6
FALSE	High	None	I3L4M2	Protein disulfide-isomerase (Fragment) OS=Homo sapiens OX=9606 GN=P4HB PE=1 SV=1	0	37.957	56.4103	6	22	6	1	117	13.5	5.54	High	High		1.96634e+08	3.93723e+08	5.31	59.32	6
FALSE	High	None	H3BRK3	NAD(P)H dehydrogenase [quinone] 1 OS=Homo sapiens OX=9606 GN=NQO1 PE=1 SV=1	0	37.94	26.3941	7	8	7	1	269	29.9	7.34	High	Not Found		1.21245e+08		2.455	22.51	7
FALSE	High	None	C9JH44	Collagen alpha-2(VI) chain (Fragment) OS=Homo sapiens OX=9606 GN=COL6A2 PE=1 SV=1	0	37.923	28.8889	3	12	3	1	180	20	5.76	High	High		6.94685e+07	3.76044e+08	3.217	46.14	3
FALSE	High	None	Q09160	HLA class I histocompatibility antigen, A-80 alpha chain OS=Homo sapiens OX=9606 GN=HLA-A PE=1 SV=1	0	37.785	20.8219	5	17	0	0	365	40.8	6.3	High	High		6.92565e+07	2.56409e+07	1.239	15.29	4	158	5
FALSE	High	Master Protein	Q6IS14	Eukaryotic translation initiation factor 5A-1-like OS=Homo sapiens GN=EIF5AL1 PE=2 SV=2	0	37.769	47.4026	5	29	1	1	154	16.8	5	High	Not Found	Acetyl [K121]	1.05819e+07		4.623	39.68	5	235	5
FALSE	High	None	F8VZG5	Adenylate kinase 2, mitochondrial OS=Homo sapiens OX=9606 GN=AK2 PE=1 SV=1	0	37.76	60.4938	8	17	8	1	162	17.5	6.77	High	High		9.19719e+07	1.05443e+08	3.125	36.46	8
FALSE	High	Master Protein Candidate	F5H423	Uncharacterized protein OS=Homo sapiens OX=9606 PE=3 SV=1	0	37.659	47.619	8	13	5	1	210	23.3	8.6	High	High		2.40614e+07	4.60041e+07	4.878	16.31	8
FALSE	High	Master Protein	Q14152	Eukaryotic translation initiation factor 3 subunit A OS=Homo sapiens GN=EIF3A PE=1 SV=1	0	49.526	12.0839	14	43	14	1	1382	166.5	6.79	High	High		2.27326e+07	3.05034e+07	0.409	37.22	12	112	13
FALSE	High	None	H0YFX9	Histone H2A (Fragment) OS=Homo sapiens OX=9606 GN=H2AFJ PE=1 SV=1	0	37.643	41.3043	6	15	2	1	92	10	9.7	High	High		188372710	5.03457e+07	38.811	37.82	6
FALSE	High	Master Protein	Q15717	ELAV-like protein 1 OS=Homo sapiens GN=ELAVL1 PE=1 SV=2	0	49.38	31.9018	9	30	9	1	326	36.1	9.17	High	High		5.20328e+07	4.91208e+07	2.594	35.17	9	229	9
FALSE	High	None	E9PKP4	Macrophage colony-stimulating factor 1 (Fragment) OS=Homo sapiens OX=9606 GN=CSF1 PE=1 SV=1	0	37.633	51.3274	5	13	5	1	113	13.2	5.25	High	High		1.3413e+08	8.2825e+07	9	36.37	5
FALSE	High	Master Protein	P41222	Prostaglandin-H2 D-isomerase OS=Homo sapiens OX=9606 GN=PTGDS PE=1 SV=1	0	49.26	50	6	29	6	1	190	21	7.8	High	High		1.51825e+08	7.80286e+07	5.579	30.18	5	331	6
FALSE	High	None	E9PP73	Coatomer subunit beta (Fragment) OS=Homo sapiens OX=9606 GN=COPB1 PE=1 SV=8	0	37.566	20.6186	7	12	7	1	485	55.4	6.43	High	High		2.8002e+07	2.95813e+07	0.778	21.23	7
FALSE	High	None	Q3KNR6	Hsc70-interacting protein OS=Homo sapiens OX=9606 GN=ST13 PE=1 SV=1	0	37.532	30.3318	7	14	7	1	211	23.9	4.89	High	High		6.82413e+07	6.57268e+07	2.415	33.93	7
FALSE	High	None	Q29960	HLA class I histocompatibility antigen, Cw-16 alpha chain OS=Homo sapiens GN=HLA-C PE=1 SV=1	0	37.523	18.0328	4	16	0	0	366	40.7	6.54	Not Found	Not Found				0.995	20.14	4	128	4
FALSE	High	Master Protein	Q9NZN4	EH domain-containing protein 2 OS=Homo sapiens GN=EHD2 PE=1 SV=2	0	48.742	26.151	10	28	10	1	543	61.1	6.46	High	High		9.3616e+07	3.61398e+07	0.896	25.5	10	163	10
FALSE	High	Master Protein	P49903	Selenide, water dikinase 1 OS=Homo sapiens GN=SEPHS1 PE=1 SV=2	0	48.701	35.7143	7	26	7	1	392	42.9	5.97	High	High		24778699	3.10141e+07	2.162	24.43	7	162	7
FALSE	High	None	H0YL80	Tropomyosin alpha-1 chain (Fragment) OS=Homo sapiens OX=9606 GN=TPM1 PE=1 SV=1	0	37.392	58.8235	5	25	0	5	68	8	4.82	Not Found	Not Found				38.811	71.61	5
FALSE	High	None	K7EIT4	14-3-3 protein epsilon (Fragment) OS=Homo sapiens OX=9606 GN=YWHAE PE=1 SV=1	0	37.381	54.1284	8	22	7	1	109	12.7	7.96	High	High		1.45448e+08	2.04444e+08	15.681	44.19	8
FALSE	High	None	E9PPU1	40S ribosomal protein S3 OS=Homo sapiens OX=9606 GN=RPS3 PE=1 SV=1	0	37.369	72.7848	10	17	10	1	158	17.4	9.5	High	High		86751319	7.48147e+07	4.878	34.4	10
FALSE	High	Master Protein	P62820	Ras-related protein Rab-1A OS=Homo sapiens GN=RAB1A PE=1 SV=3	0	48.646	58.5366	9	25	4	1	205	22.7	6.21	High	High		1.56521e+07	3.74582e+07	2.594	29.23	9	230	6
FALSE	High	None	A0A1W2PP77	HLA class I histocompatibility antigen, Cw-6 alpha chain OS=Homo sapiens OX=9606 GN=HLA-C PE=1 SV=1	0	37.282	25.8197	5	9	0	0	244	26.7	5.62	Not Found	Not Found				2.162	23.7	5
FALSE	High	Master Protein	Q9NRX4	14 kDa phosphohistidine phosphatase OS=Homo sapiens OX=9606 GN=PHPT1 PE=1 SV=1	0	48.545	36.8	3	28	3	1	125	13.8	6.07	High	High		2.38071e+08	5.1758e+07	3.642	36.7	3	185	3
FALSE	High	None	Q5T8F0	Cathepsin L1 OS=Homo sapiens OX=9606 GN=CTSL PE=1 SV=1	0	37.224	39.1111	7	13	7	1	225	25.5	6.77	High	High		9.43305e+07	7.04567e+07	6.743	32.59	7
FALSE	High	Master Protein	Q8WUJ3	Cell migration-inducing and hyaluronan-binding protein OS=Homo sapiens GN=CEMIP PE=1 SV=2	0	48.524	12.1969	13	28	13	1	1361	152.9	7.85	High	High		7.78195e+06	2.63831e+07	0.422	18.9	13	147	13
FALSE	High	Master Protein	O94979	Protein transport protein Sec31A OS=Homo sapiens OX=9606 GN=SEC31A PE=1 SV=3	0	48.409	14.0984	12	33	12	1	1220	132.9	6.89	High	High		3.25054e+07	3.18749e+07	0.668	30.72	12	179	11
FALSE	High	Master Protein Candidate	U3KQK0	Histone H2B OS=Homo sapiens OX=9606 GN=HIST1H2BN PE=1 SV=1	0	37.132	33.1325	7	22	2	1	166	18.8	10.54	High	High		1.33714e+08	2.3258e+08	3.125	51.2	7
FALSE	High	None	E5RHP0	Nucleoside diphosphate kinase A OS=Homo sapiens OX=9606 GN=NME1 PE=3 SV=1	0	37.126	57.3171	5	24	0	2	82	9.4	8.78	Not Found	Not Found				18.307	59.2	5
FALSE	High	None	Q5SRN7	HLA class I histocompatibility antigen, A-3 alpha chain OS=Homo sapiens OX=9606 GN=HLA-A PE=1 SV=2	0	37.069	39.7993	7	11	0	0	299	34.2	5.67	High	High		6.92565e+07	2.56409e+07	1.512	18.69	7
FALSE	High	None	A0A1W2PS24	HLA class I histocompatibility antigen, A-3 alpha chain OS=Homo sapiens OX=9606 GN=HLA-A PE=1 SV=1	0	37.069	36.6154	7	11	0	0	325	36.8	5.69	High	High		6.92565e+07	2.56409e+07	1.404	18.69	7
FALSE	High	None	Q5SRN5	HLA class I histocompatibility antigen, A-3 alpha chain OS=Homo sapiens OX=9606 GN=HLA-A PE=1 SV=2	0	37.069	32.0755	7	11	0	0	371	41.3	6	High	High		6.92565e+07	2.56409e+07	1.228	18.69	7
FALSE	High	None	J3QKP5	Fructose-bisphosphate aldolase C (Fragment) OS=Homo sapiens OX=9606 GN=ALDOC PE=1 SV=2	0	37.062	45.5556	6	10	6	1	180	19.7	8.13	High	High	Acetyl [K111]	2.79888e+07	6.6391e+07	3.125	27.33	6
FALSE	High	None	J3KSV6	Fructose-bisphosphate aldolase C (Fragment) OS=Homo sapiens OX=9606 GN=ALDOC PE=1 SV=1	0	37.062	46.8571	6	10	6	1	175	19.1	8.25	High	High	Acetyl [K111]	2.79888e+07	6.6391e+07	3.642	27.33	6
FALSE	High	None	F8WDR7	Actin-related protein 3 (Fragment) OS=Homo sapiens OX=9606 GN=ACTR3 PE=1 SV=2	0	37.045	83.3333	6	10	6	1	84	10.1	4.46	High	High		3.71427e+07	7.33157e+07	24.119	28.38	6
FALSE	High	Master Protein	Q9NR45	Sialic acid synthase OS=Homo sapiens GN=NANS PE=1 SV=2	0	48.325	39.8329	8	24	8	1	359	40.3	6.74	High	High		5.25961e+07	3.09516e+07	1.818	26.13	8	134	8
FALSE	High	Master Protein	P36873	Serine/threonine-protein phosphatase PP1-gamma catalytic subunit OS=Homo sapiens OX=9606 GN=PPP1CC PE=1 SV=1	0	36.998	23.839	6	20	1	1	323	37	6.54	Not Found	High			7.04306e+06	1.239	21.93	6	258	6
FALSE	High	None	F8VRK0	Tubulin alpha-1B chain (Fragment) OS=Homo sapiens OX=9606 GN=TUBA1B PE=1 SV=1	0	36.86	71.4286	2	13	0	3	49	5.3	4.88	Not Found	Not Found				315.228	33.5	2
FALSE	High	Master Protein	P55083	Microfibril-associated glycoprotein 4 OS=Homo sapiens OX=9606 GN=MFAP4 PE=1 SV=2	0	48.259	47.0588	5	37	5	1	255	28.6	5.63	High	High		1.22883e+08	2.06362e+08	3.125	55.15	5	209	5
FALSE	High	Master Protein	P30740	Leukocyte elastase inhibitor OS=Homo sapiens OX=9606 GN=SERPINB1 PE=1 SV=1	0	48.104	29.2876	9	28	8	1	379	42.7	6.28	High	High		3.48503e+07	1.23315e+07	1.721	23.13	9	165	9
FALSE	High	Master Protein Candidate	A0AVL1	ADAM9 protein OS=Homo sapiens OX=9606 GN=ADAM9 PE=1 SV=1	0	36.826	7.72472	4	12	4	1	712	78.5	6.67	High	High		1.17937e+08	1.86415e+08	0.455	30.81	4
FALSE	High	Master Protein Candidate	F8WC54	Disintegrin and metalloproteinase domain-containing protein 9 OS=Homo sapiens OX=9606 GN=ADAM9 PE=1 SV=1	0	36.826	8.75796	4	12	4	1	628	69.3	6.65	High	High		1.17937e+08	1.86415e+08	0.546	30.81	4
FALSE	High	Master Protein	P16402	Histone H1.3 OS=Homo sapiens OX=9606 GN=HIST1H1D PE=1 SV=2	0	48.094	16.7421	6	29	6	1	221	22.3	11.02	High	High		8.37006e+07	8.04401e+07	2.455	30.19	6	288	6
FALSE	High	None	Q8IZP2	Putative protein FAM10A4 OS=Homo sapiens GN=ST13P4 PE=5 SV=1	0	36.81	22.9167	5	18	5	1	240	27.4	5.08	High	High		5.76684e+07	5.32725e+07	1.371	23.33	5	177	5
FALSE	High	Master Protein	P62495	Eukaryotic peptide chain release factor subunit 1 OS=Homo sapiens OX=9606 GN=ETF1 PE=1 SV=3	0	47.818	22.8833	7	24	7	1	437	49	5.71	High	High		2.67286e+07	3.75092e+07	0.817	30.78	7	354	7
FALSE	High	Master Protein	P19367	Hexokinase-1 OS=Homo sapiens OX=9606 GN=HK1 PE=1 SV=3	0	47.669	14.831	12	28	12	1	917	102.4	6.8	High	High		1.89509e+07	2.53437e+07	0.638	20.97	12	233	12
FALSE	High	Master Protein	P51149	Ras-related protein Rab-7a OS=Homo sapiens OX=9606 GN=RAB7A PE=1 SV=1	0	47.477	51.2077	7	28	7	1	207	23.5	6.7	High	High		4.40983e+07	3.22852e+07	1.955	30.64	7	227	7
FALSE	High	None	H0YLC7	Fumarylacetoacetase (Fragment) OS=Homo sapiens OX=9606 GN=FAH PE=1 SV=1	0	36.754	37.8882	4	9	4	1	161	18	7.2	High	High		2.071e+07	3.24147e+07	4.012	22.24	4
FALSE	High	Master Protein	P48163	NADP-dependent malic enzyme OS=Homo sapiens GN=ME1 PE=1 SV=1	0	47.405	23.0769	10	34	10	1	572	64.1	6.13	High	High		6.16435e+07	2.76305e+07	1.054	40.29	10	220	10
FALSE	High	None	H0YDG0	Puromycin-sensitive aminopeptidase (Fragment) OS=Homo sapiens OX=9606 GN=NPEPPS PE=1 SV=1	0	36.659	51.4793	6	16	6	1	169	19	7.44	High	High		9.27506e+07	9.2545e+07	4.337	40.23	6
FALSE	High	Master Protein Candidate	B8ZWD1	Acyl-CoA-binding protein OS=Homo sapiens OX=9606 GN=DBI PE=1 SV=1	0	36.638	43.299	5	16	5	1	97	11.1	8.32	High	High		5.7355e+08	5.56345e+08	20.544	42.36	5
FALSE	High	Master Protein Candidate	A0A0A0MTI5	Acyl-CoA-binding protein OS=Homo sapiens OX=9606 GN=DBI PE=1 SV=1	0	36.638	29.3706	5	16	5	1	143	15.9	5.05	High	High		5.7355e+08	5.56345e+08	6.743	42.36	5
FALSE	High	Master Protein	Q14194	Dihydropyrimidinase-related protein 1 OS=Homo sapiens OX=9606 GN=CRMP1 PE=1 SV=1	0	47.332	23.0769	7	22	4	1	572	62.1	7.03	High	Not Found		1.99117e+07		0.693	24.66	7	177	7
FALSE	High	None	Q8N257	Histone H2B type 3-B OS=Homo sapiens OX=9606 GN=HIST3H2BB PE=1 SV=3	0	36.596	38.0952	6	34	2	1	126	13.9	10.32	High	High		1.13593e+08	2.97755e+07	3.329	45.83	6	473	5
FALSE	High	None	P18464	HLA class I histocompatibility antigen, B-51 alpha chain OS=Homo sapiens GN=HLA-B PE=1 SV=1	0	36.587	25.1381	6	14	0	0	362	40.5	6.39	High	High		1.08777e+07	17257785	0.995	19.77	6	145	6
FALSE	High	Master Protein Candidate Rejected	A0A087X1U6	Epiplakin OS=Homo sapiens OX=9606 GN=EPPK1 PE=1 SV=1	0	36.567	7.01651	7	10	0	0	5088	555.3	5.62	High	High		3.02472e+07	4.09895e+07	0.053	25.57	7
FALSE	High	Master Protein Candidate Rejected	A0A075B730	Epiplakin OS=Homo sapiens OX=9606 GN=EPPK1 PE=1 SV=2	0	36.567	7.05116	7	10	0	0	5063	552.8	5.6	High	High		3.02472e+07	4.09895e+07	0.053	25.57	7
FALSE	High	Master Protein	P04264	Keratin, type II cytoskeletal 1 OS=Homo sapiens GN=KRT1 PE=1 SV=6	0	47.319	15.8385	10	36	9	1	644	66	8.12	High	High		5.82544e+07	3.46429e+07	0.833	35.5	10	306	10
FALSE	High	Master Protein	A0A0J9YXB8	Prosaposin (Fragment) OS=Homo sapiens OX=9606 GN=PSAP PE=1 SV=1	0	36.461	37.7246	7	15	1	1	167	18.8	4.88	High	High		9.94743e+07	2.05812e+07	4.623	29.63	7
FALSE	High	None	H7C2S8	Procollagen-lysine,2-oxoglutarate 5-dioxygenase 3 (Fragment) OS=Homo sapiens OX=9606 GN=PLOD3 PE=1 SV=1	0	36.439	44.697	7	8	7	1	264	30.8	5.83	High	Not Found		6.75407e+07		1.955	18.33	7
FALSE	High	None	Q99880	Histone H2B type 1-L OS=Homo sapiens GN=HIST1H2BL PE=1 SV=3	0	36.428	38.0952	6	37	2	1	126	13.9	10.32	High	High		1.33714e+08	2.3258e+08	3.329	48.24	6	460	5
FALSE	High	None	M0R0U3	6-phosphogluconolactonase OS=Homo sapiens OX=9606 GN=PGLS PE=1 SV=1	0	36.427	40.7821	4	8	4	1	179	18.9	7.84	High	High		5.89156e+07	9.19483e+07	1.848	21.31	4
FALSE	High	None	A0A1B0GVU9	Glutamine--tRNA ligase (Fragment) OS=Homo sapiens OX=9606 GN=QARS PE=1 SV=1	0	36.392	14.1304	7	11	7	1	736	83.7	7.44	High	High		2.39437e+07	1.72034e+07	0.435	27.41	7
FALSE	High	None	A0A087WZ51	Tumor protein D54 OS=Homo sapiens OX=9606 GN=TPD52L2 PE=1 SV=1	0	36.374	71.0526	6	12	6	1	152	16.3	4.92	High	High	Acetyl [K15]	8.21279e+07	8.96197e+07	4.995	31.31	6
FALSE	High	Master Protein Candidate	B1ANR0	Polyadenylate-binding protein OS=Homo sapiens OX=9606 GN=PABPC4 PE=1 SV=1	0	36.364	20.3252	10	14	4	1	615	67.9	9.45	High	High		8.62753e+06	4.30118e+07	0.805	22.9	10
FALSE	High	None	A0A140T936	Valine--tRNA ligase (Fragment) OS=Homo sapiens OX=9606 GN=VARS PE=1 SV=1	0	36.317	9.0448	9	10	9	1	1183	131.9	7.49	High	High		1.95441e+07	1.40613e+07	0.356	15.11	9
FALSE	High	None	H3BNT7	26S proteasome non-ATPase regulatory subunit 7 OS=Homo sapiens OX=9606 GN=PSMD7 PE=1 SV=1	0	36.283	51.4124	5	7	5	1	177	20.1	5.57	High	High		3.81888e+07	3.64747e+07	2.162	21.87	5
FALSE	High	None	H3BTM8	26S proteasome non-ATPase regulatory subunit 7 OS=Homo sapiens OX=9606 GN=PSMD7 PE=1 SV=1	0	36.283	45.9596	5	7	5	1	198	22.3	6.15	High	High		3.81888e+07	3.64747e+07	1.61	21.87	5
FALSE	High	None	G3V2V8	Epididymal secretory protein E1 (Fragment) OS=Homo sapiens OX=9606 GN=NPC2 PE=1 SV=1	0	36.23	50	5	23	5	1	122	13.1	8.34	High	High		3.9384e+08	1.78751e+08	9	57.51	5
FALSE	High	Master Protein	Q8IV08	Phospholipase D3 OS=Homo sapiens OX=9606 GN=PLD3 PE=1 SV=1	0	47.29	26.1224	7	26	7	1	490	54.7	6.47	High	High		2.23366e+08	5.09189e+07	1.31	33.59	7	266	7
FALSE	High	Master Protein	P0C0S8	Histone H2A type 1 OS=Homo sapiens GN=HIST1H2AG PE=1 SV=2	0	46.971	36.1538	7	42	2	1	130	14.1	10.9	High	High		188372710	5.03457e+07	18.307	49.88	7	256	7
FALSE	High	Master Protein Candidate	F5H365	Protein transport protein Sec23A OS=Homo sapiens OX=9606 GN=SEC23A PE=1 SV=1	0	36.196	18.8859	8	10	8	1	736	82.9	7.46	High	High		2.76996e+07	1.022e+07	0.567	14.4	8
FALSE	High	None	A0A0G2JH50	HLA class I histocompatibility antigen, Cw-6 alpha chain OS=Homo sapiens OX=9606 GN=HLA-C PE=1 SV=1	0	36.177	19.086	4	6	0	0	372	41.5	7.47	Not Found	High			17257785	0.73	20.95	4
FALSE	High	None	A2BF26	HLA class I histocompatibility antigen, Cw-6 alpha chain OS=Homo sapiens OX=9606 GN=HLA-C PE=1 SV=1	0	36.177	17.8841	4	6	0	0	397	44.5	8.5	Not Found	High			17257785	0.65	20.95	4
FALSE	High	None	A0A0G2JIF0	HLA class I histocompatibility antigen, Cw-6 alpha chain OS=Homo sapiens OX=9606 GN=HLA-C PE=1 SV=1	0	36.177	19.2935	4	6	0	0	368	41.4	8.22	Not Found	High			17257785	0.688	20.95	4
FALSE	High	Master Protein	P30085	UMP-CMP kinase OS=Homo sapiens GN=CMPK1 PE=1 SV=3	0	46.267	45.9184	7	38	7	1	196	22.2	5.57	High	High		7.23824e+07	4.40676e+07	9	39.93	7	241	7
FALSE	High	None	P30492	HLA class I histocompatibility antigen, B-54 alpha chain OS=Homo sapiens GN=HLA-B PE=1 SV=1	0	36.109	21.2707	5	16	0	2	362	40.4	6.3	Not Found	Not Found				1.239	16.1	5	165	5
FALSE	High	None	M0R0K9	Transcription intermediary factor 1-beta (Fragment) OS=Homo sapiens OX=9606 GN=TRIM28 PE=1 SV=1	0	36.095	25.6522	8	12	8	1	460	48.4	4.94	High	High		5.73546e+07	2.36237e+07	1.404	20.64	8
FALSE	High	None	E9PQI3	Thioredoxin reductase 1, cytoplasmic (Fragment) OS=Homo sapiens OX=9606 GN=TXNRD1 PE=1 SV=1	0	36.08	84.9057	4	10	4	1	53	5.6	5.11	High	High	Acetyl [K9]	1.5056e+08	5.47007e+07	30.623	29.83	4
FALSE	High	None	A0A140T9Z6	HLA class I histocompatibility antigen, A-3 alpha chain OS=Homo sapiens OX=9606 GN=HLA-A PE=1 SV=1	0	36.053	30.9942	7	10	0	1	342	38.4	6.95	Not Found	Not Found				1.31	20.82	7
FALSE	High	None	B0UXQ0	HLA class I histocompatibility antigen, A-3 alpha chain OS=Homo sapiens OX=9606 GN=HLA-A PE=1 SV=1	0	36.053	29.0411	7	10	0	1	365	40.8	6.73	Not Found	Not Found				1.31	20.82	7
FALSE	High	None	A0A140T941	HLA class I histocompatibility antigen, A-3 alpha chain OS=Homo sapiens OX=9606 GN=HLA-A PE=1 SV=1	0	36.053	35.4515	7	10	0	1	299	34.1	6.18	Not Found	Not Found				1.512	20.82	7
FALSE	High	None	A0A1W2PQS8	HLA class I histocompatibility antigen, A-3 alpha chain OS=Homo sapiens OX=9606 GN=HLA-A PE=1 SV=1	0	36.053	32.6154	7	10	0	1	325	36.7	6.19	Not Found	Not Found				1.404	20.82	7
FALSE	High	None	E5RIZ6	Ras GTPase-activating protein-binding protein 1 (Fragment) OS=Homo sapiens OX=9606 GN=G3BP1 PE=1 SV=1	0	36.052	61.4865	5	14	5	1	148	17	9	High	High		1.22912e+08	6.75348e+07	4.623	36.65	5
FALSE	High	None	Q5JRS3	Ubiquitin-like modifier-activating enzyme 1 (Fragment) OS=Homo sapiens OX=9606 GN=UBA1 PE=1 SV=1	0	36.031	29.2308	4	9	4	1	195	20.7	7.88	High	High		9.07531e+07	8.6215e+07	1.424	32.34	4
FALSE	High	None	Q5JRS1	Ubiquitin-like modifier-activating enzyme 1 (Fragment) OS=Homo sapiens OX=9606 GN=UBA1 PE=1 SV=1	0	36.031	32.948	4	9	4	1	173	18.6	6.79	High	High		9.07531e+07	8.6215e+07	1.61	32.34	4
FALSE	High	None	Q5JRS2	Ubiquitin-like modifier-activating enzyme 1 (Fragment) OS=Homo sapiens OX=9606 GN=UBA1 PE=1 SV=1	0	36.031	24.359	4	9	4	1	234	25	6.68	High	High		9.07531e+07	8.6215e+07	1.276	32.34	4
FALSE	High	None	H0YFC6	GTP-binding nuclear protein Ran (Fragment) OS=Homo sapiens OX=9606 GN=RAN PE=1 SV=1	0	36.006	52.4272	6	13	6	1	103	11.7	10.33	High	High		1.86248e+08	1.63217e+08	13.678	32.05	6
FALSE	High	None	F8WE04	Heat shock protein beta-1 OS=Homo sapiens OX=9606 GN=HSPB1 PE=1 SV=1	0	35.994	43.5484	5	13	5	1	186	20.4	9.06	High	High		2.14525e+08	1.58818e+08	2.162	32.9	5
FALSE	High	Master Protein	P54727	UV excision repair protein RAD23 homolog B OS=Homo sapiens GN=RAD23B PE=1 SV=1	0	46.146	19.5599	10	43	8	1	409	43.1	4.84	High	High		8.82967e+07	1.07087e+08	3.281	47.01	10	203	9
FALSE	High	None	M0R278	Tubulin beta-4A chain (Fragment) OS=Homo sapiens OX=9606 GN=TUBB4A PE=1 SV=1	0	35.961	40.7186	3	9	0	2	167	17.6	5.3	Not Found	Not Found				2.162	34.98	3
FALSE	High	None	M0QZL7	Tubulin beta-4A chain (Fragment) OS=Homo sapiens OX=9606 GN=TUBB4A PE=1 SV=8	0	35.961	43.3121	3	9	0	2	157	16.6	6.16	Not Found	Not Found				2.728	34.98	3
FALSE	High	None	Q5T7N0	60S ribosomal protein L5 (Fragment) OS=Homo sapiens OX=9606 GN=RPL5 PE=1 SV=2	0	35.955	64.6154	4	15	4	1	130	14.1	7.78	High	High		1.65535e+08	1.6248e+08	9	30.02	4
FALSE	High	Master Protein	P60981	Destrin OS=Homo sapiens OX=9606 GN=DSTN PE=1 SV=3	0	45.658	52.1212	11	37	9	1	165	18.5	7.85	High	High		6.94453e+07	9.2074e+07	6.017	28.25	11	151	11
FALSE	High	Master Protein	P12004	Proliferating cell nuclear antigen OS=Homo sapiens GN=PCNA PE=1 SV=1	0	45.207	48.2759	11	46	11	1	261	28.8	4.69	High	High		1.2302e+08	7.34578e+07	3.281	35.96	11	257	11
FALSE	High	None	H0YJP3	Tryptophan--tRNA ligase, cytoplasmic (Fragment) OS=Homo sapiens OX=9606 GN=WARS PE=1 SV=1	0	35.903	45.4054	5	11	5	1	185	20.1	8.76	High	High		2.70407e+08	2.64137e+07	2.981	26.99	5
FALSE	High	None	P15259	Phosphoglycerate mutase 2 OS=Homo sapiens OX=9606 GN=PGAM2 PE=1 SV=3	0	35.891	19.7628	5	34	5	1	253	28.7	8.88	High	High		5.19414e+08	7.61401e+08	2.162	48.26	5	151	4
FALSE	High	None	H0YBN4	Polyadenylate-binding protein 1 (Fragment) OS=Homo sapiens OX=9606 GN=PABPC1 PE=1 SV=8	0	35.849	48.2759	8	17	3	1	174	19.7	5.72	High	High		8.05213e+07	6.92903e+07	4.623	25.81	8
FALSE	High	None	Q86X91	Inactive tyrosine-protein kinase 7 OS=Homo sapiens OX=9606 GN=PTK7 PE=1 SV=1	0	35.78	22.8758	6	10	6	1	459	50.4	6.65	High	High		4.3127e+07	4.97978e+07	0.638	20.89	6
FALSE	High	Master Protein	O00154	Cytosolic acyl coenzyme A thioester hydrolase OS=Homo sapiens GN=ACOT7 PE=1 SV=3	0	45.183	32.3684	9	22	9	1	380	41.8	8.54	High	High		2.73693e+07	5.74248e+07	1.565	24.27	9	196	9
FALSE	High	Master Protein Candidate	H0YJ34	Fermitin family homolog 2 (Fragment) OS=Homo sapiens OX=9606 GN=FERMT2 PE=1 SV=1	0	35.719	15.1562	8	8	8	1	640	73.3	6.98	High	High		1.03367e+07	3.43531e+07	0.567	12.6	8
FALSE	High	Master Protein	Q06323	Proteasome activator complex subunit 1 OS=Homo sapiens GN=PSME1 PE=1 SV=1	0	45.048	37.751	9	39	9	1	249	28.7	6.02	High	High		1.25691e+08	1.20081e+08	1.976	45.21	8	363	9
FALSE	High	Master Protein	P05783	Keratin, type I cytoskeletal 18 OS=Homo sapiens GN=KRT18 PE=1 SV=2	0	45.02	33.2558	12	29	11	1	430	48	5.45	High	Not Found		1.23212e+08		1.512	24.17	12	165	12
FALSE	High	None	K7ESM3	Galectin-3-binding protein (Fragment) OS=Homo sapiens OX=9606 GN=LGALS3BP PE=1 SV=1	0	35.574	42.5837	7	14	7	1	209	22.5	4.7	High	High		1.99921e+08	1.2223e+08	3.642	16.93	7
FALSE	High	None	K7EKQ5	Galectin-3-binding protein OS=Homo sapiens OX=9606 GN=LGALS3BP PE=1 SV=1	0	35.574	42.381	7	14	7	1	210	22.7	4.78	High	High		1.99921e+08	1.2223e+08	3.642	16.93	7
FALSE	High	Master Protein	Q8IXL6	Extracellular serine/threonine protein kinase FAM20C OS=Homo sapiens GN=FAM20C PE=1 SV=2	0	44.968	23.4589	7	20	6	1	584	66.2	7.74	High	High		4.73891e+07	1.65725e+07	0.682	28.28	7	202	7
FALSE	High	None	A0A087WW66	26S proteasome non-ATPase regulatory subunit 1 OS=Homo sapiens OX=9606 GN=PSMD1 PE=1 SV=1	0	35.54	9.75866	7	11	7	1	953	105.8	5.41	High	High		3.74863e+07	3.45667e+07	0.341	30.12	7
FALSE	High	Master Protein	P51665	26S proteasome non-ATPase regulatory subunit 7 OS=Homo sapiens OX=9606 GN=PSMD7 PE=1 SV=2	0	44.886	32.0988	6	18	6	1	324	37	6.77	High	High		3.32947e+07	3.64747e+07	1.512	24.12	6	141	6
FALSE	High	Master Protein	P61204	ADP-ribosylation factor 3 OS=Homo sapiens OX=9606 GN=ARF3 PE=1 SV=2	0	44.463	55.2486	8	26	5	1	181	20.6	7.43	High	High		2.40614e+07	4.60041e+07	5.813	16.31	8	86	8
FALSE	High	Master Protein	P52895	Aldo-keto reductase family 1 member C2 OS=Homo sapiens OX=9606 GN=AKR1C2 PE=1 SV=3	0	44.435	46.13	7	19	2	1	323	36.7	7.49	High	Not Found		18357380		1.404	27.65	7	131	6
FALSE	High	Master Protein Rejected	Q7Z406	Myosin-14 OS=Homo sapiens GN=MYH14 PE=1 SV=2	0	35.485	3.00752	6	19	0	0	1995	227.7	5.6	Not Found	Not Found				0.134	28.79	6	188	4
FALSE	High	Master Protein	Q9P0L0	Vesicle-associated membrane protein-associated protein A OS=Homo sapiens OX=9606 GN=VAPA PE=1 SV=3	0	44.426	24.498	6	22	5	1	249	27.9	8.62	High	High		4.43903e+07	5.96117e+07	1.929	29.47	6	141	6
FALSE	High	Master Protein	O15230	Laminin subunit alpha-5 OS=Homo sapiens GN=LAMA5 PE=1 SV=8	0	44.419	4.43843	13	28	13	1	3695	399.5	7.02	High	High		2.41299e+07	1.17849e+07	0.161	14.98	13	166	13
FALSE	High	None	G3V3K6	Heterogeneous nuclear ribonucleoproteins C1/C2 (Fragment) OS=Homo sapiens OX=9606 GN=HNRNPC PE=1 SV=1	0	35.472	40.4959	5	15	5	1	121	13.3	8.98	High	High		194247926	1.99513e+08	4.623	35.77	5
FALSE	High	None	G3V5X6	Heterogeneous nuclear ribonucleoproteins C1/C2 (Fragment) OS=Homo sapiens OX=9606 GN=HNRNPC PE=1 SV=1	0	35.472	41.8803	5	15	5	1	117	12.8	9.5	High	High		194247926	1.99513e+08	4.623	35.77	5
FALSE	High	None	G3V555	Heterogeneous nuclear ribonucleoproteins C1/C2 (Fragment) OS=Homo sapiens OX=9606 GN=HNRNPC PE=1 SV=1	0	35.472	28	5	15	5	1	175	19.2	9.95	High	High		194247926	1.99513e+08	2.162	35.77	5
FALSE	High	None	B4DSU6	Heterogeneous nuclear ribonucleoproteins C1/C2 OS=Homo sapiens OX=9606 GN=HNRNPC PE=1 SV=1	0	35.472	33.3333	5	15	5	1	147	15.7	9.01	High	High		194247926	1.99513e+08	2.981	35.77	5
FALSE	High	None	G3V575	Heterogeneous nuclear ribonucleoproteins C1/C2 (Fragment) OS=Homo sapiens OX=9606 GN=HNRNPC PE=1 SV=1	0	35.472	26.2032	5	15	5	1	187	20.4	10.14	High	High		194247926	1.99513e+08	1.894	35.77	5
FALSE	High	None	P30481	HLA class I histocompatibility antigen, B-44 alpha chain OS=Homo sapiens GN=HLA-B PE=1 SV=1	0	35.407	25.4144	7	20	1	1	362	40.5	6.04	High	Not Found		1.08777e+07		1.404	21.42	7	144	7
FALSE	High	Master Protein	Q9NZP8	Complement C1r subcomponent-like protein OS=Homo sapiens OX=9606 GN=C1RL PE=1 SV=2	0	35.378	7.3922	4	18	1	1	487	53.5	7.2	High	High		7.21957e+07	1.0156e+08	0.532	11.45	3	123	4
FALSE	High	None	A0A0U1RQT0	Glutamine--tRNA ligase (Fragment) OS=Homo sapiens OX=9606 GN=QARS PE=1 SV=1	0	35.35	30.117	7	11	7	1	342	38.5	6.54	High	High		1.92025e+07	1.71289e+07	1.404	25.05	7
FALSE	High	Master Protein	Q9UBR2	Cathepsin Z OS=Homo sapiens OX=9606 GN=CTSZ PE=1 SV=1	0	44.389	32.3432	8	34	8	1	303	33.8	7.11	High	High		4.32207e+07	6.10737e+07	2.875	29.76	8	188	8
FALSE	High	None	F6RFD5	Destrin OS=Homo sapiens OX=9606 GN=DSTN PE=1 SV=1	0	35.256	54.0741	10	18	8	1	135	15.4	8.59	High	High		6.94453e+07	9.2074e+07	9	25.87	10
FALSE	High	None	P30466	HLA class I histocompatibility antigen, B-18 alpha chain OS=Homo sapiens GN=HLA-B PE=1 SV=1	0	35.219	22.0994	5	12	0	3	362	40.3	6.76	Not Found	Not Found				0.931	13.06	5	127	5
FALSE	High	Master Protein Candidate	V9HW75	Epididymis secretory protein Li 109 OS=Homo sapiens OX=9606 GN=NUCB2 PE=1 SV=1	0	35.213	26.1905	9	15	9	1	420	50.2	5.12	High	High		3.22649e+07	4.00191e+07	1.371	28.86	9
FALSE	High	Master Protein Candidate	A0A087WSV8	Nucleobindin 2, isoform CRA_b OS=Homo sapiens OX=9606 GN=NUCB2 PE=1 SV=1	0	35.213	26.1905	9	15	9	1	420	50.2	5.12	High	High		3.22649e+07	4.00191e+07	1.371	28.86	9
FALSE	High	Master Protein	H7BZJ3	Protein disulfide-isomerase A3 (Fragment) OS=Homo sapiens OX=9606 GN=PDIA3 PE=1 SV=1	0	35.195	48.7805	7	21	1	1	123	13.5	7.3	High	High		2.24164e+08	4.1344e+08	6.743	55.08	7
FALSE	High	Master Protein	P17612	cAMP-dependent protein kinase catalytic subunit alpha OS=Homo sapiens GN=PRKACA PE=1 SV=2	0	44.336	35.3276	10	34	10	1	351	40.6	8.79	High	High		1.91041e+07	2.22274e+07	2.34	18.31	10	102	10
FALSE	High	Master Protein	Q9BZK7	F-box-like/WD repeat-containing protein TBL1XR1 OS=Homo sapiens GN=TBL1XR1 PE=1 SV=1	0	44.285	26.07	9	28	9	1	514	55.6	5.55	High	High		3.5796e+07	1.92308e+07	1.346	26.9	9	149	9
FALSE	High	Master Protein	P00966	Argininosuccinate synthase OS=Homo sapiens GN=ASS1 PE=1 SV=2	0	44.278	27.6699	7	20	7	1	412	46.5	8.02	High	High		3.46327e+07	1.56792e+07	1.031	25.69	7	129	7
FALSE	High	Master Protein Candidate	G3XAM2	Complement factor I OS=Homo sapiens OX=9606 GN=CFI PE=1 SV=1	0	35.013	20.4861	9	11	9	1	576	65	7.5	High	Not Found		5.39616e+07		0.896	15.44	9
FALSE	High	Master Protein Candidate	E7ETH0	Complement factor I OS=Homo sapiens OX=9606 GN=CFI PE=1 SV=1	0	35.013	19.9662	9	11	9	1	591	66.6	7.59	High	Not Found		5.39616e+07		0.863	15.44	9
FALSE	High	None	Q5T9B7	Adenylate kinase isoenzyme 1 OS=Homo sapiens OX=9606 GN=AK1 PE=1 SV=1	0	34.949	45.2381	8	17	9	1	210	23.4	8.6	High	High		6.90853e+07	3.88033e+07	2.162	33.77	8
FALSE	High	Master Protein Candidate	B0QY89	Eukaryotic translation initiation factor 3 subunit L OS=Homo sapiens OX=9606 GN=EIF3L PE=1 SV=1	0	34.934	21.7463	11	14	11	1	607	70.9	6.65	High	High		1.55316e+07	2.27555e+07	1.062	19.58	11
FALSE	High	None	G5E972	Lamina-associated polypeptide 2, isoforms beta/gamma OS=Homo sapiens OX=9606 GN=TMPO PE=1 SV=1	0	34.906	17.6329	6	11	6	1	414	46.3	9.03	High	High		5.51471e+07	3.62856e+07	0.957	28.56	6
FALSE	High	Master Protein	Q99460	26S proteasome non-ATPase regulatory subunit 1 OS=Homo sapiens OX=9606 GN=PSMD1 PE=1 SV=2	0	44.172	12.4869	8	26	8	1	953	105.8	5.39	High	High		3.74863e+07	3.47516e+07	0.398	32.52	8	231	8
FALSE	High	None	B7Z7P8	Eukaryotic peptide chain release factor subunit 1 OS=Homo sapiens OX=9606 GN=ETF1 PE=1 SV=1	0	34.894	19.1489	6	11	6	1	423	47.4	5.57	High	High		2.67286e+07	3.75092e+07	0.778	27.69	6
FALSE	High	Master Protein	P39060	Collagen alpha-1(XVIII) chain OS=Homo sapiens OX=9606 GN=COL18A1 PE=1 SV=5	0	44.043	6.49943	9	32	9	1	1754	178.1	6.01	High	High		2.67135e+07	3.56226e+07	0.338	28.64	9	243	9
FALSE	High	None	H0YLK8	Clusterin (Fragment) OS=Homo sapiens OX=9606 GN=CLU PE=1 SV=1	0	34.862	19.1919	7	16	7	1	297	34.7	6.1	High	High		9.32563e+07	7.84731e+07	3.642	30.12	7
FALSE	High	None	A0A0A0MRL0	Interleukin enhancer-binding factor 2 OS=Homo sapiens OX=9606 GN=ILF2 PE=1 SV=1	0	34.846	56	5	9	5	1	150	16.4	7.8	High	High		1.16407e+08	108902296	4.179	32.53	5
FALSE	High	Master Protein	Q99798	Aconitate hydratase, mitochondrial OS=Homo sapiens GN=ACO2 PE=1 SV=2	0	43.954	23.3333	11	26	11	1	780	85.4	7.61	High	High		3.12548e+07	7.47357e+06	0.828	24.46	11	143	11
FALSE	High	Master Protein	Q16543	Hsp90 co-chaperone Cdc37 OS=Homo sapiens GN=CDC37 PE=1 SV=1	0	43.886	30.1587	8	21	8	1	378	44.4	5.25	High	High		4.18599e+07	4.03977e+07	1.637	20.58	8	91	8
FALSE	High	Master Protein	O76003	Glutaredoxin-3 OS=Homo sapiens OX=9606 GN=GLRX3 PE=1 SV=2	0	43.673	32.8358	8	29	8	1	335	37.4	5.39	High	High		3.2287e+07	4.01848e+07	1.637	32.49	8	239	8
FALSE	High	Master Protein	Q92688	Acidic leucine-rich nuclear phosphoprotein 32 family member B OS=Homo sapiens OX=9606 GN=ANP32B PE=1 SV=1	0	43.665	20.7171	7	28	5	1	251	28.8	4.06	High	High		7.14316e+07	1.29697e+08	5.579	29.23	6	136	6
FALSE	High	None	Q58FG0	Putative heat shock protein HSP 90-alpha A5 OS=Homo sapiens OX=9606 GN=HSP90AA5P PE=2 SV=1	0	34.663	11.6766	5	40	2	1	334	38.7	6.57	High	High		1.93045e+08	1.77199e+08	1.154	46.21	5	160	5
FALSE	High	Master Protein	P57721	Poly(rC)-binding protein 3 OS=Homo sapiens OX=9606 GN=PCBP3 PE=2 SV=2	0	34.633	17.7898	6	23	1	1	371	39.4	8.07	Not Found	High	Acetyl [K69]		3.16653e+07	1.239	24.22	5	351	6
FALSE	High	None	P0DME0	Protein SETSIP OS=Homo sapiens OX=9606 GN=SETSIP PE=1 SV=1	0	34.62	13.5762	5	34	5	1	302	34.9	4.31	High	High		116636962	1.10655e+08	1.894	48.33	5	283	5
FALSE	High	Master Protein	P06899	Histone H2B type 1-J OS=Homo sapiens OX=9606 GN=HIST1H2BJ PE=1 SV=3	0	43.544	43.6508	7	36	2	1	126	13.9	10.32	High	High		1.13593e+08	2.97755e+07	4.337	48.79	7	498	6
FALSE	High	None	K7EMC7	Cytoglobin OS=Homo sapiens OX=9606 GN=CYGB PE=1 SV=1	0	34.599	37.6106	8	15	8	1	226	25	8.59	High	High	Acetyl [K3]	1.4368e+08	5.46428e+07	2.981	34.32	8
FALSE	High	Master Protein Candidate	A0A0A0MSX9	Isoleucine--tRNA ligase, cytoplasmic OS=Homo sapiens OX=9606 GN=IARS PE=1 SV=1	0	34.595	8.77617	9	16	9	1	1242	142.2	6.09	High	High		2.60943e+07	2.00982e+07	0.396	26.1	9
FALSE	High	Master Protein Candidate	J3KR24	Isoleucine--tRNA ligase, cytoplasmic OS=Homo sapiens OX=9606 GN=IARS PE=1 SV=1	0	34.595	9.46181	9	16	9	1	1152	131.7	6.11	High	High		2.60943e+07	2.00982e+07	0.433	26.1	9
FALSE	High	None	F8W1I6	Dynactin subunit 2 OS=Homo sapiens OX=9606 GN=DCTN2 PE=1 SV=1	0	34.593	27.3016	7	13	7	1	315	34.2	4.98	High	High		2.634e+07	4.84039e+07	1.31	23.2	7
FALSE	High	None	E5RI98	Nucleophosmin (Fragment) OS=Homo sapiens OX=9606 GN=NPM1 PE=1 SV=1	0	34.59	30.6306	2	11	2	1	111	11.9	4.35	High	High		1.90252e+08	1.18036e+08	4.179	35.21	2
FALSE	High	None	G5E9J0	Arp2/3 complex 34 kDa subunit OS=Homo sapiens OX=9606 GN=ARPC2 PE=1 SV=1	0	34.582	84.6154	6	12	6	1	91	10.2	5.12	High	High		7.98079e+07	1.58972e+08	20.544	33.87	6
FALSE	High	None	C9JTV5	Arp2/3 complex 34 kDa subunit (Fragment) OS=Homo sapiens OX=9606 GN=ARPC2 PE=1 SV=8	0	34.582	86.5169	6	12	6	1	89	9.9	5.12	High	High		7.98079e+07	1.58972e+08	20.544	33.87	6
FALSE	High	Master Protein Candidate	E5RHG8	Elongin-C (Fragment) OS=Homo sapiens OX=9606 GN=ELOC PE=1 SV=1	0	34.576	69.6629	5	10	5	1	89	10	5.39	High	High		7.82442e+07	3.76788e+07	4.623	29.65	5
FALSE	High	Master Protein Candidate	A0A087WUL2	Proteasome subunit beta type-3 (Fragment) OS=Homo sapiens OX=9606 GN=PSMB3 PE=1 SV=1	0	34.564	53.7931	7	10	7	1	145	16.2	8.43	High	High		7.23316e+07	9.23431e+07	6.743	25.96	7
FALSE	High	None	A0A1W2PSE7	HLA class I histocompatibility antigen, A-3 alpha chain OS=Homo sapiens OX=9606 GN=HLA-A PE=1 SV=1	0	34.555	26.158	6	10	0	0	367	40.7	6.54	High	High		6.92565e+07	2.56409e+07	1.015	18.69	6
FALSE	High	None	A0A0G2JI36	HLA class I histocompatibility antigen, A-3 alpha chain OS=Homo sapiens OX=9606 GN=HLA-A PE=1 SV=1	0	34.555	32.107	6	10	0	0	299	34.2	6.24	High	High		6.92565e+07	2.56409e+07	1.154	18.69	6
FALSE	High	None	A0A0G2JIF2	HLA class I histocompatibility antigen, A-3 alpha chain OS=Homo sapiens OX=9606 GN=HLA-A PE=1 SV=1	0	34.555	25.876	6	10	0	0	371	41.3	6.54	High	High		6.92565e+07	2.56409e+07	0.957	18.69	6
FALSE	High	None	A0A0G2JL56	HLA class I histocompatibility antigen, A-3 alpha chain OS=Homo sapiens OX=9606 GN=HLA-A PE=1 SV=1	0	34.555	24.3655	6	10	0	0	394	44.2	6.25	High	High		6.92565e+07	2.56409e+07	0.957	18.69	6
FALSE	High	Master Protein	P14324	Farnesyl pyrophosphate synthase OS=Homo sapiens GN=FDPS PE=1 SV=4	0	43.487	19.3317	7	32	7	1	419	48.2	6.15	High	High		1.42211e+08	1.46279e+08	1.015	37.76	7	222	7
FALSE	High	None	H0YGI8	Stress-induced-phosphoprotein 1 (Fragment) OS=Homo sapiens OX=9606 GN=STIP1 PE=1 SV=1	0	34.519	40.146	5	12	5	1	137	15.9	6.19	High	High		6.38704e+07	4.62201e+07	3.329	27.53	5
FALSE	High	Master Protein	P53004	Biliverdin reductase A OS=Homo sapiens GN=BLVRA PE=1 SV=2	0	43.464	34.4595	8	24	8	1	296	33.4	6.44	High	High		5.17163e+07	1.71265e+07	1.976	22.61	8	145	8
FALSE	High	None	A0A140T9L3	HLA class I histocompatibility antigen, Cw-6 alpha chain (Fragment) OS=Homo sapiens OX=9606 GN=HLA-C PE=1 SV=1	0	34.473	28.7356	7	10	2	1	261	29.6	6.95	High	Not Found		2.39865e+07		2.162	19.91	7
FALSE	High	None	A0A140TA05	HLA class I histocompatibility antigen, Cw-6 alpha chain OS=Homo sapiens OX=9606 GN=HLA-C PE=1 SV=1	0	34.473	33.4821	7	10	2	1	224	25.6	5.78	High	Not Found		2.39865e+07		2.162	19.91	7
FALSE	High	None	K7EP41	Glucose-6-phosphate isomerase (Fragment) OS=Homo sapiens OX=9606 GN=GPI PE=1 SV=1	0	34.415	47.1698	7	17	7	1	159	18.3	9.7	High	High		2.74112e+08	2.6603e+08	2.415	38.12	7
FALSE	High	None	F8WD59	40S ribosomal protein SA (Fragment) OS=Homo sapiens OX=9606 GN=RPSA PE=1 SV=2	0	34.41	55.1724	5	12	5	1	116	12.6	9.41	High	High		2.49472e+08	1.80739e+08	4.623	36.42	5
FALSE	High	None	K7EKH5	Fructose-bisphosphate aldolase C (Fragment) OS=Homo sapiens OX=9606 GN=ALDOC PE=1 SV=1	0	34.38	54.0741	5	9	5	1	135	15	8.59	High	High	Acetyl [K72]	2.79888e+07	6.6391e+07	6.499	25.37	5
FALSE	High	Master Protein	O60814	Histone H2B type 1-K OS=Homo sapiens OX=9606 GN=HIST1H2BK PE=1 SV=3	0	43.376	43.6508	7	39	2	1	126	13.9	10.32	High	High		1.33714e+08	2.3258e+08	4.337	51.2	7	485	6
FALSE	High	Master Protein	Q13347	Eukaryotic translation initiation factor 3 subunit I OS=Homo sapiens GN=EIF3I PE=1 SV=1	0	43.316	32.9231	8	26	8	1	325	36.5	5.64	High	High		3.82102e+07	2.53685e+07	1.228	34.4	8	212	8
FALSE	High	Master Protein Candidate	J3QQU6	Secreted and transmembrane protein 1 OS=Homo sapiens OX=9606 GN=SECTM1 PE=1 SV=1	0	34.342	34.8993	3	6	3	1	149	15.9	7.52	High	High			9.56547e+07	16.783	20.07	3
FALSE	High	Master Protein Candidate	J3QKK2	Secreted and transmembrane protein 1 (Fragment) OS=Homo sapiens OX=9606 GN=SECTM1 PE=1 SV=1	0	34.342	30.5882	3	6	3	1	170	18.3	6.79	High	High			9.56547e+07	5.813	20.07	3
FALSE	High	Master Protein Candidate	J3KTR4	Secreted and transmembrane protein 1 (Fragment) OS=Homo sapiens OX=9606 GN=SECTM1 PE=1 SV=1	0	34.342	29.2135	3	6	3	1	178	19.4	7.44	High	High			9.56547e+07	16.783	20.07	3
FALSE	High	Master Protein Candidate	J3KSN0	Secreted and transmembrane protein 1 (Fragment) OS=Homo sapiens OX=9606 GN=SECTM1 PE=1 SV=8	0	34.342	35.6164	3	6	3	1	146	15.8	7.09	High	High			9.56547e+07	16.783	20.07	3
FALSE	High	None	H0YDD8	60S acidic ribosomal protein P2 (Fragment) OS=Homo sapiens OX=9606 GN=RPLP2 PE=1 SV=1	0	34.342	50	3	15	3	1	92	9.1	4.46	High	High		1.66437e+08	2.56588e+08	9	35.87	3
FALSE	High	None	F8W7L3	Alpha-2-macroglobulin (Fragment) OS=Homo sapiens OX=9606 GN=A2M PE=1 SV=1	0	34.32	39.881	5	9	5	1	168	18.7	6.54	High	High		8.30776e+07	5.27712e+07	3.642	28.14	5
FALSE	High	None	H3BR27	RNA-binding motif protein, X chromosome OS=Homo sapiens OX=9606 GN=RBMX PE=1 SV=1	0	34.32	65.3846	7	10	7	1	78	8.6	5.49	High	High		1.07497e+08	1.27271e+08	13.678	25.99	7
FALSE	High	None	K7EL90	CEP295 N-terminal-like protein (Fragment) OS=Homo sapiens OX=9606 GN=CEP295NL PE=4 SV=1	0	34.312	96.875	4	8	4	1	32	3.4	5.02	High	High		3.33016e+07	1.6646e+08	99999	24.14	4
FALSE	High	None	P30498	HLA class I histocompatibility antigen, B-78 alpha chain OS=Homo sapiens OX=9606 GN=HLA-B PE=1 SV=1	0	34.304	22.0994	5	10	0	0	362	40.5	6.25	Not Found	High			17257785	0.778	15.47	5	136	5
FALSE	High	None	E9PIZ1	Elongation factor 1-delta (Fragment) OS=Homo sapiens OX=9606 GN=EEF1D PE=1 SV=1	0	34.283	45.2555	5	9	5	1	137	15	8.76	High	High		1.39578e+08	1.54795e+08	2.162	28.7	5
FALSE	High	None	E9PMW7	Elongation factor 1-delta OS=Homo sapiens OX=9606 GN=EEF1D PE=1 SV=1	0	34.283	47.6923	5	9	5	1	130	14.2	7.52	High	High		1.39578e+08	1.54795e+08	2.162	28.7	5
FALSE	High	None	H0YCK7	Elongation factor 1-delta (Fragment) OS=Homo sapiens OX=9606 GN=EEF1D PE=1 SV=1	0	34.283	29.5238	5	9	5	1	210	22.9	8.88	High	High		1.39578e+08	1.54795e+08	1.154	28.7	5
FALSE	High	None	F8VRK7	60S acidic ribosomal protein P0 OS=Homo sapiens OX=9606 GN=RPLP0 PE=1 SV=1	0	34.272	48.0769	6	15	6	1	156	17.4	9.5	High	High		4.74762e+07	9.98726e+07	3.125	32.88	6
FALSE	High	None	F8VQY6	60S acidic ribosomal protein P0 OS=Homo sapiens OX=9606 GN=RPLP0 PE=1 SV=1	0	34.272	52.8169	6	15	6	1	142	15.8	9.51	High	High		4.74762e+07	9.98726e+07	3.125	32.88	6
FALSE	High	None	H7C3T4	Peroxiredoxin-4 (Fragment) OS=Homo sapiens OX=9606 GN=PRDX4 PE=1 SV=1	0	34.174	42.8571	6	15	4	1	161	18.3	6.19	Not Found	High			3.56885e+07	4.337	34.82	6
FALSE	High	Master Protein	P51688	N-sulphoglucosamine sulphohydrolase OS=Homo sapiens OX=9606 GN=SGSH PE=1 SV=1	0	43.288	25.2988	7	26	7	1	502	56.7	6.95	High	High		6.38238e+07	2.78028e+07	1.031	28.26	7	222	7
FALSE	High	None	K7ER69	Interleukin enhancer-binding factor 3 (Fragment) OS=Homo sapiens OX=9606 GN=ILF3 PE=1 SV=1	0	34.14	38.5093	4	7	4	1	161	17.9	4.93	High	High		3.86535e+07	3.9427e+07	1.848	16.75	4
FALSE	High	Master Protein	P45974	Ubiquitin carboxyl-terminal hydrolase 5 OS=Homo sapiens GN=USP5 PE=1 SV=2	0	43.262	12.704	9	26	9	1	858	95.7	5.03	High	High		2.71948e+07	3.55661e+07	0.569	25.65	9	181	9
FALSE	High	None	E9PDD2	Vascular cell adhesion protein 1 OS=Homo sapiens OX=9606 GN=VCAM1 PE=1 SV=1	0	34.077	18.3333	7	14	7	1	540	59.2	5.63	High	Not Found		5.43447e+07		0.655	34.6	7
FALSE	High	Master Protein Candidate	A0A0G2JNZ5	Glucosylceramidase OS=Homo sapiens OX=9606 GN=GBA PE=1 SV=1	0	34.06	31.6258	8	10	8	1	449	50.2	7.02	High	High		3.37908e+07	2.3033e+07	0.931	18.94	8
FALSE	High	Master Protein Candidate	A0A0G2JLB3	Glucosylceramidase OS=Homo sapiens OX=9606 GN=GBA PE=1 SV=1	0	34.06	26.4925	8	10	8	1	536	59.6	7.42	High	High		3.37908e+07	2.3033e+07	0.778	18.94	8
FALSE	High	None	A0A140T9L4	Spliceosome RNA helicase DDX39B (Fragment) OS=Homo sapiens OX=9606 GN=DDX39B PE=1 SV=1	0	34.043	48.0916	9	14	9	1	131	15.1	8.88	High	High		1.07725e+08	5.33665e+07	5.813	22.67	9
FALSE	High	None	K7ERT7	Synaptic vesicle membrane protein VAT-1 homolog (Fragment) OS=Homo sapiens OX=9606 GN=VAT1 PE=1 SV=1	0	34.005	39.726	3	7	3	1	146	15.1	5.1	High	High		8.98834e+07	6.02999e+07	2.594	21.1	3
FALSE	High	None	J3KS60	Rho GDP-dissociation inhibitor 1 OS=Homo sapiens OX=9606 GN=ARHGDIA PE=1 SV=1	0	33.993	27.1739	3	12	3	1	92	9.9	4.32	High	High		6.58489e+07	2.69624e+08	14.849	38.53	3
FALSE	High	None	E9PR54	Cathepsin B (Fragment) OS=Homo sapiens OX=9606 GN=CTSB PE=1 SV=1	0	33.985	41.8367	6	14	6	1	98	11.4	8.5	High	High		3.15024e+08	3.5771e+08	9	30.71	6
FALSE	High	None	I3L4N7	Pigment epithelium-derived factor (Fragment) OS=Homo sapiens OX=9606 GN=SERPINF1 PE=1 SV=1	0	33.954	38.4058	8	24	8	1	138	15.9	6.15	High	High		2.19881e+08	7.39032e+08	5.31	55.49	8
FALSE	High	None	E9PJH8	Serpin H1 (Fragment) OS=Homo sapiens OX=9606 GN=SERPINH1 PE=1 SV=1	0	33.924	34	3	10	3	1	150	15.5	8.73	High	High		1.35074e+08	2.77152e+08	2.162	32.98	3
FALSE	High	None	E9PIG2	Serpin H1 (Fragment) OS=Homo sapiens OX=9606 GN=SERPINH1 PE=1 SV=2	0	33.924	30.9091	3	10	3	1	165	17.4	8.81	High	High		1.35074e+08	2.77152e+08	1.848	32.98	3
FALSE	High	None	E9PRS3	Serpin H1 (Fragment) OS=Homo sapiens OX=9606 GN=SERPINH1 PE=1 SV=8	0	33.924	30.7229	3	10	3	1	166	17.5	9.07	High	High		1.35074e+08	2.77152e+08	1.848	32.98	3
FALSE	High	None	B2RPK0	Putative high mobility group protein B1-like 1 OS=Homo sapiens OX=9606 GN=HMGB1P1 PE=5 SV=1	0	33.918	25.1185	7	35	5	1	211	24.2	6.21	High	High		1.4872e+08	1.6715e+08	3.329	39.16	7	181	6
FALSE	High	None	H7BZT7	S-formylglutathione hydrolase (Fragment) OS=Homo sapiens OX=9606 GN=ESD PE=1 SV=1	0	33.9	40.8696	7	14	7	1	230	25.5	6.86	High	High		9.40828e+07	5.2029e+07	3.394	20.43	7
FALSE	High	None	C9J2Q4	Septin-2 (Fragment) OS=Homo sapiens OX=9606 GN=SEPT2 PE=1 SV=1	0	33.874	39.1304	6	12	6	1	184	21.1	5.47	High	High		7.7099e+07	9.38068e+07	2.455	28.26	6
FALSE	High	Master Protein	O60888	Protein CutA OS=Homo sapiens OX=9606 GN=CUTA PE=1 SV=2	0	43.248	41.3408	5	26	5	1	179	19.1	5.5	High	High		1.69986e+08	8.46777e+07	4.623	37.05	5	252	5
FALSE	High	Master Protein Candidate	E5RIM7	Copper transport protein ATOX1 OS=Homo sapiens OX=9606 GN=ATOX1 PE=1 SV=1	0	33.821	72.6027	6	12	6	1	73	7.9	7.24	High	High		1.0783e+08	4.66805e+07	24.119	30.97	6
FALSE	High	Master Protein	P46108	Adapter molecule crk OS=Homo sapiens GN=CRK PE=1 SV=2	0	43.185	39.4737	8	28	8	1	304	33.8	5.55	High	High		2.82854e+07	4.84177e+07	1.976	34.01	8	160	8
FALSE	High	Master Protein	Q96IU4	Protein ABHD14B OS=Homo sapiens GN=ABHD14B PE=1 SV=1	0	43.008	51.9048	7	25	7	1	210	22.3	6.4	High	High		4.61866e+07	6.24186e+07	2.831	27.56	7	272	7
FALSE	High	None	H0Y5N9	Collagen alpha-1(XII) chain (Fragment) OS=Homo sapiens OX=9606 GN=COL12A1 PE=1 SV=1	0	33.742	14.5503	7	10	7	1	756	79.7	6.67	High	High		4.48308e+07	3.30491e+07	0.602	22.25	7
FALSE	High	None	H7C3G9	N-acetyl-D-glucosamine kinase OS=Homo sapiens OX=9606 GN=NAGK PE=1 SV=2	0	33.689	22.3529	6	10	6	1	340	36.9	6.24	High	High		3.70577e+07	2.14416e+07	1.081	25.49	6
FALSE	High	None	A0A140TA21	HLA class I histocompatibility antigen, B-46 alpha chain OS=Homo sapiens OX=9606 GN=HLA-B PE=1 SV=1	0	33.688	25	6	7	1	1	224	25.7	5.17	Not Found	High			26051822	1.448	16.68	6
FALSE	High	None	F6WQW2	Ran-specific GTPase-activating protein OS=Homo sapiens OX=9606 GN=RANBP1 PE=1 SV=1	0	33.678	20.1439	6	13	6	1	278	31.9	8.75	High	High		7.27614e+07	7.7147e+07	1.738	27.37	6
FALSE	High	Master Protein	Q16394	Exostosin-1 OS=Homo sapiens OX=9606 GN=EXT1 PE=1 SV=2	0	42.994	16.2198	8	21	8	1	746	86.2	9.04	High	High		2.93032e+07	9.91287e+06	0.551	16.99	8	91	8
FALSE	High	None	M0R2S1	Ubiquitin-60S ribosomal protein L40 (Fragment) OS=Homo sapiens OX=9606 GN=UBA52 PE=1 SV=1	0	33.671	26.8116	6	29	6	1	138	15.5	9.61	High	High		1.63066e+08	1.36686e+08	4.995	68.64	6
FALSE	High	None	M0R1M6	Ubiquitin-60S ribosomal protein L40 (Fragment) OS=Homo sapiens OX=9606 GN=UBA52 PE=1 SV=1	0	33.671	32.4561	6	29	6	1	114	12.8	10.2	High	High		1.63066e+08	1.36686e+08	4.012	68.64	6
FALSE	High	Master Protein	Q15436	Protein transport protein Sec23A OS=Homo sapiens OX=9606 GN=SEC23A PE=1 SV=2	0	42.879	18.1699	8	20	8	1	765	86.1	7.08	High	High		2.76996e+07	1.022e+07	0.551	14.4	8	121	8
FALSE	High	None	P22492	Histone H1t OS=Homo sapiens GN=HIST1H1T PE=2 SV=4	0	33.609	7.72947	3	10	3	1	207	22	11.71	High	High		1.71386e+07	29190132	1.783	15.81	3	139	3
FALSE	High	None	Q02539	Histone H1.1 OS=Homo sapiens GN=HIST1H1A PE=1 SV=3	0	33.609	7.44186	3	10	3	1	215	21.8	10.99	High	High		1.71386e+07	29190132	1.31	15.81	3	139	3
FALSE	High	None	F8VX58	Decorin (Fragment) OS=Homo sapiens OX=9606 GN=DCN PE=1 SV=1	0	33.598	44.5378	6	20	6	1	119	13.3	5.25	High	High		2.259e+08	1.50648e+08	9	40.84	6
FALSE	High	None	Q3ZCM7	Tubulin beta-8 chain OS=Homo sapiens GN=TUBB8 PE=1 SV=2	0	33.559	13.2883	5	33	0	2	444	49.7	4.89	Not Found	Not Found				0.778	45.31	5	287	5
FALSE	High	Master Protein	P17931	Galectin-3 OS=Homo sapiens GN=LGALS3 PE=1 SV=5	0	42.717	29.6	6	33	6	1	250	26.1	8.56	High	High		2.87631e+08	1.29945e+08	5.579	42.01	6	152	6
FALSE	High	None	A0A0J9YWZ2	14-3-3 protein beta/alpha (Fragment) OS=Homo sapiens OX=9606 GN=YWHAB PE=1 SV=1	0	33.508	37.037	4	15	2	1	81	9.5	8.16	High	High		3.23656e+08	3.00225e+08	38.811	32.23	4
FALSE	High	None	B2RXH8	Heterogeneous nuclear ribonucleoprotein C-like 2 OS=Homo sapiens OX=9606 GN=HNRNPCL2 PE=1 SV=1	0	33.466	14.3345	5	21	5	1	293	32.1	5.44	High	High		1.58699e+08	1.82899e+08	0.65	26.32	5	321	5
FALSE	High	None	B7ZW38	Heterogeneous nuclear ribonucleoprotein C-like 3 OS=Homo sapiens OX=9606 GN=HNRNPCL3 PE=2 SV=1	0	33.466	14.3345	5	21	5	1	293	32	5.68	High	High		1.58699e+08	1.82899e+08	0.688	26.32	5	321	5
FALSE	High	None	O60812	Heterogeneous nuclear ribonucleoprotein C-like 1 OS=Homo sapiens GN=HNRNPCL1 PE=2 SV=1	0	33.466	14.3345	5	21	5	1	293	32.1	5.06	High	High		1.58699e+08	1.82899e+08	0.65	26.32	5	321	5
FALSE	High	Master Protein Candidate	B8ZZU8	Elongin-B OS=Homo sapiens OX=9606 GN=ELOB PE=1 SV=1	0	33.448	61.0619	6	15	6	1	113	12.5	4.97	High	High		6.91871e+07	3.58305e+07	9	43.8	6
FALSE	High	Master Protein	P61586	Transforming protein RhoA OS=Homo sapiens GN=RHOA PE=1 SV=1	0	42.69	34.1969	7	26	3	1	193	21.8	6.1	High	High		1.4687e+07	2.16599e+07	3.924	25.75	7	118	7
FALSE	High	None	Q5BJH1	PSAP protein OS=Homo sapiens OX=9606 GN=PSAP PE=1 SV=1	0	33.421	28.75	8	18	8	1	240	26.3	6.04	High	High		2.81102e+08	7.00064e+07	3.642	36.05	8
FALSE	High	None	A0A1W2PNZ7	HLA class I histocompatibility antigen, Cw-6 alpha chain OS=Homo sapiens OX=9606 GN=HLA-C PE=1 SV=1	0	33.404	18.0328	4	5	1	1	244	26.9	5.62	Not Found	High			17257785	1.61	18.7	4
FALSE	High	None	M0R1L2	6-phosphogluconolactonase (Fragment) OS=Homo sapiens OX=9606 GN=PGLS PE=1 SV=1	0	33.341	55.102	5	10	5	1	147	16.4	5.01	High	High		7.35168e+07	9.12194e+07	3.642	20.83	5
FALSE	High	Master Protein	P07108	Acyl-CoA-binding protein OS=Homo sapiens OX=9606 GN=DBI PE=1 SV=2	0	42.509	48.2759	5	31	5	1	87	10	6.57	High	High		5.7355e+08	5.56345e+08	38.811	42.36	5	188	5
FALSE	High	None	F5GZY8	DNA damage-binding protein 1 (Fragment) OS=Homo sapiens OX=9606 GN=DDB1 PE=1 SV=1	0	33.32	51.3699	7	11	7	1	146	16.2	7.24	High	High		8.02161e+07	3.50909e+07	5.31	20.28	7
FALSE	High	Master Protein	Q8WVN6	Secreted and transmembrane protein 1 OS=Homo sapiens OX=9606 GN=SECTM1 PE=1 SV=2	0	42.353	20.9677	3	12	3	1	248	27	7.43	High	High			9.56547e+07	4.179	20.07	3	102	3
FALSE	High	Master Protein	P14550	Alcohol dehydrogenase [NADP(+)] OS=Homo sapiens OX=9606 GN=AKR1A1 PE=1 SV=3	0	42.306	31.6923	10	32	10	1	325	36.6	6.79	High	High		6.94563e+07	7.30521e+07	1.61	32.49	10	186	9
FALSE	High	None	Q5JXB8	Procollagen-lysine,2-oxoglutarate 5-dioxygenase 1 (Fragment) OS=Homo sapiens OX=9606 GN=PLOD1 PE=1 SV=1	0	33.3	29.7778	7	7	7	1	225	24.6	8.92	Not Found	High			6.73518e+07	1.929	17.23	7
FALSE	High	Master Protein Candidate	H0YG54	Oligoribonuclease, mitochondrial OS=Homo sapiens OX=9606 GN=REXO2 PE=1 SV=2	0	33.273	34.0426	6	15	6	1	188	21.8	6.3	High	High		7.48958e+07	7.28866e+07	4.337	28.67	6
FALSE	High	Master Protein Candidate	H0YGR4	Oligoribonuclease, mitochondrial (Fragment) OS=Homo sapiens OX=9606 GN=REXO2 PE=1 SV=1	0	33.273	33.3333	6	15	6	1	192	22.1	8.24	High	High		7.48958e+07	7.28866e+07	4.337	28.67	6
FALSE	High	None	C9J5V9	Nuclease-sensitive element-binding protein 1 (Fragment) OS=Homo sapiens OX=9606 GN=YBX1 PE=1 SV=1	0	33.207	33.3333	5	7	4	1	216	23.6	10.26	High	High		4.26201e+07	5.98486e+07	3.217	20.82	5
FALSE	High	None	G3V277	Tryptophan--tRNA ligase, cytoplasmic (Fragment) OS=Homo sapiens OX=9606 GN=WARS PE=1 SV=1	0	33.165	29.2453	6	10	6	1	212	23.9	5.83	High	High		82084245	5.85649e+06	2.728	24.55	6
FALSE	High	Master Protein	Q13443	Disintegrin and metalloproteinase domain-containing protein 9 OS=Homo sapiens GN=ADAM9 PE=1 SV=1	0	41.994	6.71551	4	24	4	1	819	90.5	7.52	High	High		1.17937e+08	1.86415e+08	0.38	30.81	4	160	4
FALSE	High	Master Protein	O95865	N(G),N(G)-dimethylarginine dimethylaminohydrolase 2 OS=Homo sapiens OX=9606 GN=DDAH2 PE=1 SV=1	0	41.988	47.3684	8	30	8	1	285	29.6	6.01	High	High		3.1304e+07	3.99318e+07	2.384	27.22	8	164	8
FALSE	High	None	M0R0I5	Far upstream element-binding protein 2 (Fragment) OS=Homo sapiens OX=9606 GN=KHSRP PE=1 SV=1	0	33.123	37.276	8	12	7	1	279	29.4	8.57	High	High		6.24842e+07	3.4506e+07	1.404	23.83	8
FALSE	High	None	E9PRC8	T-complex protein 1 subunit gamma (Fragment) OS=Homo sapiens OX=9606 GN=CCT3 PE=1 SV=1	0	33.094	35.8974	7	12	7	1	234	26	8.79	High	High		28681863	2.89171e+07	2.415	21.7	7
FALSE	High	Master Protein	P62136	Serine/threonine-protein phosphatase PP1-alpha catalytic subunit OS=Homo sapiens OX=9606 GN=PPP1CA PE=1 SV=1	0	41.838	27.5758	7	24	2	1	330	37.5	6.33	High	High	Acetyl [K6]	1.86684e+07	2.36546e+07	1.512	26.28	6	312	7
FALSE	High	None	E9PL09	40S ribosomal protein S3 OS=Homo sapiens OX=9606 GN=RPS3 PE=1 SV=1	0	33.058	43.29	9	16	9	1	231	25.4	9.7	High	High		86751319	7.48147e+07	2.162	30.81	9
FALSE	High	None	F8WCJ1	Eukaryotic translation initiation factor 5A OS=Homo sapiens OX=9606 GN=EIF5A2 PE=1 SV=1	0	32.945	43.8095	5	17	1	1	105	11.7	9.14	High	High		5.07674e+08	2.31264e+08	9	43.49	5
FALSE	High	None	C9J4W5	Eukaryotic translation initiation factor 5A (Fragment) OS=Homo sapiens OX=9606 GN=EIF5A2 PE=1 SV=1	0	32.945	40	5	17	1	1	115	12.8	6.9	High	High		5.07674e+08	2.31264e+08	4.623	43.49	5
FALSE	High	None	C9J7B5	Eukaryotic translation initiation factor 5A OS=Homo sapiens OX=9606 GN=EIF5A2 PE=1 SV=1	0	32.945	42.2018	5	17	1	1	109	11.9	8.07	High	High		5.07674e+08	2.31264e+08	9	43.49	5
FALSE	High	None	E9PH38	Serine/threonine-protein phosphatase 2A 65 kDa regulatory subunit A alpha isoform (Fragment) OS=Homo sapiens OX=9606 GN=PPP2R1A PE=1 SV=2	0	32.929	38.6364	4	10	4	1	132	14.6	8.44	High	High		1.32077e+08	8.78947e+07	2.594	32.38	4
FALSE	High	None	C9J8S3	Ras-related protein Rab-7a OS=Homo sapiens OX=9606 GN=RAB7A PE=1 SV=1	0	32.879	48.125	6	13	6	1	160	18	8.29	High	High		4.40983e+07	2.8457e+07	2.455	26.09	6
FALSE	High	Master Protein	Q12904	Aminoacyl tRNA synthase complex-interacting multifunctional protein 1 OS=Homo sapiens GN=AIMP1 PE=1 SV=2	0	41.709	37.8205	8	30	7	1	312	34.3	8.43	High	High		7.55416e+07	4.07634e+07	2.36	25.87	8	153	8
FALSE	High	Master Protein	P14174	Macrophage migration inhibitory factor OS=Homo sapiens GN=MIF PE=1 SV=4	0	41.562	90.4348	7	34	7	1	115	12.5	7.88	High	High		1.73923e+09	1.53401e+09	99	27.51	6	469	7
FALSE	High	Master Protein	P98095	Fibulin-2 OS=Homo sapiens GN=FBLN2 PE=1 SV=2	0	41.534	6.84122	8	16	8	1	1184	126.5	4.82	High	Not Found		6.41448e+07		0.389	17.04	8	118	8
FALSE	High	None	D6RHJ5	Receptor of-activated protein C kinase 1 OS=Homo sapiens OX=9606 GN=RACK1 PE=1 SV=1	0	32.771	75.5814	4	10	4	1	86	9.5	5.95	High	High		1.61416e+08	6.5313e+07	9	31.21	4
FALSE	High	Master Protein	P08134	Rho-related GTP-binding protein RhoC OS=Homo sapiens GN=RHOC PE=1 SV=1	0	32.743	20.2073	5	20	1	1	193	22	6.58	Not Found	High			1.85499e+07	3.329	20.47	5	76	5
FALSE	High	Master Protein	P52888	Thimet oligopeptidase OS=Homo sapiens GN=THOP1 PE=1 SV=2	0	41.476	13.2075	7	20	7	1	689	78.8	6.05	High	High		1.97005e+07	2.77721e+07	0.455	18.15	7	192	7
FALSE	High	Master Protein	Q9Y3I0	tRNA-splicing ligase RtcB homolog OS=Homo sapiens GN=RTCB PE=1 SV=1	0	41.342	30.099	10	28	10	1	505	55.2	7.23	High	High		3.82622e+07	1.9728e+07	1.102	20.91	10	109	10
FALSE	High	Master Protein	Q9Y265	RuvB-like 1 OS=Homo sapiens OX=9606 GN=RUVBL1 PE=1 SV=1	0	41.289	24.7807	8	27	8	1	456	50.2	6.42	High	High		3.11655e+07	3.04704e+07	1.371	28.11	8	235	7
FALSE	High	None	G5E9U5	Rab GDP dissociation inhibitor OS=Homo sapiens OX=9606 GN=GDI1 PE=1 SV=1	0	32.667	53.7415	8	16	4	1	147	16.5	5.34	High	High		8.5175e+07	1.01576e+08	6.943	35.54	8
FALSE	High	Master Protein	Q9Y224	UPF0568 protein C14orf166 OS=Homo sapiens GN=C14orf166 PE=1 SV=1	0	41.043	40.5738	8	22	8	1	244	28.1	6.65	High	High		21688833	2.3659e+07	1.783	23.82	8	184	8
FALSE	High	None	K7ER39	Perilipin-3 (Fragment) OS=Homo sapiens OX=9606 GN=PLIN3 PE=1 SV=1	0	32.637	40.4762	5	10	5	1	168	17.6	4.73	High	High		5.48883e+07	4.78535e+07	1.61	30.01	5
FALSE	High	Master Protein	P25398	40S ribosomal protein S12 OS=Homo sapiens GN=RPS12 PE=1 SV=3	0	41.023	56.8182	7	28	7	1	132	14.5	7.21	High	High		9.47866e+07	1.25849e+08	9	35	7	273	7
FALSE	High	None	A0A0U1RRM8	Fermitin family homolog 2 (Fragment) OS=Homo sapiens OX=9606 GN=FERMT2 PE=1 SV=1	0	32.577	16.3303	7	7	7	1	545	61.9	5.81	High	High		1.03367e+07	3.43531e+07	0.63	10.87	7
FALSE	High	None	E9PQ08	Macrophage colony-stimulating factor 1 (Fragment) OS=Homo sapiens OX=9606 GN=CSF1 PE=1 SV=1	0	32.573	30.6667	4	11	4	1	150	17.3	5.29	High	High		9.79772e+07	6.01992e+07	4.623	32.54	4
FALSE	High	None	C9JBD3	Nucleobindin-1 (Fragment) OS=Homo sapiens OX=9606 GN=NUCB1 PE=1 SV=8	0	32.546	37.2727	5	12	5	1	110	12.4	6.54	High	High	Phospho [S86(100)]	1.33053e+08	1.10022e+08	9	31.56	5
FALSE	High	None	C9J3C1	Nucleobindin-1 (Fragment) OS=Homo sapiens OX=9606 GN=NUCB1 PE=1 SV=1	0	32.546	33.0645	5	12	5	1	124	14.1	6.55	High	High	Phospho [S86(100)]	1.33053e+08	1.10022e+08	6.499	31.56	5
FALSE	High	None	E9PL71	Elongation factor 1-delta (Fragment) OS=Homo sapiens OX=9606 GN=EEF1D PE=1 SV=1	0	32.445	27.2727	5	12	5	1	187	20.8	5.01	High	High		1.12611e+08	1.24984e+08	1.683	30.98	5
FALSE	High	Master Protein	Q15369	Elongin-C OS=Homo sapiens OX=9606 GN=ELOC PE=1 SV=1	0	40.995	55.3571	5	20	5	1	112	12.5	4.78	High	High		7.82442e+07	3.76788e+07	4.623	29.65	5	336	5
FALSE	High	None	D6RIU4	Vesicular integral-membrane protein VIP36 (Fragment) OS=Homo sapiens OX=9606 GN=LMAN2 PE=1 SV=8	0	32.408	47.1204	8	12	8	1	191	21.8	6.52	High	High		1.92663e+07	3.94523e+07	2.728	26.76	8
FALSE	High	Master Protein	O15511	Actin-related protein 2/3 complex subunit 5 OS=Homo sapiens OX=9606 GN=ARPC5 PE=1 SV=3	0	40.889	46.3576	6	25	5	1	151	16.3	5.67	High	High		8.46912e+07	1.52246e+08	2.162	39.7	6	192	6
FALSE	High	None	E9PQZ1	Elongation factor 1-delta OS=Homo sapiens OX=9606 GN=EEF1D PE=1 SV=1	0	32.358	26.8908	4	11	4	1	238	26.5	4.94	High	High		6.93331e+07	8.63492e+07	1.254	25.93	4
FALSE	High	Master Protein	P00568	Adenylate kinase isoenzyme 1 OS=Homo sapiens GN=AK1 PE=1 SV=3	0	40.867	52.5773	9	35	9	1	194	21.6	8.63	High	High		6.90853e+07	3.88033e+07	2.981	33.77	8	183	9
FALSE	High	Master Protein	Q13310	Polyadenylate-binding protein 4 OS=Homo sapiens GN=PABPC4 PE=1 SV=1	0	40.841	19.4099	10	27	4	1	644	70.7	9.26	High	High		8.62753e+06	4.30118e+07	0.778	22.9	10	230	9
FALSE	High	Master Protein	Q9UKY7	Protein CDV3 homolog OS=Homo sapiens GN=CDV3 PE=1 SV=1	0	40.82	43.4109	4	16	4	1	258	27.3	6.4	High	High		4.29694e+07	4.57391e+07	1.276	18.17	4	121	4
FALSE	High	None	C9JJ34	Ran-specific GTPase-activating protein (Fragment) OS=Homo sapiens OX=9606 GN=RANBP1 PE=1 SV=1	0	32.307	49.6933	6	8	6	1	163	18.8	5.21	High	High		4.91647e+07	6.39382e+07	6.499	16.4	6
FALSE	High	Master Protein Candidate	A0A1X7SBZ2	Probable ATP-dependent RNA helicase DDX17 OS=Homo sapiens OX=9606 GN=DDX17 PE=1 SV=1	0	32.296	14.2661	8	12	8	1	729	80.2	8.27	High	High		4.10573e+07	1.49825e+07	0.551	21.18	8
FALSE	High	Master Protein Candidate	A0A1W2PQ51	Probable ATP-dependent RNA helicase DDX17 OS=Homo sapiens OX=9606 GN=DDX17 PE=1 SV=1	0	32.296	14.2271	8	12	8	1	731	80.4	8.37	High	High		4.10573e+07	1.49825e+07	0.551	21.18	8
FALSE	High	None	G5E9F8	Protein S (Alpha), isoform CRA_b OS=Homo sapiens OX=9606 GN=PROS1 PE=1 SV=1	0	32.281	17.9817	7	7	7	1	545	60.3	5.87	Not Found	High			3.45464e+07	0.655	18.2	7
FALSE	High	Master Protein	Q99436	Proteasome subunit beta type-7 OS=Homo sapiens GN=PSMB7 PE=1 SV=1	0	40.82	31.769	7	27	7	1	277	29.9	7.68	High	High		8.69925e+07	1.00762e+08	2.728	34.11	7	186	7
FALSE	High	Master Protein	Q96CX2	BTB/POZ domain-containing protein KCTD12 OS=Homo sapiens OX=9606 GN=KCTD12 PE=1 SV=1	0	40.796	38.4615	10	28	9	1	325	35.7	5.64	High	High		1.58206e+07	8.71917e+07	2.548	26.18	10	112	8
FALSE	High	None	E7END7	Ras-related protein Rab-1A OS=Homo sapiens OX=9606 GN=RAB1A PE=1 SV=1	0	32.228	50.8671	6	10	4	1	173	19	7.74	High	High		1.56521e+07	3.74582e+07	1.371	22.61	6
FALSE	High	None	H3BQK6	Major vault protein (Fragment) OS=Homo sapiens OX=9606 GN=MVP PE=1 SV=1	0	32.212	41.8182	5	7	5	1	220	25.1	5.16	High	High		1.8466e+07	8.66924e+07	1.512	17.68	5
FALSE	High	None	F5H7T4	Complement C1s subcomponent (Fragment) OS=Homo sapiens OX=9606 GN=C1S PE=1 SV=1	0	32.194	49.6815	6	12	6	1	157	17.4	5.35	High	High		1.15582e+08	8.54044e+07	4.995	29.65	6
FALSE	High	None	A0A140T9M5	HLA class I histocompatibility antigen, Cw-6 alpha chain (Fragment) OS=Homo sapiens OX=9606 GN=HLA-C PE=1 SV=1	0	32.106	16.8582	4	8	0	2	261	29.7	7.53	Not Found	Not Found				1.581	19.97	4
FALSE	High	Master Protein	Q96SM3	Probable carboxypeptidase X1 OS=Homo sapiens OX=9606 GN=CPXM1 PE=2 SV=2	0	40.708	15.2589	8	18	8	1	734	81.6	6.67	High	High		1.02122e+07	3.0652e+07	0.624	21.22	8	183	8
FALSE	High	None	G3V5M4	Alpha-actinin-1 (Fragment) OS=Homo sapiens OX=9606 GN=ACTN1 PE=1 SV=1	0	32.025	52.381	5	19	2	1	126	14	6.32	High	High		2.30629e+08	3.87469e+08	2.594	54.1	5
FALSE	High	None	Q2L696	Nucb2 splice variant OS=Homo sapiens OX=9606 GN=NUCB2 PE=1 SV=1	0	32.011	24.8718	7	13	7	1	390	46.6	5.22	High	High		3.22649e+07	4.00191e+07	1.081	27.12	7
FALSE	High	Master Protein	Q14914	Prostaglandin reductase 1 OS=Homo sapiens GN=PTGR1 PE=1 SV=2	0	40.652	29.1793	7	22	7	1	329	35.8	8.29	High	High		3.16237e+07	2.62431e+07	1.239	18.15	7	205	7
FALSE	High	Master Protein	Q15904	V-type proton ATPase subunit S1 OS=Homo sapiens OX=9606 GN=ATP6AP1 PE=1 SV=2	0	40.617	18.5106	6	32	6	1	470	52	6.14	High	High		6.19108e+07	3.59269e+07	1.154	26.36	6	276	6
FALSE	High	Master Protein	P14868	Aspartate--tRNA ligase, cytoplasmic OS=Homo sapiens OX=9606 GN=DARS PE=1 SV=2	0	40.575	27.1457	9	25	9	1	501	57.1	6.55	High	High		1.77988e+07	2.24825e+07	0.679	20.1	9	177	9
FALSE	High	Master Protein	P49720	Proteasome subunit beta type-3 OS=Homo sapiens OX=9606 GN=PSMB3 PE=1 SV=2	0	40.411	38.0488	7	20	7	1	205	22.9	6.55	High	High		7.23316e+07	9.23431e+07	5.31	25.96	7	177	7
FALSE	High	None	M0R042	Tubulin beta chain (Fragment) OS=Homo sapiens OX=9606 GN=TUBB4A PE=1 SV=1	0	31.926	70.8333	4	9	0	3	144	15.8	4.77	Not Found	Not Found				6.197	16.88	4
FALSE	High	None	D6R9P4	Glucosamine-6-phosphate isomerase OS=Homo sapiens OX=9606 GN=GNPDA1 PE=1 SV=1	0	31.908	34.6715	6	17	3	1	274	30.9	7.05	High	High		5.39502e+07	3.28707e+07	1.154	39.4	6
FALSE	High	None	D6RFF8	Glucosamine-6-phosphate isomerase (Fragment) OS=Homo sapiens OX=9606 GN=GNPDA1 PE=1 SV=1	0	31.908	32.7586	6	17	3	1	290	32.4	6.46	High	High		5.39502e+07	3.28707e+07	1.154	39.4	6
FALSE	High	Master Protein Candidate	E5RI99	60S ribosomal protein L30 (Fragment) OS=Homo sapiens OX=9606 GN=RPL30 PE=1 SV=1	0	31.903	45.614	5	12	5	1	114	12.6	9.55	High	High		4.21754e+07	5.05704e+07	4.623	27.84	5
FALSE	High	Master Protein Candidate	A0A0A0MRJ6	Protein-L-isoaspartate O-methyltransferase OS=Homo sapiens OX=9606 GN=PCMT1 PE=1 SV=1	0	31.879	31.2281	6	9	6	1	285	30.3	7.52	High	High		5.92369e+07	3.06342e+07	1.254	21.72	6
FALSE	High	Master Protein Candidate	H7BY58	Protein-L-isoaspartate O-methyltransferase OS=Homo sapiens OX=9606 GN=PCMT1 PE=1 SV=1	0	31.879	31.1189	6	9	6	1	286	30.3	6.73	High	High		5.92369e+07	3.06342e+07	1.254	21.72	6
FALSE	High	None	Q96E39	RNA binding motif protein, X-linked-like-1 OS=Homo sapiens GN=RBMXL1 PE=1 SV=1	0	31.875	13.3333	5	14	5	1	390	42.1	9.89	High	High		8.07533e+07	1.27271e+08	0.389	19.07	5	147	5
FALSE	High	None	H7C456	Microtubule-associated protein 4 (Fragment) OS=Homo sapiens OX=9606 GN=MAP4 PE=1 SV=2	0	31.873	31.0954	6	9	6	1	283	30.6	4.28	High	High		6.71781e+07	8.65893e+07	1.512	21.79	6
FALSE	High	None	A6NP24	Quinone oxidoreductase (Fragment) OS=Homo sapiens OX=9606 GN=CRYZ PE=1 SV=1	0	31.868	51.4403	7	9	7	1	243	26	8.88	High	High		4.35616e+07	33007827	1.738	25.99	7
FALSE	High	None	E5RGZ4	Beta-enolase (Fragment) OS=Homo sapiens OX=9606 GN=ENO3 PE=1 SV=1	0	31.838	11.6608	2	27	0	2	283	30.4	7.14	Not Found	Not Found				0.624	77.93	2
FALSE	High	None	K7EPM1	Beta-enolase (Fragment) OS=Homo sapiens OX=9606 GN=ENO3 PE=1 SV=1	0	31.838	16.8367	2	27	0	2	196	20.9	8.88	Not Found	Not Found				1.154	77.93	2
FALSE	High	None	K7EKN2	Beta-enolase (Fragment) OS=Homo sapiens OX=9606 GN=ENO3 PE=1 SV=1	0	31.838	15.566	2	27	0	2	212	22.5	8.82	Not Found	Not Found				1.031	77.93	2
[truncated: 5,643 more rows]

## Sheet: Table S3
Table S3: List of all proteins identified by LC-MS/MS of biological replicate 2.
[truncated: 7,541 more rows]

## Sheet: Table S4
Table S4: List of common and exclusive proteins between two replicates (using Venny 2.1.0-BioinfoGP-CSIC)
[truncated: 1,085 more rows]

[truncated: 5 more sheets: Table S5, Table S6, Table S7, Table S8, Table S9]
